# Supplementary material for: MPP8 is essential for sustaining self-renewal of ground-state pluripotent stem cells
Source: Nat Commun. 2021 May 24;12:3034. doi: 10.1038/s41467-021-23308-4 (PMC8144423; doi:10.1038/s41467-021-23308-4)
Supplement: Supplementary file 5 — Supplmentary Data 1 [file 41467_2021_23308_MOESM5_ESM.xlsx]

## Sheet: mouse epilibrary
Supplementary Data 1: gRNA names and sequences included in the mouse epilibrary
gRNA name	sgRNA
Prdm14_42	AGCGCCGGACGTGGCTGTCG
Prdm14_11	ATATTCTTCACGTCCATGAG
Prdm14_53	CCTGAAGTACACGCCCTGTG
Prdm14_65	TAGAGACATCCAGCGGAACC
Prdm14_28	TATCTGCCCTTGGTGCTGCA
Prdm14_51	GAACCGAGCACAGTTGACAT
Prdm14_55	TTATCGACGGCAAAGGTTCT
Prdm14_43	AGCCATTTTATCGACGGCAA
Prdm14_45	ATTGACCACTCTACCTCGAA
Prdm14_23	TTGACCACTCTACCTCGAAA
Prdm14_61	TGCAGCGACTTCATTGCCAA
Ncoa2_95	GAGCTCTATCAATCTCCTCA
Ncoa2_60	GCGGAACTTCGATGGCCTTG
Ncoa2_159	AAGGCCATCGAAGTTCCGCA
Ncoa2_46	CTGGCCTTGCGGAACTTCGA
Ncoa2_25	AGAAGAGCGCCCTCATCGCT
Ncoa2_99	CTTATGCTTCTCCTTGAGCG
Ncoa2_78	GGAAGCCCATCAGAAATACG
Ncoa2_155	TACCTTCAACTGTCGCATGC
Ncoa2_19	AAAGTTTGCGAAGATCAGCT
Ncoa2_146	GAATAAGTACATAGAGGAGC
Ncoa2_93	AAGGAATGTCCCGACCAGCT
Phf3_27	GGCTGCTAACAACATGAAGC
Phf3_15	TAGCAGAAAGCGCTATGGTG
Phf3_45	GATATCGCCTCAGACAGTTT
Phf3_3	GGATATCGCCTCAGACAGTT
Phf3_36	CCAGACAGCATTCAAGTAGG
Phf3_37	ACCAAAGCCTACCCCGTGTC
Phf3_23	ATGCTGTCTGTGTTGACTAG
Phf3_28	CAAAACCCACATTGCTTGCT
Phf3_1	GGACTCCAAGCAAGCAATGT
Phf3_12	TGGACTCCAAGCAAGCAATG
Phf3_18	ACTTCTATCATCCTGAAGAT
Arid5a_16	CAGCCTCTACAAGTTCATGA
Arid5a_12	GCTCCTTCATGAACTTGTAG
Arid5a_9	AGCGACACACGCCCATCGAG
Arid5a_20	GCGACACACGCCCATCGAGA
Arid5a_6	AGATGGGGCACCCTCTCGAT
Arid5a_21	ACACGTTCTTCCAGAGGCGG
Arid5a_17	CATCATACACGTTCTTCCAG
Arid5a_3	AAGAACGTGTATGATGAACT
Arid5a_10	AACGTGTATGATGAACTTGG
Arid5a_23	GATGAACTTGGCGGTAGCCC
Arid5a_8	TGGCCGCACTGGTGCTGCCT
Kansl3_31	CGCTTGGTGGCCACTTCTCC
Kansl3_53	TCGAGCAGAAAATAGCTTGG
Kansl3_29	GATTCGAGCAGAAAATAGCT
Kansl3_37	TTTCTGCTCGAATCTTTTCC
Kansl3_8	CTTTTCCCGGAAGTCCTCCA
Kansl3_21	AATTCTGACCAATGACGAAG
Kansl3_33	TGACCAATGACGAAGAGGAC
Kansl3_55	ACTCCAGTCCTCTTCGTCAT
Kansl3_63	CTCCCGTATTCCATCCAATC
Kansl3_7	AACCCATCATCCTGATTGGA
Kansl3_58	CACAAACCCATCATCCTGAT
Npas2_22	ATAAGTCTGAGAAGAAGCGT
Npas2_38	TAAGTCTGAGAAGAAGCGTC
Npas2_14	CCATGCTCCCTGGTAACACT
Npas2_37	CCGAGTGTTACCAGGGAGCA
Npas2_18	CCCTGGTAACACTCGGAAAA
Npas2_1	CCATTTTCCGAGTGTTACCA
Npas2_41	AATGGACAAAACCACCGTGC
Npas2_19	CAAAACCACCGTGCTGGAGA
Npas2_24	GATGACCTTCTCCAGCACGG
Npas2_9	ACCGTGCTGGAGAAGGTCAT
Npas2_20	TCCGATGACCTTCTCCAGCA
Rnf149_13	GTTTACACATTGGACACGTT
Rnf149_9	GTTCGGTGATCCAAAAGCCA
Rnf149_29	TTCGGTGATCCAAAAGCCAT
Rnf149_25	ATAGAATATGCATTGACCCA
Rnf149_15	TGATGATCATCTCATTAGCA
Rnf149_2	CTCCAGGTTGTAGACCACCA
Rnf149_19	GTTGTAGACCACCACGGCCG
Rnf149_6	GAGGAACGCCTCGGCCGTGG
Rnf149_4	GCGGAGGAACGCCTCGGCCG
Rnf149_1	GGCGGCGCGGAGGAACGCCT
Rnf149_7	GCGAGGCGGCTGCACCTTCA
Pou3f3_45	CAAGCTGGGTTTCACCCAGG
Pou3f3_15	GTTTCACCCAGGCGGACGTG
Pou3f3_21	GGCCTCGAAGCGGCAGATAG
Pou3f3_7	TTTGACGCTAACCTCGATGG
Pou3f3_37	TCCATCGAGGTTAGCGTCAA
Pou3f3_40	GCCTTTGACGCTAACCTCGA
Pou3f3_26	GGTTAGCGTCAAAGGCGCGC
Pou3f3_1	TTGGTGATTTCCTGCGCCGA
Pou3f3_38	GTTGGTGATTTCCTGCGCCG
Pou3f3_42	GGCGCAGGAAATCACCAACT
Pou3f3_39	CTGTAGGCTGTCGGCCAAGT
Sf3b1_72	TTTACTTGAGGATGCGTTAA
Sf3b1_38	ATTAACGCATCCTCAAGTAA
Sf3b1_131	TGCTGTGACGCCTTTACTTG
Sf3b1_79	TTGAGTATATCGGCGAAATG
Sf3b1_155	TTTGAGTATATCGGCGAAAT
Sf3b1_58	GTTTGAGTATATCGGCGAAA
Sf3b1_14	GCCGATATACTCAAACAAGA
Sf3b1_66	CCATACTTGCCTCAGATCTG
Sf3b1_146	GGCACAGTAGTTAATGCTCT
Sf3b1_33	ACGCCGGCGAGTCAAATGGG
Sf3b1_147	GCTCCCGCAGGTGTATGACT
Satb2_33	TTTGGGGAGATCCAGCTGGG
Satb2_55	TGTAGGCCTCTATCCCGACC
Satb2_41	TGAGCGGGATGTGATCTATG
Satb2_49	GGTGCAGAGATTCTCCCAAA
Satb2_2	GCCCAGAAAACCGCACCCTT
Satb2_26	CATTTATGACGAGATCCAAC
Satb2_43	GGAGCGTGATCGCATTTACC
Satb2_28	GATCACGCTCCACTTCAGGC
Satb2_42	GCTCCACTTCAGGCAGGTTG
Satb2_46	ATTGTCAGAGATACTGCGTA
Satb2_56	GATAGCCGTTAGCCGACTCC
Tyw5_38	GAATATCGACAGCCCAGACC
Tyw5_17	TATAAATATTGTGCATCCCG
Tyw5_6	AATTACACTGTTCAATCCTC
Tyw5_18	TGAACTAATTCGAAAAACAC
Tyw5_2	CAGCAGTTCCCATCATTAGG
Tyw5_1	AAATACTACTTACGGTCACT
Tyw5_31	TCGTTCCTCCAACTTGACTC
Tyw5_41	GATTACCTGAGTCAAGTTGG
Tyw5_10	GTGGATTACCTGAGTCAAGT
Tyw5_26	GTGTTGGAAGGACTCGACTT
Tyw5_42	TCGAGTCCTTCCAACACAAG
Ino80d_20	TGCACTGCCAAGTTTGCAGA
Ino80d_22	TGCAAACTTGGCAGTGCAGC
Ino80d_31	GTGCCGGCATACATTTAGGA
Ino80d_26	AGAAGTGCCGGCATACATTT
Ino80d_8	AGTCTCGACAAAAGAAGTGC
Ino80d_23	GTCGAGACTCTGCCCGCTCC
Ino80d_7	GAGACTCTGCCCGCTCCAGG
Ino80d_13	ATACAAGCACCTCTGCCGCC
Ino80d_21	AGTGCAAAGTTGGGTCACCC
Ino80d_3	GATCCTCTGATTTGGGAATG
Ino80d_28	CAACCCCATTCCCAAATCAG
Mettl21a_45	AGTTACTATCCCGTTCATAG
Mettl21a_25	TATCCCGTTCATAGCGGATT
Mettl21a_12	TTGCCGAATCCGCTATGAAC
Mettl21a_41	CTTGCCGAATCCGCTATGAA
Mettl21a_43	CAACAGCCTTAGGTTGGATA
Mettl21a_37	ACAGCCTTAGGTTGGATATG
Mettl21a_29	GCCTTAGGTTGGATATGGGG
Mettl21a_1	GCCTCCAGTCCTGACGGATC
Mettl21a_3	TCCAGATCCGTCAGGACTGG
Mettl21a_53	CCACACCATCCAGATCCGTC
Mettl21a_4	CCTGACGGATCTGGATGGTG
Erbb4_62	ACATCAATAGTGCAGATGGG
Erbb4_68	ACGGCTTGTTCATCGGGATC
Erbb4_149	GTTACGCAGCTGATGCCGCA
Erbb4_72	GCATCAGCTGCGTAACCAAC
Erbb4_1	CTGCGTAACCAACTGGATAG
Erbb4_162	TGCGTAACCAACTGGATAGT
Erbb4_60	GACTCAGACACACTCCCAAT
Erbb4_27	ACACTCCCAATAGGCGAACT
Erbb4_46	CCCAATAGGCGAACTAGGTG
Erbb4_97	CCAATAGGCGAACTAGGTGT
Erbb4_99	CCCACACCTAGTTCGCCTAT
Bard1_56	TCTTAAGGCTAAAAAGTGTA
Bard1_38	GTCAAGGTGTTACTGTCCCA
Bard1_40	ACACCTTGACTATATCGATG
Bard1_57	TGGCCACATCGATATAGTCA
Bard1_21	ATCGATGTGGCCACTCTTGA
Bard1_12	GGCCACTCTTGACGGCATCG
Bard1_32	CTCCACGATGCCGTCAAGAG
Bard1_25	CGAGTCATTCTGATAGCCAG
Bard1_59	GATAGCCAGGGGTGTTCACC
Bard1_18	ATAAGTGACTGTGTTGGCTC
Bard1_31	AAGGAGCCCGTGTGCTTAGG
Smarcal1_77	GGCAGTCGAGCGACTCTCCA
Smarcal1_8	GGTTGACATCGGCTATTCGG
Smarcal1_22	TGACATCGGCTATTCGGAGG
Smarcal1_78	TGTCATCGGCAAGTAGCAGG
Smarcal1_70	CAACGTGGTGGTGACCGGGA
Smarcal1_7	AACGTGGTGGTGACCGGGAA
Smarcal1_98	TCCGGCCAAGCAGCGCAAGA
Smarcal1_55	AAGATGGTGGTGGTCAACCC
Smarcal1_37	TGGTGGTGGTCAACCCTGGT
Smarcal1_89	CCCTGGAGCTGATCCGACCA
Smarcal1_45	AGCGGTTCCAGCTGTCCAAA
Tnp1_17	GTCCTGAAAAGTAGGAAACG
Tnp1_3	GCGTCCTGAAAAGTAGGAAA
Tnp1_16	GGAAGAGCGTCCTGAAAAGT
Tnp1_13	CCTCACAAGGGCGTCAAGAG
Tnp1_1	CCTCTCTTGACGCCCTTGTG
Tnp1_15	AAGAACCGAGCTCCTCACAA
Tnp1_4	CAAGAACCGAGCTCCTCACA
Tnp1_6	AGCTAAAGACTCATGGCATG
Tnp1_10	TGCCATGAGTCTTTAGCTTG
Tnp1_7	AGCCGCAAGCTAAAGACTCA
Tnp1_5	ATGAGTCTTTAGCTTGCGGC
Rnf25_41	CGAGGCAAGATCATACACAA
Rnf25_37	GACTACACAGGAACAGGAAC
Rnf25_36	AGAGCTGACTACACAGGAAC
Rnf25_10	GGAACAAGAGCTGACTACAC
Rnf25_42	TGCCAGGTACATCCAGCACA
Rnf25_13	GGATGTACCTGGCAAGGCAA
Rnf25_48	ACCTGGCAAGGCAATGGCAG
Rnf25_28	CAGTGGAAGTAGTGGTAACA
Rnf25_50	GTAGTGGTAACAGGGTGTTT
Rnf25_49	CAGATGACACACTGGCCATG
Rnf25_39	CTGCGAATCTTGGACCTCTG
Prkag3_5	GACCACGCCCAGAAGATGCT
Prkag3_6	AGTCATTGACAGGATCGCAC
Prkag3_39	AAGTCATTGACAGGATCGCA
Prkag3_28	TGACTTCACCTAGGCTCTCG
Prkag3_43	CAGGCAGTGCAGACACACGT
Prkag3_38	CCGGTCCTGGACCCGGTCTC
Prkag3_9	CCGGGTCCAGGACCGGCAGG
Prkag3_23	CCGCCTGCCGGTCCTGGACC
Prkag3_32	GAACCGAATCCACCGCCTGC
Prkag3_21	AGGAGCTGCCCTCACACCGT
Prkag3_41	CATGGTGGCCAACGGTGTGA
Ankzf1_19	GTTCTGGAAGATCTGGTCAC
Ankzf1_31	TTGTTCCGAGCACCACGCTC
Ankzf1_28	TTCTAGCTGCTTGTCGTGCT
Ankzf1_34	TCTAGCTGCTTGTCGTGCTG
Ankzf1_5	TAAAGCTGCAGCTAGCCACT
Ankzf1_8	TTGAGCAGGGACTTAACTCC
Ankzf1_4	TCCCTGCTCAATGCCCCTTT
Ankzf1_1	AATGCCCCTTTGGGCTCCGG
Ankzf1_37	GTAAAGCCACCGGAGCCCAA
Ankzf1_35	CTTAGTAGTTCGTTTGCTGT
Ankzf1_14	GTTCGTTTGCTGTTGGAAGC
Cul3_100	GTTGGCGGTGCACAAGTAAC
Cul3_99	GGGTTCTCACAACGGGATAT
Cul3_124	AATATCCCGTTGTGAGAACC
Cul3_12	ACAGTCCGGGTTCTCACAAC
Cul3_32	CACAGTCCGGGTTCTCACAA
Cul3_118	CAATTCACATCGAAACTGGA
Cul3_34	CTTCACAATAGGCTCTTCTG
Cul3_102	GAGATCAAGTTGTACGGTAT
Cul3_84	CGAGATCAAGTTGTACGGTA
Cul3_122	GACCACTGTTATTCTTACGC
Cul3_42	ATCCAGCGTAAGAATAACAG
A530032D15Rik_14	GAAGGTCTACCCCGACTTAA
A530032D15Rik_11	GTACACGACTCTCTCCACTG
A530032D15Rik_15	CGACTCTCTCCACTGGGGCC
Sp140_9	AGAAGAGTAATCCTCCATCC
Sp140_23	AATCCCATTTCGCCAAACTT
Sp140_47	TGGCGAAATGGGATTTAGAC
Sp100_5	TGTGGTATGTGGCAACGCTC
Sp100_32	GTGGTATGTGGCAACGCTCA
Sp100_50	GTATACGGGGCAAGACAGGG
Sp100_52	AGGGCGGTTATTCACTCCCA
Sp100_21	CACATGTGCTCCCGGAGGTC
Sp100_6	TTAACCACATGTGCTCCCGG
Sp100_26	TGTTTAACCACATGTGCTCC
Sp100_2	GAATAAGAAGGCATACCATT
Sp100_24	CCACAAAGCGTCGTACCGAA
Sp100_46	CCATTCGGTACGACGCTTTG
Sp100_43	TTCGGTACGACGCTTTGTGG
Ncl_40	GAAACAAAGTTACCTTGGAC
Ncl_42	TGACGGAAACAAAGTTACCT
Ncl_16	ATAGTCACTGATCGGGAAAC
Ncl_7	TGCAAGAATAGTCACTGATC
Ncl_26	GTGCAAGAATAGTCACTGAT
Ncl_14	GGAAGTGTTTGAAGACGCCA
Ncl_3	CCTCAGTGATGTTGAAAGAG
Ncl_20	GATGTTGAAAGAGAGGTTTT
Ncl_12	TAACAGACTTGTTTGGATTA
Hjurp_73	CGGGCGAAGGTGACTTCGTG
Hjurp_58	AACGTCCTCATCTCCACCAA
Hjurp_54	ACGTCCTCATCTCCACCAAC
Hjurp_57	ACGACCCGTTGGTGGAGATG
Hjurp_44	CTTTGAGGACGACCCGTTGG
Hjurp_47	CACCAACGGGTCGTCCTCAA
Hjurp_59	ACCAACGGGTCGTCCTCAAA
Hjurp_70	GCCCTTTGAGGACGACCCGT
Hjurp_7	ACGGGTCGTCCTCAAAGGGC
Hjurp_3	TCAGCCGCTTCATTAACGTC
Hjurp_13	GCTTCCAGACGTTAATGAAG
Hdac4_101	ATTGTACCCTCCAAGAGGTG
Hdac4_68	TTGTACCCTCCAAGAGGTGT
Hdac4_1	GTTTGCCCCAGATGTGGTAC
Hdac4_114	GGTGGCCTCGAACCCCCCAT
Hdac4_82	TTGACATTGAAACCCACGCC
Hdac4_32	CCCATCGTCATAGCGGTGCA
Hdac4_62	CCCTGCACCGCTATGACGAT
Hdac4_140	CTACACAGCCTACAGCCAGG
Hdac4_35	TAGCGACACCATATGGAATG
Hdac4_50	TGAGAGGATTTGTGCCGTAG
Hdac4_104	ACAGCCACCCGGAGCATGCT
Ing5_24	GGTCTAGCTCTCGCATCAGC
Ing5_15	AGGCGCTCTGGATCTTCTGG
Ing5_2	TGCACTTGCTGTAGGCGCTC
Ing5_10	GTACTCCTTGCACTTGCTGT
Ing5_11	GTAGGCTCATTCGGATCCAC
Ing5_28	TGGTGGCACAAGCAGTATGT
Ing5_1	TACATACTGCTTGTGCCACC
Ing5_5	GTGCCACCAGGTGTCCTACG
Ing5_4	TCTCCCCGTAGGACACCTGG
Ing5_7	GTGGTTTCACTTTGCCTGCG
Ing5_12	CTTTGTGGTGAGATCCACGC
Rnf152_13	AGAAGGACGTAAGGTGCCCC
Rnf152_11	GCACCTTACGTCCTTCTGGC
Rnf152_5	GGACCAGCCAGAAGGACGTA
Rnf152_10	GGCTGGTCCTCATCTGCTGG
Rnf152_9	TTGCAAGCACACCTGCTGCT
Rnf152_7	CCGACGAAGGCCCAAGTTGT
Rnf152_1	CCAACAACTTGGGCCTTCGT
Rnf152_6	CAACAACTTGGGCCTTCGTC
Rnf152_14	AACAACTTGGGCCTTCGTCG
Rnf152_12	ACAACTTGGGCCTTCGTCGG
Rnf152_8	ATTATTACAGCCCCCGACGA
Zranb3_6	ATCAGGCCAGTGTATGAGGG
Zranb3_44	GTGAGATGTGTGAGAACCCT
Zranb3_33	CACACATCTCACAGTATGGA
Zranb3_14	CAGAACTGCACTGTCCGATT
Zranb3_46	ACTGTCCGATTCGGTGAGCT
Zranb3_54	CAGGATAGCCACACGAGTAT
Zranb3_10	GGATAGCCACACGAGTATCG
Zranb3_45	GAAGGACCCCGATACTCGTG
Zranb3_83	GCGTCAGTGGGACTGTAGAG
Zranb3_34	TGAAGGGACGACTATCAGCA
Zranb3_77	GAAGGGACGACTATCAGCAG
Mcm6_13	GCTGCAGCAAACCCTGTCAG
Mcm6_37	TCCTGCTTTCGTGATAGAGA
Mcm6_44	ACCATCTCTATCACGAAAGC
Mcm6_35	AGTTGCTATTCACGAAGCTA
Mcm6_5	TAGCTTCGTGAATAGCAACT
Mcm6_17	CACGAATTTGTCATTGAGGC
Mcm6_11	ATCTCACGAATTTGTCATTG
Mcm6_57	TGCCGGCTTAACAGCAGCTG
Mcm6_40	TGTTAAGCCGGCAGCGCTGG
Mcm6_31	GCCACTGGTATAGACAGCTC
Mcm6_49	CCACTGGTATAGACAGCTCT
Rbbp5_4	CAGTGTGCCCCACCTGTTAA
Rbbp5_23	CTTGCTGTTGGCTGTAACGA
Rbbp5_24	CTGTTGGCTGTAACGATGGC
Rbbp5_22	CAGATAACATAGTGTCACAG
Rbbp5_31	AGATAACATAGTGTCACAGT
Rbbp5_21	AAACTCAATTGATTTAATGG
Rbbp5_17	TTAAATCAATTGAGTTTGCC
Rbbp5_26	ATCAATTGAGTTTGCCCGGA
Rbbp5_7	TCAATTGAGTTTGCCCGGAA
Rbbp5_13	ATCATAGCTTCTATCTCTAG
Rbbp5_8	AGCTTCTATCTCTAGTGGAG
Ppfia4_34	AAACTTCGACCACAACACAC
Ppfia4_15	CTACACGAGAGTGGTGTGCA
Ppfia4_71	GGTCCAGTCTATAGGGCTAA
Ppfia4_45	CCAGTGAACCACCTGGTCAT
Ppfia4_52	TTACTTCATGGAGTGCCTGG
Ppfia4_44	GGCACTCCATGAAGTAACTA
Ppfia4_4	TGTCGGACACGGAGATCCAG
Ppfia4_33	CTGGATCTCCGTGTCCGACA
Ppfia4_1	GATCTCCGTGTCCGACAAGG
Ppfia4_26	CATGTCCGCCTTGTCGGACA
Ppfia4_56	GTCCGACAAGGCGGACATGA
Kdm5b_166	GCAAAGTATTGGGAGCTACA
Kdm5b_194	TACTCTGAAGATTCCCCACG
Kdm5b_69	AGCCGTCACACAGTAGGAGT
Kdm5b_59	CCTCTCCATGACGTTCCCAA
Kdm5b_81	AGTCTCCCTTGGGAACGTCA
Kdm5b_34	ATGACGTTCCCAAGGGAGAC
Kdm5b_4	ATCGAACGAATCAGTGTGCT
Kdm5b_82	TCGAACGAATCAGTGTGCTG
Kdm5b_37	CCTCGGCAAAATTAAAACCT
Kdm5b_7	CCAAGGTTTTAATTTTGCCG
Kdm5b_130	GATTCAGTGTGAACTCTGCA
Ube2t_20	GCTAGCCATCGAACCTCCCC
Ube2t_10	CTAGCCATCGAACCTCCCCC
Ube2t_18	GATGCCCGGGGGAGGTTCGA
Ube2t_2	CAGCACGTGATGCCCGGGGG
Ube2t_14	CTCCCCCGGGCATCACGTGC
Ube2t_7	TGCCAGCACGTGATGCCCGG
Ube2t_9	GCTAATACACCTTATGAGAA
Ube2t_13	CATCCAAACATTGATTCTAG
Ube2t_3	CAAACATTGATTCTAGTGGA
Ube2t_12	TGCCATGAGCAGCTGAATAG
Ube2t_21	CAATCCTGATGACCCACTAA
Zbtb41_71	GTAACGAAGTAGAGTTTCAT
Zbtb41_54	GCGTGCAGCTTGTTACAGTA
Zbtb41_2	TGACGACCACATATATCACA
Zbtb41_84	CGCCATATAGAATGTACTCA
Zbtb41_8	TGTGGGCAGAGTTTTCGTCA
Zbtb41_78	GTGGAAAGTGCTTCGGGCGC
Zbtb41_37	TGGAAAGTGCTTCGGGCGCA
Zbtb41_3	CACTCTTGTAATGCACAGTG
Zbtb41_65	TGGTTATTCACTCTGATGCC
Zbtb41_1	TCCCATGAACATGGTCAATG
Zbtb41_61	GAGATTTTATCCCATGAACA
Cdc73_23	CTTACGTTTCTGGGAAACAT
Cdc73_40	CAGCTATCATAAACGTCACT
Cdc73_4	ATGTCAACTGGTGATCCATC
Cdc73_15	TGTCAACTGGTGATCCATCA
Cdc73_37	GGCTTTAAGATCGATACTAT
Cdc73_20	AGGCTTTAAGATCGATACTA
Cdc73_18	GGCTGTTTTGTACGCAATGT
Cdc73_25	AAGGTCGTGCCCCTGAACAA
Cdc73_9	CGTTTGGAAGGCCATAAAGA
Cdc73_33	AGATTGGCAGCTCGTTTGGA
Cdc73_53	GCGCCTTGATAAAGAGAGAT
Uchl5_1	TGTCTCATGGAAAGCGACCC
Uchl5_11	GTCTCATGGAAAGCGACCCC
Uchl5_20	TCTCATGGAAAGCGACCCCG
Uchl5_4	TGAGCTCGGTGAAGACCCCG
Uchl5_34	ATGAGCTCGGTGAAGACCCC
Uchl5_28	TACACTTACGATAGCCTGAG
Uchl5_15	ACGCATCAAGATGTGCATTT
Uchl5_35	GTCAGTTACGTTCCAGTCAA
Uchl5_29	GTTACGTTCCAGTCAATGGG
Uchl5_26	TGAACTAGACGGGTTAAGAG
Uchl5_30	GAACTAGACGGGTTAAGAGA
Pla2g4a_43	ATAAGGATCGATCTTTGGAA
Pla2g4a_115	TGAACGAATATATGAACCAC
Pla2g4a_7	CGATGACGAGCTCGACGCAG
Pla2g4a_92	TGCGTCGAGCTCGTCATCGA
Pla2g4a_123	AATACCCGAGAAGGACGTGC
Pla2g4a_69	TAAAGCCGAGTCGCTCACCA
Pla2g4a_119	AATGGCCTTGGTGAGCGACT
Pla2g4a_121	TTGGGTCCATCGGATGCTAA
Pla2g4a_15	TCCGATGGACCCAACTTGCT
Pla2g4a_62	CTGACACATCAGGTTTGACG
Pla2g4a_18	CACACCAGAGAATCCCACCA
Pdc_2	GCAGAAGGTCACCACAATTG
Pdc_14	AATTGTGGTTAACATTTACG
Pdc_46	ATTTACGAGGATGGTGTCAG
Pdc_21	CCATTGGGTACTCTACTGCA
Pdc_64	AAGCTTCTAATACCGGAGCG
Pdc_16	GGAAAAGCGGTCCCCCGCTC
Pdc_37	CAACGTAGGGAGTACGTCTG
Pdc_53	CTTTGTACACCAGCAACGTA
Pdc_54	CCTTTGTACACCAGCAACGT
Pdc_56	CCTACGTTGCTGGTGTACAA
Pdc_42	CGTTGCTGGTGTACAAAGGT
Rnf2_4	TCCTACCTGTCGGAAAAAAC
Rnf2_7	GTGTTTACATCGGTTTTGCG
Rnf2_8	CTACAAAGGAGTGTTTACAT
Rnf2_1	TAAACACTCCTTTGTAGTCA
Rnf2_5	ATTAATGTGCCCAATTTGTT
Apobec4_32	GCCTTGCTAGCAACTGCACC
Apobec4_28	CTCGTTACAAGGGGAGTTGT
Apobec4_26	CAACAACTCCCCTTGTAACG
Apobec4_11	GTGCTTAGCCTCGTTACAAG
Apobec4_29	AGTGCTTAGCCTCGTTACAA
Apobec4_3	TACCTCAGCATGGAACCGTA
Apobec4_5	ATTGGACTCAAAGTGACCTG
Apobec4_12	ATATTGGACTCAAAGTGACC
Apobec4_31	GTCACTTTGAGTCCAATATG
Apobec4_16	ACTTTGAGTCCAATATGTGG
Apobec4_30	GTCCAATATGTGGTGGCCTT
Tdrd5_75	CTGTGCAGAAGTCCTCGCTG
Tdrd5_23	TTCCGATATTTCCGAAATCT
Tdrd5_73	CCTTTTTCCCAAGGATCCGA
Tdrd5_55	TTATTATCCATCGGATCCTT
Tdrd5_34	GGATCCGATGGATAATAACC
Tdrd5_47	GGTACCGGGTTATTATCCAT
Tdrd5_3	CTGAGGACAAGTGGTGGTAC
Tdrd5_67	TTTACACAACAGAGATGTCC
Tdrd5_27	AATATTCTGGCATAATGTAC
Tdrd5_8	TGTACCGGTCAGAGACCAGC
Tdrd5_59	CCCCTAGTCAGTTCTACATC
Rfwd2_33	TCTTATGCCAAGTTTGTAAG
Rc3h1_14	CGAAAGTCTGAGTGCAAATT
Rc3h1_33	AATTCGAAAGCCCATCAGTT
Rc3h1_41	ATTCGAAAGCCCATCAGTTT
Rc3h1_11	AAGCCCATCAGTTTGGGCTG
Rc3h1_42	CCTGAATAAACTCCACCGTA
Rc3h1_3	CAAATGGGCAAGCCTTACGG
Rc3h1_47	TGTGTCGAGATATGAAGCAA
Rc3h1_4	TGTCGAGATATGAAGCAAAG
Rc3h1_34	ACGTACAGCTGGCACCACGA
Rc3h1_18	AACGTACAGCTGGCACCACG
Rc3h1_9	TGAATGTGCAAACGTACAGC
Zbtb37_10	TGCGGATGTGATATTCCAGC
Zbtb37_24	GTATACCCGGAAAGACCAGC
Zbtb37_45	TGTGTGGAAAAAAGTATACC
Zbtb37_11	CCGTTTGTCTGCCGCATGTG
Zbtb37_31	ACGGTGTGATTCCCATATGC
Zbtb37_28	TTCCCATATGCAGGCGCATG
Zbtb37_47	CCGCCACATGCGCCTGCATA
Zbtb37_46	ATTATACCGGAACCATCGTT
Zbtb37_16	AAGTGTCCGAACGATGGTTC
Zbtb37_15	AACAAGAAGTGTCCGAACGA
Zbtb37_5	TTCTCGGAGATACTCCACAT
Mettl13_167	ACAGTAAGGATCCGACGCTG
Mettl13_33	GACAGTAAGGATCCGACGCT
Mettl13_47	AGACAGTAAGGATCCGACGC
Mettl13_20	TGGCCACTTCCAACATTGTG
Mettl13_59	GCAAAATGATTGTCCCGCGA
Mettl13_152	ACCCCGCTGTGAAACCATCG
Mettl13_21	CAGCGGGGTTGTCCACCACG
Mettl13_38	GTCCCCACTGCACAAGTCCA
Mettl13_144	GGGAGCGCCAGTACTATGCT
Mettl13_24	GATGGTGAGGGCACACCAAG
Mettl13_161	GGTGTTGGACAAGGGCACGC
Mettl11b_15	CAGAGCAGTGTGTTCCGGTG
Mettl11b_68	TCTTCCTAATAAGGCTTCGA
Mettl11b_39	GAAGGACAATGTGGCACGGG
Mettl11b_49	AAATGGTGTTATCATACTGA
Mettl11b_17	CTTTCAGGCCATCTCGACAC
Mettl11b_51	TTTCAGGCCATCTCGACACC
Mettl11b_54	CAAGAAGGTCCTTATCAGTC
Mettl11b_5	TGACATCATATCTCCCTAAG
Mettl11b_48	TTACCACTGCTACAGCCTGC
Mettl11b_45	GAGCTACTTGCAGGTTAACG
Mettl11b_21	TGCGCCTTGGACTGCGGTTC
Mettl18_6	GAAGTAAGTCAAGAGGTCAA
Mettl18_27	GGGATAACTGCATCCAAAGG
Mettl18_48	GATAACTGCATCCAAAGGAG
Mettl18_4	TTTTCAAGATTACAACGGTT
Mettl18_9	CAACGGTTTGGTGATCGATG
Mettl18_12	GGGACATTAGCAACTACATT
Mettl18_46	TAAATGTCGCTTGTTCTCTG
Mettl18_11	TGCAAAGTGCTGTAATAATC
Mettl18_35	CTTTGCATGAAACATTCCTC
Mettl18_16	CACTCCTACTTAATAGCCTG
Mettl18_34	GCTATTAAGTAGGAGTGGCC
Mael_27	ACTCAGAAATGGCTCGAGAG
Mael_60	GTCGGCCGAGCAGTAGGGGA
Mael_32	AGACGCCATCCCCTACTGCT
Mael_17	AGGGGATGGCGTCTGCCACG
Mael_65	GCGTCTGCCACGCGGGCCAC
Mael_6	GCGCCGGCGAGGCCTGCCGG
Mael_41	CAGGCCTCGCCGGCGCAGTT
Mael_20	ATTCCCGAACTGCGCCGGCG
Mael_55	AGAAGATTCCCGAACTGCGC
Mael_54	TGCCTACTATTTCTTCGTAC
Mael_61	CGAAGAAATAGTAGGCATTG
Tada1_23	AATCTGACAACGTGTGAGGA
Tada1_8	TTTCAAGTCGTCATCACCCT
Tada1_54	GTTTCAAGTCGTCATCACCC
Tada1_6	ACCATGATGCTTCCCACGCG
Tada1_11	GCCTCGCGTGGGAAGCATCA
Tada1_30	CCTTCAAGTTGGCCTCGCGT
Tada1_43	CCACGCGAGGCCAACTTGAA
Tada1_22	CCCTTCAAGTTGGCCTCGCG
Tada1_55	TCGTGACTGCCTATGAGCAC
Tada1_38	CGGGCTGGACAATGTCACTG
Tada1_32	TGACCTCAGTTGTGTCGAGA
Nr1i3_12	GTGTGTGGAGACCGGGCCAC
Nr1i3_7	GGCGTGGAAATGATAGCCTG
Nr1i3_5	TTCCACGCCCTGACTTGTGA
Nr1i3_63	AGCCCTCACAAGTCAGGGCG
Nr1i3_66	CTTGCAGCCCTCACAAGTCA
Nr1i3_44	AAACGGACAGATGGGACCAA
Nr1i3_9	CTTCCAGCAAACGGACAGAT
Nr1i3_42	CCTTCCAGCAAACGGACAGA
Nr1i3_57	TCCGTTTGCTGGAAGGTGTG
Nr1i3_25	CACTTCTGCAACCTGCAGGC
Nr1i3_18	TAGACACTTCTGCAACCTGC
Usp21_60	CACTCGGGTAGTGTCCACTA
Usp21_36	CATAGTGGACACTACCCGAG
Usp21_59	CAGGTCACAAAAAACCTCGA
Usp21_6	GTATCGCTCCACGACCTTCG
Usp21_46	GGTCCGCTGGCCAAGATTGG
Usp21_94	GCGGTGCCCGGCGCCCTCGT
Usp21_95	AGATCAACCGACGAGGGCGC
Usp21_23	ACCTTGAGATCAACCGACGA
Usp21_53	CACCTTGAGATCAACCGACG
Usp21_86	TTCCGGCAAGAGGTGCCCGG
Usp21_89	GCGAAGGGACTTCCGGCAAG
Smyd3_30	GTGGGGCCCGTTGAATACGA
Smyd3_26	ACTGCTCCATCGTATTCAAC
Smyd3_31	AACTGCTCCATCGTATTCAA
Smyd3_54	CTGCAACGCGGAGATGCAGG
Smyd3_44	TTCGTTCACTATCTGCAACG
Smyd3_16	AAGTCATTGCAAGTTGCCTC
Smyd3_10	AGAAGTCTCACGGAGTCGGG
Smyd3_39	TTCCCGTCTGTGGTCCGGCC
Smyd3_15	TTGCACACAGTGTAAGCCAA
Smyd3_28	TGTAAGCCAAGGGGTCGGAG
Smyd3_21	AGCGGAAGAGCAGCTCCCCG
Parp1_59	TCGATGGGAAAGTCCCACAC
Parp1_98	CTCAACATCAGGCTGCCGGA
Parp1_1	GGACAAGGATAGTAGTAAGC
Parp1_162	GTGTTCCACCAACGACCTGA
Parp1_199	GACACAGAATCCTAGCCGAA
Parp1_123	CAGGTCATAGGCGTTGTGCG
Parp1_93	TCAGGCAGCTTCACAACCGG
Parp1_60	CTATCCGCAGACCCTGCGAC
Parp1_4	CCGATTGGCTTAATACTGCT
Parp1_66	TGGAACCTCTACACCCTCCA
Parp1_92	AGGTGTCGTTGACACCAGAT
Lin9_1	AAATCAGGCTGTTACAACAA
Lin9_33	GGGGTAGAGGGATTTCATCG
Lin9_11	CGATGAAATCCCTCTACCCC
Lin9_15	GTTCCAATAACCAGGGGTAG
Lin9_29	ACTTTGGTTCCAATAACCAG
Lin9_10	CATCTATCTGACCAGTAAAC
Lin9_24	TACTGGTCAGATAGATGCAG
Lin9_22	CCGCTGAAACTCAATGCCAA
Lin9_4	CCATTGGCATTGAGTTTCAG
Lin9_35	GAGATACGCAACGATCGTCC
Lin9_6	GGAGCTTGAGCAGCTGAACA
Lbr_115	GTGCAGGAGGAAGTACGGCC
Lbr_100	CCCGGGATGAACACCAGTGC
Lbr_88	GTTCATCCCGGGCCTCTCGA
Lbr_141	GGCCTCTCGATGGATAAGCA
Lbr_101	CTCTCGATGGATAAGCAAGG
Lbr_3	CTGCTTGTTTCCGGATGGTG
Lbr_56	AAAGTCTGCTTGTTTCCGGA
Lbr_132	AACAAGCAGACTTTTCCCCG
Lbr_166	AGACCATTCATACTTCCACG
Lbr_118	AAGACCATTCATACTTCCAC
Lbr_152	GAAGACCATTCATACTTCCA
Smyd2_23	GGAATATCGCCGATCCCAAA
Smyd2_71	GAATATCGCCGATCCCAAAT
Smyd2_28	AGAGCTCTCCCATTTGGGAT
Smyd2_77	GGAATCCTTCGGAGACTGTG
Smyd2_55	GCAGGCGTTCTACTGCGACG
Smyd2_52	GTGGTGGCCCCGCTCGCCCA
Smyd2_74	GTGCTCACCGTGGGCGAGCG
Smyd2_39	TACGCCTGCGTGCTCACCGT
Smyd2_21	CTACGCCTGCGTGCTCACCG
Smyd2_9	AGAAGAGGAGGTCGCCCACG
Smyd2_90	CGCGCTGCGGCCCTTCCACG
Nsl1_28	GCTCGGGGCCGTGCTGCCGG
Nsl1_19	GCGGACGTCCTCCGGCAGCA
Nsl1_9	GCGAGCTCGCGGACGTCCTC
Nsl1_27	ACGTCCGCGAGCTCGCGCTG
Nsl1_32	CGTCCGCGAGCTCGCGCTGC
Nsl1_29	CGTCCCGCAGCGCGAGCTCG
Nsl1_21	GAACGTCAGCTTTAACGGAC
Nsl1_10	CAGCTTTAACGGACAGGCCT
Nsl1_24	CTTTAACGGACAGGCCTGGG
Nsl1_22	TAGATGTGGCAACCAAACGG
Nsl1_26	AGGTCGCATCTTTAAGACCT
Traf5_61	GGACAAGACACTGGGTACGC
Traf5_11	TTACTGCAAAAGGGACATAG
Traf5_95	GAAGTGCCTTTACTGCAAAA
Traf5_23	CGCATACTGCCGGTTCCGAG
Traf5_66	GGAACCGGCAGTATGCGCTC
Traf5_67	GCTTCCCGGCAGCTCTCGTT
Traf5_106	CCTGCCCTAACGAGAGCTGC
Traf5_28	CGGCAGCTCTCGTTAGGGCA
Traf5_80	TCTACTGCAAAAACGCCCCC
Traf5_24	GTCTACTGCAAAAACGCCCC
Traf5_37	GAACTCGGTGCCGATCTGCC
Rcor3_14	TCTTTGTAAACTACAGGCGT
Rcor3_13	AGAACTTCTTTGTAAACTAC
Rcor3_8	TTACAAAGAAGTTCTTCACT
Rcor3_15	GTAATTGGCAACAAGACTGT
Rcor3_11	TCGCTCAAGGACAAGTTTGA
Rcor3_7	CTTGGAAAAAAACTCGCTCA
Rcor3_22	TTGTAAAGTATTACTATTCT
Rcor3_20	TTCATGGGAAGAGCTTTCAC
Rcor3_6	GCTCTTCCCATGAAAACTAA
Rcor3_2	GAACAAGCCTTTAGTTTTCA
Rcor3_4	AACTAAAGGCTTGTTCAAAC
Sash1_40	GTTGGACTCCGTGGACGACT
Sash1_13	TCTGTCTACCAAGTCGTCCA
Sash1_90	ATAATTAGCAAACCACCCAT
Sash1_55	CATAATTAGCAAACCACCCA
Sash1_57	GACGAAGAGCCACCCTATCG
Sash1_71	ATGACGAAGAGCCACCCTAT
Sash1_87	GGCCACTCAGAGAACTCCGA
Sash1_98	AAGCCTAAGCTCAAAGCCGG
Sash1_52	AAAGCCTGACTCCGAACACG
Sash1_63	TTTCCCGAGAGAGATGCGGG
Sash1_29	ACAAACCGTTCTCTGCATGT
Shprh_152	CGGTAATCAGAGGTTTCACA
Shprh_91	ACACTCAAAGCGGTAATCAG
Shprh_121	ATGAAATCAATCGGCACGTG
Shprh_163	GTGAAGATGGGCGTCGCCTG
Shprh_210	ACCATTCCACCGCTACCAAG
Shprh_206	GTTTGAGCGGGATTAATCGG
Shprh_8	ATAGAAATGCCTCTCCACCG
Shprh_75	CCAATCTGTGCTCGACAGCT
Shprh_43	ATTACAGAAGCAGTGTCCGC
Shprh_112	TATAATTGAACAGTACAGTG
Shprh_149	GATCGTATTTAAACGCTGAG
Myb_37	CGTCGCAAGGTGGAACAGGA
Myb_66	CTGTTCCACCTTGCGACGCA
Myb_67	TTCCACCTTGCGACGCATGG
Myb_46	TTCCACCATGCGTCGCAAGG
Myb_45	GAATTCCACCATGCGTCGCA
Myb_5	TACCAGGCACACAAGCGTCT
Myb_1	GGAGGACAGAATCATTTACC
Myb_31	GCAATAACAGACCAACGCTT
Myb_61	AGAAATATGGTCCGAAGCGT
Myb_71	ATGTGCAGTGCCAACACCGG
Myb_85	AACAGAACGGAACAGACGAC
L3mbtl3_49	GAAATACTGCTGAGCGTCGC
L3mbtl3_1	GCAGAGTCAGCCACCTCAGC
L3mbtl3_33	CTCTGCTGTACACTAGGGGT
L3mbtl3_19	TTTAAAAAATCGAGATACCT
L3mbtl3_35	ACTCTAGGCTGCAGGGGTGT
L3mbtl3_57	ACACCCCTGCAGCCTAGAGT
L3mbtl3_46	TGTCCAACTCTAGGCTGCAG
L3mbtl3_48	ATGTCCAACTCTAGGCTGCA
L3mbtl3_56	GGAGCAGTTGCTATGACTAC
L3mbtl3_32	CCCAGTTGTCAAAATGTACC
L3mbtl3_38	CCTGGTACATTTTGACAACT
Rnf146_12	GTATGATGAGCGCACTAGTC
Rnf146_24	AGTATGATGAGCGCACTAGT
Rnf146_20	GCTTACAGGGCAGACTGACA
Tspyl1_37	GCGAATGCGACGACACTACC
Tspyl1_66	GACGACACTACCTGGAACGG
Tspyl1_7	TAATCATGGCGGACAACTGA
Tspyl1_30	CTAATCATGGCGGACAACTG
Tspyl1_45	CAGTTGTCCGCCATGATTAG
Tspyl1_44	GTCCGCCATGATTAGGGGTC
Tspyl1_24	ATCCCGACCCCTAATCATGG
Tspyl1_34	TGCATCCCGACCCCTAATCA
Tspyl1_13	GTTAAGGTACGTAACCAGTC
Tspyl1_23	TCTCCGCCAAATGATTGGAG
Tspyl1_9	AATCGCTGAGATTATCAAAG
Tspyl4_7	ATGTAAATGCGCAGGCTGAC
Tspyl4_13	GCCCAAATTTGCGTTCCAGC
Tspyl4_53	ACTAATCATTGGTGACAGCT
Tspyl4_28	AACCCCTACTTTCGAAATGA
Tspyl4_75	CAGCCCCTCATTTCGAAAGT
Tspyl4_18	GCGCAGATCCTCAGGTCGAG
Tspyl4_11	GAGTGACACCACTCGACCTG
Tspyl4_4	CACTCTCTACGCCAATCCGC
Tspyl4_20	CTACGCCAATCCGCTGGCAC
Tspyl4_55	ACGCCAATCCGCTGGCACCG
Tspyl4_72	CTATTCTGTCGAATTCTAGG
Hdac2_39	CCATGAAGCCTCATAGAATC
Hdac2_40	TGAGTCATCCGGATTCTATG
Hdac2_32	ATTGACATAGACATCCACCA
Hdac2_7	GGAGATGTACCAGCCTAGCG
Hdac2_31	GATGTACCAGCCTAGCGCGG
Hdac2_10	CACTGCAGCACCACCGCGCT
Hdac2_23	AGCGCGGTGGTGCTGCAGTG
Hdac2_47	TTGCCATTGCTGATGCTCGG
Hdac2_43	CCTCCACCGAGCATCAGCAA
Hdac2_13	TCCGGAATGTTGCCCGATGT
Hdac2_34	AGTCTCATATGTCCAACATC
Scml4_26	AAACCCTTCTACCTGGACCG
Scml4_57	CCCTTCTACCTGGACCGTGG
Scml4_49	CCTCCACGGTCCAGGTAGAA
Scml4_33	TCCTCCACGGTCCAGGTAGA
Scml4_67	TACCTGGACCGTGGAGGACG
Scml4_11	AAACCGGACCACGTCCTCCA
Scml4_24	TGTGAAAGATGCTGATCCCG
Scml4_21	GATGCTGATCCCGAGGCTCT
Scml4_53	CGACATGATCATGAAGTACC
Scml4_14	TGATAGCAGAGTTTCAGTGC
Prdm1_40	GGAGAGCTGACCGAACGTCT
Prdm1_10	AATGTCTGTGCCAAGACGTT
Prdm1_22	GATGTTCATCCCGTTCTGAC
Prdm1_49	TAGTGTAGACTTCACCGATG
Prdm1_13	AGTGTAGACTTCACCGATGA
Prdm1_2	GTGTAGACTTCACCGATGAG
Prdm1_8	ACACGCTTTGGACCCCTCAT
Prdm1_36	ATACCGAAGGGAACACGCTT
Prdm1_23	AGTAAGGAGTACATACCGAA
Prdm1_14	AAGTAAGGAGTACATACCGA
Asf1a_1	AACGGGTTGTAGAAAGGCGA
Asf1a_34	AGGTGATCTCGAACTGGAAC
Asf1a_32	AAGGTGATCTCGAACTGGAA
Asf1a_33	GATCACCTTCGAGTGCATCG
Asf1a_19	TTAGTGGGTCCCGTTCCTGC
Asf1a_22	TGGGTCCCGTTCCTGCAGGA
Asf1a_15	CTGATTACTTGCACCTACCG
Asf1a_6	CTCTAATAAATTCTTGACCT
Asf1a_20	ATGTGGAATCTTGTGACTCT
Asf1a_9	CACAAGATTCCACATTAACT
Msl3l2_105	ACTACATCAACCGCAGGCGG
Msl3l2_100	GCTGCCTTGCCAGACCAATG
Msl3l2_44	GCGCCCACATTGGTCTGGCA
Msl3l2_25	GCGCACGTAGCACTCAAGGA
Msl3l2_84	AGTGGCGCACGTAGCACTCA
Msl3l2_161	CGGCGAGCGTGCTGGCCTTG
Msl3l2_82	GCTGCGCCCGAGAGGAGCGT
Msl3l2_35	ATCGCTGGCTCGCTCCTCAG
Msl3l2_48	GCGCCATAAATGTAGGAGGG
Msl3l2_81	TGCGCGCCATAAATGTAGGA
H2afy2_42	GTTGGCTGGGAACGCTGCGA
H2afy2_23	AGTTGGCTGGGAACGCTGCG
H2afy2_41	ATGACCGCAGCCATGTAGAC
H2afy2_39	CGTAGGTGCTCCCGTCTACA
H2afy2_20	GTTGATGCGCTACTTGAAAA
H2afy2_4	TTTTCAAGTAGCGCATCAAC
H2afy2_32	GCGTCATCTTTCCAGTAGGC
H2afy2_48	GCCTACTGGAAAGATGACGC
H2afy2_37	GCCGGCGTCATCTTTCCAGT
H2afy2_18	TGGAAAGATGACGCCGGCCC
Supv3l1_22	CTTCGAACAAGGCTAGAGTC
Supv3l1_20	ACGTCTTTGATCTTTACCTG
Supv3l1_28	GCCACAGATGCAATTGGCAT
Supv3l1_3	AGCCACAGATGCAATTGGCA
Supv3l1_17	CAATTGCATCTGTGGCTACC
Supv3l1_25	GTGGCTACCAGGATCTTGCA
Supv3l1_12	CAATGATCCATGCAAGATCC
Supv3l1_11	GGATCTTGCATGGATCATTG
Supv3l1_24	CAAGCTGCCGTATATCACCG
Supv3l1_21	CTGGAATCCGCGGTGATATA
Ddx21_73	ATTCATCGTTCGGGGCGGAC
Ddx21_104	CTTACATTCATCGTTCGGGG
Ddx21_17	AGTCTTACATTCATCGTTCG
Ddx21_110	ACCCTGAAAGGTTTCCGAAA
Ddx21_97	GGATGAAGTCGACCAGATGT
Ddx21_49	AAGTGGTCTTTAATACGACC
Ddx21_30	AGTGGTCTTTAATACGACCT
Ddx21_1	GTGGTCTTTAATACGACCTG
Ddx21_42	TATGGTGGAACACCCTACGG
Ddx21_11	GGATCCCCCTAAATCCAGGA
Ddx50_46	TACCTGTGCGTCCAGAGCGA
Ddx50_45	ATCCATCGCTCTGGACGCAC
Ddx50_10	GCGTCCAGAGCGATGGATAT
Ddx50_61	GAGGAGAACTCTGAATCACT
Ddx50_17	TGAATCACTAGGTCAACCTC
Ddx50_30	AGTTTTGGTAGCAACCAATG
Ddx50_65	CCATCTGCAAAGTGGCCGTT
Ddx50_53	CCAAACGGCCACTTTGCAGA
Ddx50_49	AGTGTGGCGTGTTTTTATGG
Ddx50_39	TTAATTGCTCAAGCCCGGAC
Tet1_32	TTTGCGCTCCCCCAAACGAG
Tet1_88	CTTTGCGCTCCCCCAAACGA
Tet1_24	TCTTTGCGCTCCCCCAAACG
Tet1_71	TGCTATCGCCACGCCACCAA
Tet1_81	ATGAACGGGAGAATCGGCTG
Tet1_22	CCGTGACACAAATTGTCCCG
Tet1_17	GCGGTCTGGAATGATCCACC
Tet1_63	TCAACGGCTGTAAGTTTGGG
Tet1_107	GTTCTTTCGATTCTTGCAGT
Tet1_87	CCAGCAGAAGGCCAACTGTG
Dna2_114	TGGATAATAGACGATGACTT
Dna2_27	CAAAATAGACGTCACAGTCG
Dna2_125	CAGGAGAATATTGTCAACGG
Dna2_177	GCCCACTGTTCTTTTCGCGG
Dna2_159	ACCTCCGCGAAAAGAACAGT
Dna2_137	TGAGCGAGAGCTTGTTCAAG
Dna2_12	GGAGCGGAACGAGAGCGCTG
Dna2_109	CGATGACGCCAATGTCTGAG
Dna2_210	TACTCCTAACAAAGGACACC
Dna2_70	AGATTGGCGGAGACTCAACG
Sirt1_1	TTATAACATCGCAGTCTCCA
Sirt1_2	GAGAAGATCCAATAACAATG
Sirt1_7	AGCAGGTTGCAGGAATCCAA
Sirt1_11	GATTCCTGCAACCTGCTCCA
Sirt1_14	GATACCTTGGAGCAGGTTGC
Sirt1_3	AAATATAGATACCTTGGAGC
Sirt1_8	TACTCAAAATATAGATACCT
Sirt1_6	ATAGCTTTGTCAGATAAGGA
Sirt1_23	ATTCATAGCTTTGTCAGATA
Sirt1_20	TATCTATGCTCGCCTTGCGG
Jmjd1c_27	CCAGTGGACGTTGAACAGTG
Jmjd1c_36	CCACACTGTTCAACGTCCAC
Jmjd1c_5	AAATATGCCATAGAGCACCA
Jmjd1c_11	TGCCAGAGCATGATCCAATC
Jmjd1c_6	GCCAGAGCATGATCCAATCC
Jmjd1c_33	ATCCAATCCGGGACCAAAGC
Jmjd1c_13	TACCAGCTTTGGTCCCGGAT
Jmjd1c_22	TCACATACCAGCTTTGGTCC
Jmjd1c_19	GCTCCGCCAGAGACTGCTTG
Jmjd1c_28	GCAAAACAATGGCATCACCA
Arid5b_5	GTAGTGTCTGCGAGTACAGG
Arid5b_1	GTGGCCGCACTGGTGCTCCC
Arid5b_17	TAATCCTGGGAGCACCAGTG
Arid5b_2	ACGAGTTAGGTGGTAATCCT
Arid5b_20	GACGAGTTAGGTGGTAATCC
Arid5b_3	CATATTTATGACGAGTTAGG
Arid5b_8	AAACATATTTATGACGAGTT
Arid5b_6	AATATGTTTCCACTGACGGC
Arid5b_12	CAGCTTGAAACATAGTCCAA
Arid5b_21	ATCGAGCGAATTCCCTACTT
Cdk1_19	AATCCAAGCCGTTCTCGTCC
Cdk1_1	CTCGTCCAGGTTCTTGACGT
Cdk1_48	GCACTCCTAACAACGAAGTG
Cdk1_2	GGTCAATCTCTGAGTCGCCG
Cdk1_34	ACTCCAGATGTCAACCGGAG
Cdk1_73	CTCGGCTCGTTACTCCACTC
Cdk1_40	TTCGGCCTTGCCAGAGCGTT
Cdk1_49	GTCTCTGTGAAGAACTCGCC
Cdk1_27	TGTGAAGAACTCGCCGGGAG
Cdk1_68	GATTTCCCGAATTGCAGTAC
Bicc1_5	AACCTGAACAGCTGCTTCAA
Bicc1_21	GCCATTGCTTCCCGTCAGCG
Bicc1_11	TCCTCGCTGACGGGAAGCAA
Bicc1_96	GACTGCATTTCCTCGCTGAC
Bicc1_58	GGACTGCATTTCCTCGCTGA
Bicc1_99	CGGAGGCCAAGCTTCCCGCA
Bicc1_51	ACCACCCTTGCCGATGACGT
Bicc1_40	CACTCCCACGTCATCGGCAA
Bicc1_104	ACGGAGCACTCCCACGTCAT
Bicc1_56	GCCGTCCAAACTGAAGATCG
Tfam_24	CGACAATGAAATGAAGTCTT
Tfam_26	TTCAGCTTGCTAAAGATGAT
Tfam_5	CCGAATCATCCTTTGCCTCC
Tfam_4	TTATGTATCTGAAAGCTTCC
Tfam_8	TAAATGTTATATGCTGAACG
Tfam_25	TCAGCTGATGGGTATGGAGA
Tfam_27	TCCATACCCATCAGCTGACT
Tfam_21	CTAACTCCAAGTCAGCTGAT
Tfam_16	GCTAACTCCAAGTCAGCTGA
Tfam_18	TTAGGAAAATTGCAGCCCTG
Ube2d1_7	AGTCAAAGCGGGCGACCACT
Ube2d1_17	ACTGGCAAGCAACCATCATG
Ube2d1_9	CACTGGCAAGCAACCATCAT
Ube2d1_16	CCACTGGCAAGCAACCATCA
Ube2d1_13	CCATGATGGTTGCTTGCCAG
Ube2d1_14	CACTGCTCAGCGGGACCCGT
Ube2d1_19	CCACGGGTCCCGCTGAGCAG
Ube2d1_5	CCACTGCTCAGCGGGACCCG
Ube2d1_8	CACGGGTCCCGCTGAGCAGT
Ube2d1_12	GGTCCCGCTGAGCAGTGGGC
Smarcb1_39	TCGGATGGCAATCTCCACTG
Smarcb1_19	ACCATTGCATACAGCATCCG
Smarcb1_42	CCACTCAAACTGGTCCACCA
Smarcb1_48	CGTGGGGAACATCTCCCTGG
Smarcb1_33	GGCTCGACATGGAGATCGAC
Smarcb1_41	CGGCTCGACATGGAGATCGA
Smarcb1_12	CGTCGATCTCCATGTCGAGC
Smarcb1_13	GATCTCCATGTCGAGCCGGA
Smarcb1_30	ATCTCCATGTCGAGCCGGAT
Smarcb1_11	GGTGCCCATCCGGCTCGACA
Prmt2_6	CATGATGGACGACCCAGTCC
Prmt2_72	TGGGTCGTCCATCATGAACA
Prmt2_7	ACTGCGATTTGACATCCAGA
Prmt2_23	TAGTCTTTCTCGGCGCTGCA
Prmt2_48	AGATGCAGTGCGGCCGTGGT
Prmt2_20	CGGCATCATCTGGCCAACCA
Prmt2_33	TCTTCTGCGCACACCATGCC
Prmt2_59	TGCTTGCCGAGGTGGTTCGC
Prmt2_64	TACATCCCTGCGAACCACCT
Prmt2_1	GCCCCACCACCAGTCCGCCG
Aire_88	ACTTCCCGACGGCCGCCGCC
Aire_60	CTGGCGCTGCCACTTCCCGA
Aire_7	TCGGGAAGTGGCAGCGCCAG
Aire_5	GAAGTGGCAGCGCCAGTGGA
Aire_54	GCGATGGCACCGAGGTGTTG
Aire_52	TGTGTGTGGCGATGGCACCG
Aire_18	AGCGCGCGATGCAGTGTGTG
Aire_36	GGTGAGCTCATCTGTTGTGA
Aire_47	AGATGAGCTCACCTCCGTCG
Aire_38	TGTGCCGTGTGCCACGACGG
Dnmt3l_16	GGACAGTGTGGATGTGGTAC
Dnmt3l_2	TCCCCCTCCTCGCCTCCGAC
Dnmt3l_1	ACGAAGTCAAAGTGAACCGA
Dnmt3l_17	GCAGTATGCGCTGCCTCGCC
Dnmt3l_19	TGCCTCGCCAGGAGAGTCAG
Dnmt3l_15	GGCCGCTGACTCTCCTGGCG
Dnmt3l_12	GGACAATCTGCTGCTGACTG
Dnmt3l_7	GGAAGCGGGTAGTTGTCTCT
Dnmt3l_18	GTGACCCTCCAGGATGTCCG
Dnmt3l_20	TCTGCCACGGACATCCTGGA
Mier2_16	GTGTGGAGTATTATTACCTG
Mier2_20	ATACTCCACACACTCGCCCA
Mier2_7	GAAGAACTTTCATCTGATTC
Mier2_12	GAAAGTTCTTCCCATGAACA
Mier2_15	AACATGGCTTCCGTGTTCAT
Mier2_13	GAACATGGCTTCCGTGTTCA
Mier2_18	GAGTGCAGGAACTTTGAACA
Mier2_9	CTCCCGCTCTGGGAGTACAC
Mier2_1	CCCGCTCTGGGAGTACACTG
Mier2_5	GCCCCAGTGTACTCCCAGAG
Rnf126_3	TCTGTCCAGTGAGGCTCTTA
Rnf126_2	AGGGCACGATGCAGCTGTCG
Rnf126_11	CGATGCAGCTGTCGTGGAAC
Rnf126_13	GTCGTGGAACAGGTGGTTGC
Rnf126_4	TCGTGGAACAGGTGGTTGCA
Rnf126_7	TGTAAAGAAGACTATGCACT
Rnf126_1	GTGTAAAGAAGACTATGCAC
Rnf126_9	GTGCGAGTCTGGCTTCATTG
Rnf126_8	ATGAAGCCAGACTCGCACCT
Rnf126_15	ATCTGCCCAAGGTGCGAGTC
Arid3a_10	AGTGAACCGGATCCCCATCA
Arid3a_30	GCTTCGCCATGATGGGGATC
Arid3a_12	GATCCCCATCATGGCGAAGC
Arid3a_48	GGACCTGCTTCGCCATGATG
Arid3a_39	AGGACCTGCTTCGCCATGAT
Arid3a_27	GAGGACCTGCTTCGCCATGA
Arid3a_52	CATACAACATGAACAGGTCG
Arid3a_17	CTCTACCAGGCCGCCCTTCT
Arid3a_51	TCTTGTTGATAACCTCTACC
Arid3a_32	CCGAAGTGTGAAGGCAGCAC
Mum1_27	TGTTCAGATACTCTCGCTGA
Mum1_39	GGTTAAGAGCTCAGCCGTGG
Mum1_11	TAGCCCAGTGCGCATCCAAG
Mum1_1	CCTCCTCTTGGATGCGCACT
Mum1_50	TGTCCGGCGAAGAGACAAGA
Mum1_40	TGAGGGCAACATGAACCCCA
Mum1_6	GAGGGCAACATGAACCCCAA
Mum1_46	AGGTGCTGCCTGACCGCTCC
Mum1_8	GGTGCTGCCTGACCGCTCCA
Mum1_44	TATCCCGTGCAGCCCTGGAG
Mex3d_53	GTTCACTCTTCCCGCAGATG
Mex3d_17	ATTGTGCTGTCCGCATCTGC
Mex3d_34	GATTGTGCTGTCCGCATCTG
Mex3d_66	ATGGCTGCGTTGGTCCCCTG
Mex3d_37	ACAGGGGACCAACGCAGCCA
Mex3d_2	AGGTGAGGCCATGGCTGCGT
Mex3d_58	CGAGAACGTTGACCGTGCAC
Mex3d_67	CGTGACTCCCGGGCGCGACA
Mex3d_73	GCGCGTGCCCTACCGAGTGG
Mex3d_72	GGTGCGCGTGCCCTACCGAG
Mbd3_9	GGTCAAGAGCGACCCGCAGA
Mbd3_22	CTTTCCGGTGCGGAAGTCGA
Mbd3_21	AGCACCTTCGACTTCCGCAC
Mbd3_53	ACGTTACCTGGGCGGATCCA
Mbd3_15	CAACTGGCACGTTACCTGGG
Mbd3_41	CCACAACTGGCACGTTACCT
Mbd3_38	GTTCCGCAGCAAGCCACAAC
Mbd3_24	GGGGCTGTCGGCCGGCCACA
Mbd3_37	GCCGACAGCCCCGACCTCCT
Mbd3_33	GAGTGCCCGGCGCTCCCGCA
Dot1l_38	CGTAGTTGTTAAGCTTCTCC
Dot1l_28	CTACGAGCCCTTCTCCCCTG
Dot1l_4	GATGACCTGTTTGTCGACCT
Dot1l_1	TCCGTAGTGATGTTTGCAGT
Dot1l_3	CTGCAAACATCACTACGGAG
Dot1l_49	ACGAGGTGACTTCCTCTCAG
Dot1l_42	GGAGCGATTCGCAAACATGA
Dot1l_36	TGGCACCATCATGCGTGTGG
Dot1l_30	GCGGGAACAGTCGGAACAGC
Dot1l_44	AGAAGGACAACAGCGAGCTT
Gadd45b_43	GAGGCGATCCTGACGCTGCG
Gadd45b_39	GCGTCAGGATCGCCTCACCG
Gadd45b_36	CGTCAGGATCGCCTCACCGT
Gadd45b_14	GTCAGGATCGCCTCACCGTG
Gadd45b_6	CCTCACCGTGGGGGTGTACG
Gadd45b_38	CCTCGTACACCCCCACGGTG
Gadd45b_16	CACCGTGGGGGTGTACGAGG
Gadd45b_13	GGCCGCCTCGTACACCCCCA
Gadd45b_24	GGCACAAGACCACGCTGTCG
Gadd45b_20	CATTGTCGCAGCAGAACGAC
Dapk3_141	CCTCCCGGCTCACACCGCGC
Dapk3_107	CCGGGAGGAGATCGAACGCG
Dapk3_119	CGAGAAGGAGTCATTGACGG
Dapk3_53	GTCAAAGTGTGCGATGCGCT
Dapk3_73	AGTCGATGAGCTTAATGCGG
Dapk3_9	AAGTCGATGAGCTTAATGCG
Dapk3_42	AAAGTCGATGAGCTTAATGC
Dapk3_52	TCGACTTTGGCATCGCGCAC
Dapk3_11	TGGCATCGCGCACAGGATCG
Dapk3_82	ATCGCGCACAGGATCGAGGC
Hmg20b_18	CGAAGATGTTGGGCGCCGAG
Hmg20b_20	CCGGAGATCACGAAGATGTT
Hmg20b_9	CCCGGAGATCACGAAGATGT
Hmg20b_19	CCAACATCTTCGTGATCTCC
Hmg20b_10	CCGGGAATGGAAGGTCCGGG
Hmg20b_15	CCACCCGGACCTTCCATTCC
Hmg20b_14	ACAGATTCGCACCCGCCACC
Hmg20b_3	ATGTTCGCTTCCTGAATGAG
Hmg20b_12	AGCGAACATAGCCAGTGACG
Hmg20b_4	GCGAACATAGCCAGTGACGG
Tle2_5	GAGCCTGATTGTAGGTGGCG
Tle2_51	GGCCGTCAGTCCGGACGCCA
Tle2_17	GACCTTGGCGTCCGGACTGA
Tle2_78	GATGTTACCGTCGCTGCAGC
Tle2_48	CTGCAGCGACGGTAACATCG
Tle2_56	CGACGGTAACATCGTGGTCT
Tle2_66	ACATATCAGACTACGGGACC
Tle2_90	ACAACCTGCTCAATGCCTGG
Tle2_47	AGTACATCGTGACAGGCTCA
Tle2_93	GTACATCGTGACAGGCTCAG
Sirt6_53	GGAGGACTCGTTGCCTGACC
Sirt6_38	CTGCACCGTGGCCAAGACCA
Sirt6_12	GACACGGTTGTGGGCACCAT
Sirt6_9	GACGGGCTGCACGTGCGCTC
Sirt6_18	TGGTCAGCCAGAACGTAGAC
Sirt6_59	CTGGTTCAGCTAGAACGCAT
Sirt6_58	CATGCGTTCTAGCTGAACCA
Sirt6_49	TCGGCCCTCGAAGACCCACA
Sirt6_1	CCATGGCGTGTGGACCATGG
Sirt6_43	CTCCATGGTCCACACGCCAT
Tdg_42	GCCCGAAGACGCTCCTGTCC
Tdg_21	TCCTGGACAGGAGCGTCTTC
Tdg_25	TTCCTGGACAGGAGCGTCTT
Hcfc2_46	AGGCACCGGTCCGGTAAAGG
Hcfc2_88	ACACCGAGCCGTGGCCATCC
Hcfc2_65	GCTCCCGGATGGCCACGGCT
Hcfc2_94	GAGCTGATGATCATCTTCGG
Hcfc2_19	GCTGATGATCATCTTCGGCG
Hcfc2_90	CTGATGATCATCTTCGGCGG
Hcfc2_73	CATCTTCGGCGGGGGCAACG
Hcfc2_124	ATCTTCGGCGGGGGCAACGA
Hcfc2_15	GTCCAAGCCGCGGACAAGGA
Hcfc2_59	CAAGTGGGATGAAGTGCCGA
Nfyb_5	AAGCGAAGAGCTCACGGAAG
Nfyb_14	TGGACTAAGCGAAGAGCTCA
Nfyb_10	CTCTTCGCTTAGTCCATCTG
Nfyb_3	TTCGCTTAGTCCATCTGTGG
Nfyb_17	GCGGAAGACAATCAATGGGG
Nfyb_16	GAAGCGGAAGACAATCAATG
Nfyb_15	GAGAAGCGGAAGACAATCAA
Nfyb_8	TCACGTCGGAAGCAAGCGAA
Nfyb_7	ATTTATAAGCTTCATCACGT
Nfyb_11	ATCCTAGCCACATTTGCAAT
Prdm4_20	TGTCTGCGAAAAATGTACAA
Prdm4_31	AAGCATCTCAATTCTCACGA
Prdm4_10	CAAGCTGTTCATGCGGAGAC
Prdm4_6	ACTGTGACAAGCTGTTCATG
Prdm4_15	TCTCACATGGTCATCCACAC
Prdm4_24	GTCTCACATGGTCATCCACA
Prdm4_34	TGACAAGTCTTTCACGCAGA
Prdm4_38	TTAGTGATCCAAGCAACCTA
Prdm4_4	TGGAAGGCGAGATAAAAGCC
Prdm4_25	GAAGTGTTCAATGTGCCCCC
Actr6_36	AAACACGCTCTCTGAATCCG
Actr6_44	AAGAACATCGTTTTGACGGG
Actr6_47	CCTGAATGCCGATGTCAGAG
Actr6_24	TGGCACAGCAAATCTCTCGT
Actr6_19	GAGTGGGAAGTATAAATTCG
Actr6_4	AGACGTATGCTACGTGTCTC
Actr6_2	TGCTGCATCATTGTCGACAG
Actr6_39	GATAATCCCAAACTTGTCGC
Actr6_22	GGATGTCCAGCGACAAGTTT
Actr6_11	GGAGCTTACAACGCCAAAAT
Anks1b_5	GAGGTCCGGATCCACCACCC
Anks1b_54	TAAGGCTGCGTGGTGTAAAG
Anks1b_19	TCTCAAACTGCTGCAGTACG
Anks1b_18	GTTTGCTGTTCCTAATCGTG
Anks1b_137	TGTGACCGTTGCGGGCTGCG
Anks1b_67	CGCAGCCCGCAACGGTCACA
Anks1b_47	CCGCAACGGTCACAAGGCCG
Anks1b_9	TATGCTGATAAAAGAGCTGA
Anks1b_13	TGCTGATAAAAGAGCTGAGG
Anks1b_99	AGGAGTAAAATTTATCGATG
Cdk17_12	GATGAAGTCCAGTCACCTAC
Cdk17_22	GGCAAACACCTGTAGGTGAC
Cdk17_29	GGCATTAAAAGAGATCCGCT
Cdk17_24	ATCCGCTTGGAACACGAAGA
Cdk17_23	CACCTTCTTCGTGTTCCAAG
Cdk17_38	TGTGTGAACGATGTCGTGCA
Cdk17_31	AGTCATCCATGTATTGCTTC
Cdk17_8	GACCACGGAGAATTTGGTAC
Cdk17_1	TATGGCAATATGCCAGACCA
Cdk17_10	GGTGACAACTTCATTTGAGT
Usp44_125	GCAACACAACCGAGTCCATT
Usp44_120	AGCTGTTCCCACGTCGCCTG
Usp44_22	TCGTTCACCTCGAAGGCAAC
Usp44_40	GTTCTAAACGATAACGCAGC
Usp44_86	ATAGGATCGGGCCTTATCGC
Usp44_75	TAAGCACTCAGCCGTCACGG
Usp44_80	GCACTCAGCCGTCACGGAGG
Usp44_59	GGGCGTAACCGCGGAAAGCA
Usp44_56	CATCCTGCTGGGCGTAACCG
Usp44_12	CACGATGGAAGAAGTACGCA
Ppfia2_40	ATGGACCCACCGTGGTTGCG
Ppfia2_32	GGGAATGCCAGCTTGGTACG
Ppfia2_35	GATGGCACCACTTTTCACGT
Ppfia2_2	GTCCGATAACGCTGACATGA
Ppfia2_31	ATCGGACACTGAAATCCAAA
Ppfia2_11	TGAGCTTTAAGCGGTGCAGA
Ppfia2_30	CACGAAGATCCTTTTTTGTG
Ppfia2_23	GCAATGATCGAGTTATTCGC
Ppfia2_4	ATTCGCTGGATACAAGCAAT
Ppfia2_37	GTAGTCAAAGTTCTCATCCA
Yeats4_12	CTTTGAGATTGCGGAGCTTA
Yeats4_15	CTGACACCAATGCCATGCTG
Yeats4_13	TCTGACACCAATGCCATGCT
Yeats4_1	GTCTGACACCAATGCCATGC
Yeats4_8	GCATGGCATTGGTGTCAGAC
Yeats4_16	TTTAAATTACACGAAAGCTA
Yeats4_3	AGCTTTCGTGTAATTTAAAC
Usp15_10	GCTGTTTCCAACCACTATGG
Usp15_150	CCACAAAGAAATTAGATCTG
Usp15_35	GAAGCTGCCTGTCATCGAAT
Usp15_22	GTCACATCCGATTCGATGAC
Usp15_89	GTCATCGAATCGGATGTGAC
Usp15_49	TCTGGTCCTCACAGCAACGT
Usp15_117	CCCGCTCCATAATACTACTC
Usp15_110	ACGTAGACTTGAAAAGGCCA
Usp15_32	CCTGTTGGATGGACTGCACG
Usp15_90	CCTCGTGCAGTCCATCCAAC
Mettl1_5	TAAGAGCCATGATGATCCAA
Mettl1_28	GAAGGTGTCGGACTATGTGC
Mettl1_44	ATGTTCTGGAATCCGCCCCC
Mettl1_29	CATGGCGTTACTTCGGAGAC
Mettl1_4	GCTTCGTTCGCTTAAAGTGT
Mettl1_30	GTACACCGTCACCGACGTGC
Mettl1_20	CAGCTCCGGCACGTCGGTGA
Mettl1_46	ACGTGCCGGAGCTGCATGAG
Mettl1_64	AAAGAAAGTTCTACGCAATG
Mettl1_37	AAGAAAGTTCTACGCAATGG
Dtx3_22	AAAAAGGCCTGCCCCATGTG
Dtx3_8	TGTGATGCAGCCCTCACAGA
Dtx3_4	GATACAGAATGCCAAGACGC
Dtx3_31	TGGCATTCTGTATCTCCCCC
Dtx3_24	TGTATCTCCCCCAGGCAAAT
Dtx3_29	GTATCTCCCCCAGGCAAATG
Dtx3_12	CACCTGCCCCATTTGCCTGG
Dtx3_18	AACCACCTGCCCCATTTGCC
Dtx3_10	TTGCTCAGGAAGTCCCACAC
Dtx3_17	GTTCTTGCAGGAGCCTCCAC
Mbd6_6	TGGGACCTGCAAGTGCGGTC
Mbd6_11	AGCGATGGGACCTGCAAGTG
Mbd6_3	ACTTGCAGGTCCCATCGCTG
Mbd6_8	TGCAGGTCCCATCGCTGAGG
Mbd6_12	GTAGCTACCTCCTCAGCGAT
Mbd6_1	CGTAGCTACCTCCTCAGCGA
Mbd6_9	ATCGCTGAGGAGGTAGCTAC
Mbd6_2	GTAGCTACGGGTTTGCTCCA
Mbd6_10	TGGCAACGCTGTGTGCGAGA
Mbd6_4	CACACAGCGTTGCCACCCGA
Baz2a_34	TCAAGAAGGGCAGCCATCGG
Baz2a_90	GGGCAGCCATCGGTGGCAGG
Baz2a_38	TGGGCCGATGACAGTAAATG
Baz2a_15	CTGTCATCGGCCCAAGATGG
Baz2a_69	GTGAACCCTCGCTTGGTGAG
Baz2a_33	GGTATCCACTCACCAAGCGA
Baz2a_66	ACGTGTCATCAAGAACCCTA
Baz2a_54	GAGCAGGCGTTCTCGCATGG
Baz2a_82	ATGCGAGAACGCCTGCTCCG
Baz2a_61	CAACTGCCAGACCTTCAATG
Rnf41_21	GGTGATGCAGGCGTTGCAGA
Rnf41_66	GCAACGCCTGCATCACCCAA
Rnf41_67	CTGCTGCTGAGAGAACCATT
Rnf41_11	CTCTCAGCAGCAGACGTGTC
Rnf41_90	GTGACAACGCTACGGTCTAC
Rnf41_56	GGTAGACCGTAGCGTTGTCA
Rnf41_75	GCCAAACACAGCGTTGTCAC
Rnf41_39	ACTGTGAGCACAACCCGAAG
Rnf41_79	CACAGGTCACAGGCCGCTTC
Rnf41_38	ACCACTACAGCCTGCTTGCC
Smarcc2_24	ATAAACAGGTTCTTCTGCAC
Smarcc2_5	TAAACAGGTTCTTCTGCACT
Smarcc2_22	TCATGAAGTTCCGATACGCC
Smarcc2_9	CACTTACCGACTGAATCCCC
Smarcc2_31	TAACATCTACTGCCTGTCGG
Smarcc2_20	TGCCTGTCGGCGGAATTTGG
Smarcc2_29	ACCCGCCAAATTCCGCCGAC
Smarcc2_7	AACAAAGTATCTGAGCACGT
Smarcc2_6	GCACGTGGGAAGCCGCACGC
Smarcc2_3	AGATGCACTCGTCCTGCGTG
Cdk2_48	AATCTTGCCGAGCCCACTTG
Cdk2_25	TAAGCCAAGTTTCCCCAAGT
Cdk2_74	ATAAGCCAAGTTTCCCCAAG
Cdk2_6	TCCCCAGAGTCCGAAAGATC
Cdk2_59	TCCGGATCTTTCGGACTCTG
Cdk2_22	GCTCCAGATATCCACGGCTG
Cdk2_43	AGTTCGGACAGGGACTCCAA
Cdk2_51	TGCAGAGGGGTCCATCAAGC
Cdk2_60	ACCCCTCTGCATTGATAAGC
Cdk2_71	GAACCTGCTTATCAATGCAG
Mettl7b_39	ACCTGGAAACACATCGGAGA
Mettl7b_13	TCTCCGATGTGTTTCCAGGT
Mettl7b_4	GCTCTAAAACTCGCTGCCAC
Mettl7b_52	TAAAACTCGCTGCCACAGGA
Mettl7b_53	GAGCGCTTCATTGTGGCTTA
Mettl7b_21	CCAATATGAGCGCTTCATTG
Mettl7b_69	CCACAATGAAGCGCTCATAT
Mettl7b_17	CAATGAAGCGCTCATATTGG
Mettl7b_20	CAAGGGGACTTCCGGCAACG
Mettl7b_31	GCCAGATAAAAGATCTCAAG
Limk2_25	TCTCGGGGGCCATCCAGTAG
Limk2_8	CCGCAAAAAGCGCTACACTG
Limk2_73	TTTGCGGTCACTCTTGCGTA
Limk2_84	AAGCCGTGACAGCCCAAAGT
Limk2_92	CTGACCGAGTACATCGAGGG
Limk2_39	CTGCTGACCGAGTACATCGA
Limk2_63	TCTGCTGACCGAGTACATCG
Limk2_90	GTTCATCGGAGTTCTGTACA
Limk2_48	GTGCCAGCACCACCTCGTTG
Limk2_56	GAGTGTAGCGTGCTGCACCA
Rnf185_2	GTCATCCCCCTCTATGGCAG
Rnf185_6	AGAGGGGGATGACTTTGTCT
Rnf185_1	ACTGGACACACTTGTCTGTT
Rnf185_8	CTTTGAGTGCAACATATGCC
Rnf185_11	CAGGCATATGTTGCACTCAA
Rnf215_4	TAGCCAGAAGGCATATCCCA
Rnf215_5	GAGCCTTGGGATATGCCTTC
Rnf215_6	GAAGGCATATCCCAAGGCTC
Rnf215_3	TGAGTTCCACCGAGACTGTG
Rnf215_1	AGGGGTCCACACAGTCTCGG
Rnf215_7	ACCGAGACTGTGTGGACCCC
Rnf215_2	GCCAGGGGTCCACACAGTCT
Znrf3_1	GTCAGCAACCAAGGTGTGTA
Znrf3_17	GCAGTCCACCACGGAGTCAC
Znrf3_11	GTTGTGCCGACAGTGGGGGC
Znrf3_20	ATGGATCCACACACTTCCTG
Znrf3_12	TCGGTTCCACAGGAAGTGTG
Znrf3_6	CTTGTACTCATCGGTTCCAC
Znrf3_14	CTGTGGAACCGATGAGTACA
Znrf3_9	TGTGGAACCGATGAGTACAA
Znrf3_8	GGGTCATCCCTTGTACTCAT
Znrf3_21	TGTCTGGAGAAGTACATTGA
Aebp1_31	AGCCGGGATCCACGGCAATG
Aebp1_157	TATGCCAGGAGTACCGCGAT
Aebp1_53	GAACCCGAGAGTGCGCAACC
Aebp1_14	AATAATGGCCCGGACTTCTG
Aebp1_201	CCGCGGAGAAGATGATGACG
Aebp1_28	CAGATCACGCTATTTTCCGC
Aebp1_22	ACCATGACGGAGCCCTACCG
Aebp1_9	TCCCCGGTAGGGCTCCGTCA
Aebp1_123	CGGCATGGGCATTGTCAACG
Aebp1_23	GCATTGTCAACGGGGCCAAG
Ddx56_67	TCGATGGACATAAGCCTCTG
Ddx56_36	ATGGACATAAGCCTCTGCGG
Ddx56_12	AGACTTCCACCACGTGTCTG
Ddx56_52	ATCATCTCACAGTTCAACCA
Ddx56_27	GAGTTCTCCGTTGAGCACGC
Ddx56_24	CATGTCGGCCACTTTCAATG
Ddx56_53	AGTGGCTTAACACTCGGGAT
Ddx56_15	GTGGCTTAACACTCGGGATG
Ddx56_19	TCGCACATCCCGAGCACAGT
Ddx56_26	CATCGGAATAGCATAAGCTG
H2afv_8	CACTTACAGCTTGCAATCCG
H2afv_10	TGTGTACAGTGCCGCAATTC
H2afv_5	CAGTGGCGCCCACCCGTCCA
H2afv_11	GCCCACCCGTCCATGGCTTG
H2afv_14	ACCACAAGCCATGGACGGGT
H2afv_12	CACCACAAGCCATGGACGGG
H2afv_3	TCGCACCACAAGCCATGGAC
H2afv_1	CTCGCACCACAAGCCATGGA
H2afv_7	AAGACTCGCACCACAAGCCA
H2afv_13	TGCGAGTCTTCAAGTGTCTG
Ikzf1_17	CAACTATGCCTGCCGCCGGA
Ikzf1_57	AGAAACTAACCACAACGAGA
Ikzf1_48	GGAGGAGCAGCGCGCCTACG
Ikzf1_43	GCGCGCCTACGAGGTGCTGA
Ikzf1_11	CGCCTACGAGGTGCTGAGGG
Ikzf1_35	GGCCGCCCTCAGCACCTCGT
Ikzf1_25	GGCGGCCTCAGAGAACTCGC
Ikzf1_32	CTCGCAGGATGCCTTCCGTG
Ikzf1_28	TCTCATCCCATATCACGCGG
Ikzf1_19	CTCATCCCATATCACGCGGG
Meis1_1	AAGCAGTTGGCACAAGATAC
Meis1_4	CAGCCACGCCCTCATGATAT
Meis1_5	CCACCAATATCATGAGGGCG
Meis1_8	AGTAGCCACCAATATCATGA
Meis1_7	AAGTAGCCACCAATATCATG
Meis1_9	ATGATATTGGTGGCTACTTT
Meis1_10	ATTCTCTTCTAATCCAGAAC
Stk10_111	GATATACGGGTGGTCACAGG
Stk10_142	GGAGCTTCACGATATACGGG
Stk10_79	CGTATGCCGCCAGATGTTGG
Stk10_70	ACCACGAGCTCAACCCCATG
Stk10_109	CCACGAGCTCAACCCCATGC
Stk10_143	TCTTGAGCAGGACCCGCATG
Stk10_62	CCACAGCGTGCGCCGCAAAG
Stk10_9	CAGGCGTGAGATCTGCGACA
Stk10_38	GCGCTACAACCAGCGCATGA
Stk10_47	GAGCGACGGCAAGACGCGCA
Rnf145_118	CTGCTTCGTCTTCATAACGC
Rnf145_54	CCCGGTATGCAGACTTAGCG
Rnf145_1	CATGGCAGGATCGTTCATGA
Rnf145_102	CCATATACGCAGGGAACACG
Rnf145_121	GGAATTCCGCAAAGAGCCCG
Rnf145_105	GACGTCATCTACTACGTGAA
Rnf145_34	ACGAAGCCACACGTTGTAGT
Rnf145_106	ACTGCAAGGTGTGATCACAG
Rnf145_2	TAAGAAATGGCTGTATGTCC
Rnf145_130	GACACAGAGGGCAGGTATCC
Trim41_149	ACAACTGGGTTACACACACT
Trim41_166	GAAGTTGTGCCCGCAGCCGA
Trim41_76	GCCCGCAGCCGATGGACACC
Trim41_103	ACCCGGTGTCCATCGGCTGC
Trim41_51	GACCCGGTGTCCATCGGCTG
Trim41_99	TTCACGGACCCGGTGTCCAT
Trim41_38	CCTCGATTACTTCACGGACC
Trim41_155	CCGGGTCCGTGAAGTAATCG
Trim41_64	CATCTGCCTCGATTACTTCA
Trim41_142	CGTGAAGTAATCGAGGCAGA
Trim7_52	GATCTAAAGAGCGTACGTCT
Trim7_6	ACGTCTAGGACAGCGCGCCC
Trim7_2	TGGTATCAAAGCGGCGAGGA
Trim7_25	ACCCGCGTTCTGGCATCCTG
Trim7_59	CGGGAGAGCGTGCGTCGCAA
Trim7_36	CCTCGGGGGTAAAAGGCGTG
Trim7_31	GGGCGGTGACCAGCCCCGAG
Trim7_42	TGGGCACTTGTCGCGGGTGA
Trim7_7	TGACGCGGAAGGTGTAGAGG
Trim7_48	AGTTGACGCGGAAGGTGTAG
Rnf130_18	TGGATCGCCTTGCTACAAAG
Rnf130_13	ACGGGCTGCTTTTCACAATG
Rnf130_32	TGATGATTATTTCTTCAGCG
Rnf130_35	GATCAGGTACACAAATGCTC
Rnf130_2	GGTACACAAATGCTCGGGAC
Rnf130_33	CTGCACAGTGATCGAAGTCT
Rnf130_21	ACTGCACAGTGATCGAAGTC
Rnf130_14	ATAAGCAGAATGATGTTGTT
Rnf130_26	TAAGCAGAATGATGTTGTTC
Rnf130_10	AGGGATCCACACAGGATTTG
Jade2_83	TATATTAGCTGACAATGACG
Jade2_28	GTTACGTGCGCCTTTGACCG
Jade2_98	CGGCACAGCCAGCTGCCCGT
Jade2_101	AGCTGCCCGTAGGCACCTTG
Jade2_20	GGGATCCTCAAGGTGCCTAC
Jade2_54	CGGGATCCTCAAGGTGCCTA
Jade2_9	GTTGCCATCCTCGCCTTCAG
Jade2_46	CGTTCCCCTGAAGGCGAGGA
Jade2_91	GTGCCGTTCCCCTGAAGGCG
Jade2_84	GACGTGTGCCGTTCCCCTGA
Ube2b_16	CCAAGCAGCACAGCTTTATC
Ube2b_6	CCTGATAAAGCTGTGCTGCT
Ube2b_14	TGGGACTCCATCGATTCTGC
Ube2b_7	TAGATATCCTGCAGAATCGA
Ube2b_1	GATAAAAACCTAACGGTTGG
Ube2b_12	CTGAAAACAACATCATGCAG
Ube2b_5	GCGCCACTGACCCCCACAGG
Ppp2ca_3	GGAGTATGGTGATGCGCTCT
Ppp2ca_32	GAGCGCATCACCATACTCCG
Ppp2ca_53	AGCGCATCACCATACTCCGA
Ppp2ca_8	CTCGTGATTCCCTCGGAGTA
Ppp2ca_48	CCGAGCACTCGATCGCCTAC
Ppp2ca_57	CCTGTAGGCGATCGAGTGCT
Ppp2ca_2	GGCTGGGGGATATCTCCTCG
Ppp2ca_27	AAGGTATAACCAGCTCCCCG
Ppp2ca_45	TCATGCCAATGGCCTCACGT
Ppp2ca_14	GAGCTCTGGACACCAACGTG
Skp1a_12	CTTGATAGTCACAGATTGTT
Skp1a_14	TGTGACTATCAAGACCATGC
Skp1a_13	GACTGTGGCCAATATGATTA
Skp1a_1	ACTGTGGCCAATATGATTAA
Skp1a_8	CTGTGGCCAATATGATTAAG
Skp1a_6	AGTTTTCCCCTTAATCATAT
Skp1a_10	GATTAAGGGGAAAACTCCTG
Tcf7_16	GCTGCACATGCAGCTATACC
Tcf7_58	ATGAACTGGCCCGCAAGGAA
Tcf7_40	GTACTATGAACTGGCCCGCA
Tcf7_37	GCAGGCCAAGTACTATGAAC
Tcf7_34	TGCACTATCTCGAGAAGAGC
Tcf7_25	GCTGCCATCAACCAGATCCT
Tcf7_22	CGCTGCCATCAACCAGATCC
Tcf7_38	TGTAAAGCATGAACGCATTG
Tcf7_42	GTAAAGCATGAACGCATTGA
Tcf7_44	TAAAGCATGAACGCATTGAG
Sap30l_25	AGCTGCTGCCTCATCGCGGA
Sap30l_32	AGCGCTCGCCGTCCGCGATG
Sap30l_20	CGGACGGCGAGCGCTGCGTC
Sap30l_9	CGAGCGCTGCGTCCGGCCCG
Sap30l_22	AGGAGGCGTTGCCCGCGGGC
Sap30l_15	CTGAAGGAGGCGTTGCCCGC
Sap30l_19	GCTGAAGGAGGCGTTGCCCG
Sap30l_7	CTCGCAGAAGAAACTCAAGC
Sap30l_30	TGTGGAAGTCGCAGATATAC
Sap30l_8	TCCAGAGCGTCCGAAATAAA
Trim58_1	CCTGCAGGAGCCCATCAGCG
Trim58_41	GAGCCCATCAGCGTGGACTG
Trim58_88	GTGGCCGCAGTCCACGCTGA
Trim58_112	TGCACCGCAGACAGAAACTG
Trim58_108	CGAGAAGTCGGACAGCGCTC
Trim58_85	GAGAAGTCGGACAGCGCTCA
Trim58_55	GGGACCCCTGCACTGGGGAC
Trim58_74	CCGCCAGCTTCAGACCCAAC
Trim58_97	GGACCAGACGATGCTGTGCT
Trim58_10	AGACCCAGCACAGCATCGTC
Hist3h2a_33	TGTGCACCGCCTTCTCCGTA
Hist3h2a_21	GTGCACCGCCTTCTCCGTAA
Hist3h2a_27	AATTACCCTTACGGAGAAGG
Hist3h2a_32	AATAATTACCCTTACGGAGA
Hist3h2a_8	GCTCCGAATAATTACCCTTA
Hist3h2a_12	GTAAGGGTAATTATTCGGAG
Hist3h2a_13	TAAGGGTAATTATTCGGAGC
Hist3h2a_1	TATTCGGAGCGGGTCGGCGC
Hist3h2a_11	GATATTCTAGCACAGCCGCC
Hist3h2a_25	CCGCATTACCAGCCAATTCC
Trim17_91	CCCTGCAGACCACACAAATG
Trim17_157	GACGGAGACACTGCAAGCCA
Trim17_46	AGGAACAGACCTTAACTGAG
Trim17_80	AGAGCGGAGAGAACGCATCC
Trim17_106	GCGGAGAGAACGCATCCTGG
Trim17_40	AGAAGAACGGAGGATCCTCC
Trim17_108	GCGGCTTTGGTGGTCCAGGG
Trim17_121	GGAGCGGCTTTGGTGGTCCA
Trim17_69	CTGCAACAGGATCAGGTCCA
Trim17_164	AGGTCTTGATAGCCGCGGGG
Trim11_125	CCTGGATTACTTCACCGACC
Trim11_67	GACCCGGTGATGACCGACTG
Trim11_76	CGGGCTGGCCCCAGCAACGT
Trim11_123	GGGCACGCGTATGGGCCCTC
Trim11_3	CCGACAGCTCGCGACACTCG
Trim11_59	CCCCGAGTGTCGCGAGCTGT
Trim11_35	GTCGCGAGCTGTCGGCGCAG
Trim11_102	GAGGTCGTCGCCGCAGAAGG
Trim11_1	GCTGAGGTCGTCGCCGCAGA
Trim11_132	GTGCTCCGAACGCTCGCAGA
Jmjd4_52	GAAGGCGCTAGAAAACACGC
Jmjd4_57	GCGGCGCTGGGTGACCTCGG
Jmjd4_69	GTTGTACCGGTTGCCAACTG
Jmjd4_9	GTAACTGATATAGTCGCGGA
Jmjd4_39	AAGGGAGTTACTCCTCTTCG
Jmjd4_70	AGGGAGTTACTCCTCTTCGC
Jmjd4_6	GGGAGTTACTCCTCTTCGCG
Jmjd4_61	GTAGAGGCAGCCCCGCGAAG
Jmjd4_92	TGACGAGAAGTACACGGGCA
Jmjd4_94	GTTCTGGGACGTCCTCAATG
Rai1_32	CCGGCCAATTTCAAGGACCT
Rai1_29	CGGCCAATTTCAAGGACCTT
Rai1_28	CCCGCTGGTCCACACAGCAC
Rai1_18	GTGGACCAGCGGGGTGTACC
Rai1_19	GACCAGCGGGGTGTACCTGG
Rai1_23	GGCCACCAGGTACACCCCGC
Rai1_15	GTACCAGCTGTCACGAGCCC
Rai1_26	TACCAGCTGTCACGAGCCCG
Rai1_10	GAGCACGAGATGGTCGCCCC
Rai1_11	ACCATCTCGTGCTCCTATAA
Alkbh5_102	CGGCGTCCGGGACCACCAAG
Alkbh5_36	CCCCGAGCGCAGCGACTACG
Alkbh5_104	CAACAAGTACTTCTTCGGCG
Alkbh5_54	AACAAGTACTTCTTCGGCGA
Alkbh5_31	CGGCGAGGGCTACACGTACG
Alkbh5_94	ATCTCGTCGACGTCGCCCGG
Alkbh5_3	GGGCGACGTCGACGAGATCC
Alkbh5_40	CGAGGGCTTCGTCAACAGCG
Alkbh5_4	GTTCAAGCCCATCCGGGTGT
Alkbh5_7	ACAGGTTCCGACACCCGGAT
Usp22_58	ATGGTTAACGACAGCAAACA
Usp22_35	GGTGATCTTCCGCCGAAGTT
Usp22_79	TTGAACACTCAGCCAAACTT
Usp22_44	CTTGGCATGTAACATCAGAC
Usp22_95	ATTGACCAGATCTTTACGGG
Usp22_10	GGTCAATGATGCAATTGCAG
Usp22_85	GCTCATAACCCGCCAGGTGC
Usp22_34	GACGCACGCCCGGCACCTGG
Usp22_33	TGTGTCGCTTTGACTTGGCA
Usp22_40	TCTGCGGCATCCACCTGAAC
Ncor1_4	AGTTCCCACCATTTTAGCAA
Ncor1_9	GCAGCCATTGCTAAAATGGT
Ncor1_2	GGCAGCCATTGCTAAAATGG
Ncor1_10	GGTAGAACATGGTCGTAACT
Ncor1_12	TAATTGCATCCTATTTGGAA
Ncor1_13	GTCCAAAGTTTTTTGGATGC
Ncor1_3	ATCCAGCATCCAAAAAACTT
Trim16_48	GTCTTGGGGCCAGCAGAGTA
Trim16_13	CTGCTGGTGCGTGTGGCAGA
Trim16_73	AGATACACTGCTGGTGCGTG
Trim16_43	GCACCAGCAGTGTATCTGCC
Trim16_74	ATTCCTGGCAGATACACTGC
Trim16_37	AGTGTATCTGCCAGGAATGC
Trim16_65	GTGTATCTGCCAGGAATGCG
Trim16_17	TATCTGCCAGGAATGCGGGG
Trim16_5	ATCTGCCAGGAATGCGGGGA
Trim16_26	TGCGGGGAGGGTGAACACAG
Rnf222_14	CGGAACTTCTCATAGCACAC
Rnf222_5	CTATGAGAAGTTCCGGGATC
Rnf222_6	TGCTGGCGCCGTCCAGATCC
Rnf222_23	GGGATCTGGACGGCGCCAGC
Rnf222_10	GGTACTTGACCAAGCAGTCA
Rnf222_18	GTACCTGCTCTCTACCCGAG
Rnf222_3	CATCCACTCGGGTAGAGAGC
Rnf222_15	CTGCTCTCTACCCGAGTGGA
Rnf222_11	CTCTACCCGAGTGGATGGAC
Rnf222_9	CTGCACCTGTCCATCCACTC
Aurkb_7	GAAGAAGAGCCGTTTCATCG
Aurkb_18	ATCCTGGAATACGCCCCTCG
Aurkb_87	CCTGGAATACGCCCCTCGCG
Aurkb_79	CTTGTAGAGTTCCCCGCGAG
Aurkb_82	CCTTGTAGAGTTCCCCGCGA
Aurkb_27	TCCTTGTAGAGTTCCCCGCG
Aurkb_59	GTCGGACCTTCGATGAGCAG
Aurkb_74	ATAGTCCAGCGTGCCGCACA
Aurkb_62	AGCTGCTCAAACATAACCCC
Aurkb_85	TCAAACATAACCCCTGGCAA
Chd3_12	AAGTATGAGCGCATCGATGG
Chd3_4	TATAAGTATGAGCGCATCGA
Chd3_134	TATGCTTCGGAGACTCAAGG
Chd3_319	GTGGGCACCCAAGTTCTATG
Chd3_101	TTACGACCAGTCCACGTGGG
Chd3_200	GCCTTACGACCAGTCCACGT
Chd3_198	TGCCTTACGACCAGTCCACG
Chd3_135	CCGAGTGTGCAAGGACGGCG
Chd3_41	ACACTCGGCAGTACTCCATG
Chd3_16	CAAAGATGATGACCATCCTG
Kdm6b_13	ACAACATTGCCTGGAACGTG
Kdm6b_27	ATTGGGTGCAGGCTACCGGC
Kdm6b_16	AGGGACTGTACATTGGGTGC
Kdm6b_18	AGCGCCCTGGAGACCTTGTG
Kdm6b_12	TACCGCTTCGTGCAGCGCCC
Kdm6b_5	CAGGAATATTGGACGCATAG
Kdm6b_44	GCATAGAGGTCATCCAAGAT
Kdm6b_8	TCGCGGTACATGAGCACTAT
Kdm6b_25	CGAACCACTCGCAGTCCCCA
Kdm6b_10	TCAACATCAACATTGGCCCT
Wrap53_7	CTAGTGAGCGGCAACACCAG
Wrap53_13	CACTGGTGTTGCCGCTCACT
Wrap53_5	AAAGGTGGGTGATACCCCCT
Wrap53_18	CTTGCTGGGAGGCCACCAAG
Wrap53_23	CAGGCCTATGGTGCGGCCGT
Wrap53_14	GGCTCCTACGGCCGCACCAT
Wrap53_6	GGAGAACCCGATTCACATCT
Wrap53_8	GGGAGAACCCGATTCACATC
Wrap53_12	ATAGTGCTGATAATGTCCTT
Wrap53_28	GTCAAGATACAGGAACCGTC
Trp53_14	GACGTGCCCTGTGCAGTTGT
Trp53_73	GAAGTCACAGCACATGACGG
Trp53_35	ACCCGGATAAGATGCTGGGG
Trp53_36	TCCCCAGCATCTTATCCGGG
Trp53_70	GCAGACTTTTCGCCACAGCG
Trp53_42	GACTTTTCGCCACAGCGTGG
Trp53_71	CATAAGGTACCACCACGCTG
Trp53_1	GCGGTTCATGCCCCCCATGC
Trp53_6	CAAAGCTGTCCCGTCCCAGA
Trp53_27	CTGTACGGCGGTCTCTCCCA
Sat2_25	GCGATTGTGGAGACATTATG
Sat2_3	ACTACTTCATCTATAGCACA
Sat2_23	TTCATCTATAGCACATGGAC
Sat2_12	GACCGGACGAAACGTTTATC
Sat2_11	TTCCAGATAAACGTTTCGTC
Sat2_34	GGGTTGCTCCCAGTTCCGCC
Sat2_30	TCCGCCTGGCAGTTCTGGAT
Sat2_18	TCCAATCCAGAACTGCCAGG
Sat2_8	AGTTCTGGATTGGAACAAGA
Sat2_17	GAACTTGTACAAATTTCTAG
Fxr2_128	ACAGTGCGAGAGGACCTGAT
Fxr2_21	GGTCTGGCGATCGGAACGCA
Fxr2_10	AGCAGGAGGCGGCCGATTGG
Fxr2_44	GCCGCCGTACTGATGAAGAC
Fxr2_130	AGCCGCCGCCGCCGTAATCG
Fxr2_114	GGTTACCACGATTACGGCGG
Fxr2_63	TCCGGTTACCACGATTACGG
Fxr2_118	AATCGTGGTAACCGGACTGA
Fxr2_105	ATCGTGGTAACCGGACTGAT
Fxr2_2	CGGACTGATGGGTCCATCAG
Senp3_8	ACTCCGTCGTCAGATCTACA
Senp3_10	TAGATCTGACGACGGAGTTT
Senp3_28	GAGTTTGGGCATGTCCTGCT
Senp3_30	AGCCCTGATGGAAGTCCAGT
Senp3_6	GACCGACTGGACTTCCATCA
Senp3_24	AGACCGACTGGACTTCCATC
Senp3_7	GGCAGTCAAAAAAGACCGAC
Senp3_26	TGCCAAGTATCTACAGGCAG
Senp3_3	GGGACCAGTGCACCTCCAGA
Senp3_12	GCTAATCCCCATCCATCTGG
Elp5_29	ATGTGGCCAGTGGTCCGGCT
Elp5_9	CCGGTACCCAGCCGGACCAC
Elp5_44	CCGGGTGTAGCTCAGAACGG
Elp5_38	CGGGTGTAGCTCAGAACGGA
Elp5_6	GTTGTTGGGGCCTTCGACAG
Elp5_55	GGGCCTTCGACAGAGGATGG
Elp5_47	AAGGTCCTCTAAAAGCCTTG
Elp5_37	AGCGAAGAAGAGTTTCGCGA
Elp5_53	CAAAAGCACCAAACCACCGA
Elp5_28	GACTCGTTGTTGGCCATCGG
Phf23_6	GCAGAAAGCCCTTTGCGGGG
Phf23_2	ATCATGGGCCGCCCCGCAAA
Phf23_9	AATCATGGGCCGCCCCGCAA
Phf23_1	CAGAGGCTGCACTCAATCAT
Phf23_7	ACAGAGGCTGCACTCAATCA
Phf23_8	ATGATTGAGTGCAGCCTCTG
Phf23_12	TGATTGAGTGCAGCCTCTGT
Phf23_11	AGTGCAGCCTCTGTGGGACG
Phf23_4	GGTGGATCCACGTCCCACAG
Phf23_3	CTTTTATTGCCAGAAATGCA
0610010K14Rik_3	TCAGCTGTGTCATCAAGGAA
0610010K14Rik_1	GGCTGCTGTGAAGCGCTTTG
0610010K14Rik_5	GGGCTGCTGTGAAGCGCTTT
Pelp1_32	GGTGAGCAAGGCTTCTCCAG
Pelp1_70	GTATGCTATCTTAGAGCTAT
Pelp1_17	CTCTAAGATAGCATACACTT
Pelp1_31	GGGAGGGATACTCTAGCTCC
Pelp1_21	GGGAAGCAGCCGGCTGATCA
Pelp1_86	ACCTATTTTCCTCGGGCCTG
Pelp1_15	TGGTGGAGATGTCCCGAAAC
Pelp1_81	GAGATGTCCCGAAACAGGGT
Pelp1_49	TTGGCTTCGGAGCATCCAGC
Pelp1_50	GGGGCTCTCCCCTATCAACA
Rnf167_8	CACGACAACAGGAAGCGGGA
Rnf167_1	CTTCCCGCTTCCTGTTGTCG
Rnf167_5	TGGTGGGGCAATAGGACCGC
Rnf167_16	TGACCCATTGACCGGGGCTG
Rnf167_12	CTCATATTCATCCAGACAGA
Rnf167_9	CATCTGTCTGGATGAATATG
Rnf167_4	GTCTGGATGAATATGAGGAT
Rnf167_13	ACAGTCGCTGTGTGGACCCC
Rnf167_3	TGCGGGTCTGAGTGAGCCAG
Rnf167_21	GCAGATGGGGCAGGTCTTGC
Mybbp1a_202	CCCAGAGATAAGTACATACG
Mybbp1a_257	CCAGAGATAAGTACATACGT
Mybbp1a_142	ATACGTGGGTACCTTCCTAG
Mybbp1a_107	CCACGGTTGCGGTCGTCCAA
Mybbp1a_197	CTTTGGACGACCGCAACCGT
Mybbp1a_188	TTTGGACGACCGCAACCGTG
Mybbp1a_193	ATGTCACACTGGTTACATTG
Mybbp1a_88	CAGACAACGTGGAGTAAGGT
Mybbp1a_226	AGTAGCGGCGGGCACGACAC
Mybbp1a_240	GCCCCACCTCGTGGCAGTAG
Gsg2_54	GTTGACCTGTAGCCCATGGG
Gsg2_75	CGAGCACCATTCCCACCCAT
Gsg2_83	AACTCCGCTACACCCTCAAT
Gsg2_86	GAACTCCGCTACACCCTCAA
Gsg2_28	GTAGCGGAGTTCTTTGAGGT
Gsg2_24	GAGCACCGGGACTTACACTG
Gsg2_8	GCTCTTTGCAGTCGCCACAG
Gsg2_82	GAGGCCTACAACCGCACAGA
Gsg2_85	GCTGAGTCTCTTGTCTAGTG
Gsg2_91	TGGAGATAATGATCTCCGGC
Mettl16_24	GATGCCAGATATGCGAAGTC
Mettl16_40	GACTTGTACTCTCCTGAGAG
Mettl16_66	GACAAAACTACTCTCCGAAG
Mettl16_54	GCCGCAGAAGACACTCCTGA
Mettl16_47	TGGAGGTCTTCGAGAATTCC
Mettl16_43	CCGGTGTTTACAGAACTAGG
Mettl16_23	ACCTAGTTCTGTAAACACCG
Mettl16_65	CCTAGTTCTGTAAACACCGG
Mettl16_51	CCCCCGGTGTTTACAGAACT
Mettl16_36	TCAGGGTCGGACAATGAGAT
Rpa1_78	CCCGGTCACACTTCTCACAG
Rpa1_19	CCGCTGTGAGAAGTGTGACC
Rpa1_36	GGTGGTGACCACAACTCTGT
Rpa1_56	TTCCCCCCGGGAATTACTCC
Rpa1_81	CACCTGGAGTAATTCCCGGG
Rpa1_12	GCACCTGGAGTAATTCCCGG
Rpa1_28	CGCACCTGGAGTAATTCCCG
Rpa1_4	CCCGGGAATTACTCCAGGTG
Rpa1_58	TCCGCACCTGGAGTAATTCC
Rpa1_66	GGTGCGGATCTGACTTTTGT
Smyd4_13	TAGCACAGAGTGTTCTCTTG
Smyd4_138	TGTAAGGATGCTTTGTGACG
Smyd4_70	AGGATGCTTTGTGACGAGGT
Smyd4_122	GCTTAGGGGACTTTAAGGTT
Smyd4_74	GGTCACTGCTTTCAGCTTAG
Smyd4_48	CTGTAGCATGTGTCGCAGCA
Smyd4_19	ACAGCTGCAGTGTAATGCCC
Smyd4_17	ACATATGGATGTTATTGCCT
Smyd4_35	GATCCTCTGTGCTGCCCGGA
Smyd4_117	GCAGCACAGAGGATCGCAAA
Myo1c_169	ACCTGCCCAGCCCCTGAACG
Myo1c_111	TCCGCAACGATAACTCCAGC
Myo1c_199	ACCGGCTGGAGTTATCGTTG
Myo1c_237	GTCCGTCATTGACTTCACTG
Myo1c_58	CGTGGCCAGCGTCCTACATC
Myo1c_253	GTGGCCAGCGTCCTACATCT
Myo1c_3	GTTGCCCAGATGTAGGACGC
Myo1c_61	CATCCACTTTGCTGCTGACG
Myo1c_242	TGTCCTCGTCAGCAGCAAAG
Myo1c_225	GTGGTAAAATACGACCGTAA
Ywhae_42	TCTGGTGTACCAGGCGAAGC
Ywhae_12	TTGGAGCCAGAAGAGCATCC
Ywhae_38	GGACAAATTAAAGATGATTC
Ywhae_1	AGTTTGCCACAGGAAATGAC
Ywhae_21	TAGCAGCTTTGTAAGCCACG
Ywhae_27	AAACGAATGGGGTGCGTTGG
Ywhae_3	CCTAAACGAATGGGGTGCGT
Ywhae_13	CCAACGCACCCCATTCGTTT
Ywhae_35	GAGCAAGACCTAAACGAATG
Ywhae_24	TACGTGATAACCTGACGCTG
Phf12_13	ACATCTCTTCACTCAGTGGA
Phf12_18	AACATCTCTTCACTCAGTGG
Phf12_14	GGCAACATCTCTTCACTCAG
Phf12_11	AGTGAAGAGATGTTGCCTCC
Phf12_22	GTGAAGAGATGTTGCCTCCT
Phf12_6	TGACACATCCACTCCCCAGG
Phf12_15	CGGTGACACATCCACTCCCC
Phf12_10	GCAATAGTCACACTGGATGA
Phf12_2	TGGCAGTGAGCGGGGGCTCG
Phf12_28	CCGCTCACTGCCATGCCCCT
Traf4_108	CCAATGTGGAGTGGGCACTG
Traf4_98	GTTCCCTGCCCCAACCAATG
Traf4_32	GCACTCAGACGTGGCATGCT
Traf4_17	CAACAGTCGCCTCATCATGC
Traf4_71	GTGTACTGTGAGAACAAGTG
Traf4_113	TCACAGTACACACTCTCTTG
Traf4_25	CACAGTACACACTCTCTTGG
Traf4_35	CGCCTCAAGTGTGAATTCTG
Traf4_10	GACGAAGTGGCCCGCTCCAG
Traf4_88	CCTGTGCAGGTGTCTACTTG
Supt6_224	TCCGCAAAGAGAACCTAACA
Supt6_72	GCACATCAATGACCTGTGGA
Supt6_14	TGCACATCAATGACCTGTGG
Supt6_49	AGGTCATTGATGTGCAGCTC
Supt6_305	CTTCTACCGAAAGGAGTATG
Supt6_178	TTTCATTGCCTTCTACCGAA
Supt6_26	CTGATTCCGCATGAAGCCCA
Supt6_239	ACTAGTAGCTTCAGTCGTAA
Supt6_37	AGCTACTAGTTGGCTGCCCA
Supt6_205	GCTGTGATTACCTAGACCGT
Sarm1_30	CTTCAGCGTCTTCATCGACG
Sarm1_3	TTGCGACCGCAGCAACCTAG
Sarm1_121	GACGGTGCAGCGGTGCATGG
Sarm1_14	GCGAACTGCGCGCTGCACGG
Sarm1_108	TCGCCAGCGCAAGAGCGCAG
Sarm1_40	ACCAGTACAGCACCGCGTCG
Sarm1_94	GGCGGCCGGAGGCCTCGACG
Sarm1_54	GGAACTGGCACGAAGCGTGG
Sarm1_36	TGTGGAACTGGCACGAAGCG
Sarm1_125	CTAGACCGATGCGCGCCACG
Suz12_6	GTGATACCTGCTTACCTCTT
Suz12_10	TTGTGGCCGAAGAGGTAAGC
Suz12_4	TCCATTTCTTGTGGCCGAAG
Rnf135_5	CTTGGCAGATAATGCAGCTC
Rnf135_9	CTGAGCTGCATTATCTGCCA
Rnf135_124	CAGCCCACCACGCTGCCCTG
Rnf135_90	TCGAGACCCACAGGTCATGG
Rnf135_62	GCTTCGAGACCCACAGGTCA
Rnf135_12	CCTGTGGGTCTCGAAGCGTG
Rnf135_104	GGTCTCGAAGCGTGGGGCCG
Rnf135_29	TCGAAGCGTGGGGCCGTGGA
Rnf135_55	GACATATGGGGCAAGCCCAA
Rnf135_116	CGACATATGGGGCAAGCCCA
Tada2a_10	TATGACTTCCTCATCCGAGA
Tada2a_9	CTTGAGACTGGCACAAGCAA
Tada2a_2	GCTTGAGACTGGCACAAGCA
Tada2a_8	AACGAGTGTCACAAGCAAGG
Tada2a_28	TTGAACGAGTGTCACAAGCA
Tada2a_22	AGCAGACTTATATTCCAAGT
Tada2a_12	TTATATTCCAAGTAGGCTCC
Tada2a_23	CAGGTGGTGAGGTTGGTACC
Tada2a_1	AATGTGCACCAAAACCAAGG
Tada2a_6	TTAGAAGCTGTAATGGACTG
Ppm1d_62	CCCGTCGCACACTGCAAAGA
Ppm1d_19	CGACGGGCACGGCGGTCGGG
Ppm1d_55	CACCTTGGCGGGCTCGGACG
Ppm1d_36	GGCGAGGAAACCTTTGCGGA
Ppm1d_41	TCGCCTGTCACCTCGCCATG
Ppm1d_69	GCAGTTGTCCCGGACGTGCT
Ppm1d_98	GTCCGGGACAACTGCCAGTG
Ppm1d_42	GCCAGTGTGGTTATAATACG
Ppm1d_59	AAGATGTATGTAGCGCATGT
Ppm1d_7	ATCGAGCACTTGGCCGCTGG
Rnft1_2	TCTTCATGTGCAGTGCCCGG
Rnft1_4	GATGCTGCAGCCTCCCCGTG
Rnft1_1	TATTTGTACAATATGTCAAG
Rnft1_6	GTGAAGAATGTATCACCTTA
Trim37_31	CATTTGTATGGAGAAATTGC
Trim37_7	CAACAGAGCTTGGAGCAATG
Trim37_25	TCTGCCATCAGTGTGCACTT
Trim37_36	TGCCATCAGTGTGCACTTTG
Trim37_38	CTCCCCAAAGTGCACACTGA
Trim37_47	CATCAGTGTGCACTTTGGGG
Trim37_46	TGTTCGGGAAATTAGGAATG
Trim37_5	GTTGGAATCTTTACTTCAGG
Trim37_10	GTATTTTTGGAACTATCGGC
Trim37_9	TTGGATTTACTTGCAAACGA
Rnf43_11	CTGTCTAGAAGAGTTCTCAG
Rnf43_9	TGTCTAGAAGAGTTCTCAGA
Rnf43_8	GTCTAGAAGAGTTCTCAGAG
Rnf43_7	CACACGTTCGATGAAACTCG
Rnf43_6	CGAGTTTCATCGAACGTGTG
Rnf43_12	ATCGAACGTGTGTGGACCCC
Rnf43_10	ACCCCTGGCTATACCAGCAT
Rnf43_2	GTCCGATGCTGGTATAGCCA
Rnf43_1	AGTCCGATGCTGGTATAGCC
Rnf43_4	AGAGGGGGCAAGTCCGATGC
Supt4a_10	TAGACCAGTTCGAATATGAT
Supt4a_3	CACACCCATCATATTCGAAC
Srsf1_14	TGGTTCGGATATCCGGAGGT
Srsf1_11	ACCTCCGGATATCCGAACCA
Srsf1_27	TCCTTGGTTCGGATATCCGG
Srsf1_38	TATCCGAACCAAGGACATCG
Srsf1_23	CGACCTGAAGAACCGCCGCG
Srsf1_34	TCGAACTCAACGAAGGCGAA
Srsf1_19	GATGCGGTGTACGGTCGCGA
Srsf1_37	CGCGACGGCTACGACTACGA
Srsf1_36	CTTAAAGGATCACATGCGTG
Srsf1_1	CACTAAGTTTAGATCTCACG
Akap1_6	GAGTGAAAGTCGACGTGCTC
Akap1_31	ATTCGCTACGTGGACTATGG
Akap1_5	GAGATTCGCTACGTGGACTA
Akap1_9	TGAGGTGGAGATTCGCTACG
Akap1_24	GTAGCGAATCTCCACCTCAT
Akap1_7	TTCCTATGAGGAGACCAATG
Akap1_44	CTGGTGGCGAGCCCAAGTAG
Akap1_29	CACTACTTGGGCTCGCCACC
Akap1_47	CTGCGCAGTGCATGGAAGGT
Akap1_18	GTGGTCAACCAGGTCAATGC
Trim25_30	TGGCCGCACGGAGTGGTGAC
Trim25_25	GGCATCGGTACGGCGGGCCC
Trim25_96	TTCCCGAAGGCGGTTGTGCT
Trim25_115	ATTCCCGAAGGCGGTTGTGC
Trim25_103	GACAAAACAATTCCCGAAGG
Trim25_105	GAATTGTTTTGTCCCGAGCA
Trim25_60	CAGATGCACTCGCCATGCTC
Trim25_28	GTGCATCTGCCATATCTGCT
Trim25_107	GGGCTGCACTGCTACAAGAA
Trim25_106	GAACGGCATTCACTACTGGG
Mbtd1_18	GGGTCTGATATTCATCCAGT
Mbtd1_15	ATGTCGAACAAGAGTAGCAG
Mbtd1_46	TCGAACAAGAGTAGCAGTGG
Mbtd1_34	GTGGTGGAAAGTGTAATTGG
Mbtd1_51	GTGTAATTGGAGGACGACTA
Mbtd1_23	AATTGGAGGACGACTACGGC
Mbtd1_13	AGCCCCTTAATCCACCATAT
Mbtd1_31	ATCCAATATGGTGGATTAAG
Mbtd1_55	CCTTAATCCACCATATTGGA
Mbtd1_30	TGCTTCTTGACCATCCAATA
Lrrc59_42	ACTTCCCAAGGCTACGGTAT
Lrrc59_44	CAGATCCAATACCGTAGCCT
Lrrc59_34	ACCAGGCGGCCAAAGTCTGC
Lrrc59_48	AAGCGAAGGAGCGCGAGCTG
Lrrc59_26	GAGCGTCATACTCCTTCCGC
Lrrc59_6	ACGCTCAGAAGGCGTCCAAG
Lrrc59_27	GTCGTAGATGGTGTTCACGC
Lrrc59_5	CTGGACCGCATTGTCGTAGA
Lrrc59_39	CATCTACGACAATGCGGTCC
Lrrc59_16	ATCTACGACAATGCGGTCCA
Samd14_7	GTAGCCACTGGCCCACCTGC
Samd14_4	GGTTGAGGCTGTGTAGCCAC
Samd14_21	GTGGCTACACAGCCTCAACC
Samd14_12	CAGCATACTGCTCCAGGTTG
Samd14_6	ACTCGGCAGCATACTGCTCC
Samd14_2	TGCCGAGTTTGCTGCCCGGC
Samd14_13	CACCTGCCGGGCAGCAAACT
Samd14_11	CGAGTTTGCTGCCCGGCAGG
Samd14_5	CTGCGGCCCATCCACCTGCC
Samd14_20	CCGTCCAGCTGCAGGAGCTG
Kat7_23	CTACCGCAGCTACTGGAAGG
Kat7_17	AAGCTACCGCAGCTACTGGA
Kat7_41	TCATAAGCTACCGCAGCTAC
Kat7_27	AGAGCGCCCACTGTCAGACC
Kat7_30	AGTACATGCGACAGGGCTAC
Kat7_25	ATGACAGAAGCGGACAATAC
Kat7_40	GTTCTACGTTATGACAGAAG
Kat7_12	GGTGATGAGATTTATCGCAA
Kat7_18	TGCGATAAATCTCATCACCA
Kat7_49	GCGATAAATCTCATCACCAG
Spop_36	TAACTTTAGTTTTTGCCGGG
Spop_28	TAGTTTTTGCCGGGAGGAAA
Spop_1	TTGGACAGCTGACCAACAAC
Spop_31	CGAGCTTATAGGTTCGTGCA
Spop_3	GTTCGTGCAAGGCAAAGACT
Spop_48	TTCGTGCAAGGCAAAGACTG
Spop_24	GATTAACGACGTGGAGCCTG
Spop_15	GGCGCCGAACCTCGACAAGA
Spop_47	AGTCGTCAGCCATCTTGTCG
Spop_49	CGCAGATCAGCTGAAGACGC
Cbx1_14	TCTTGATCGGCGAGTTGTCA
Cbx1_5	CTTGATCGGCGAGTTGTCAA
Cbx1_15	TCGGCGAGTTGTCAAGGGCA
Cbx1_10	GAATATCTTCTAAAGTGGAA
Cbx1_17	AGAAACTCAGCAATAAGGTC
Cbx1_12	ATTGGAGCTACTGACTCCAG
Cbx1_21	CAGGAACATGAGCTCTCCAC
Cbx1_11	AGCCAATGTCAAGTGCCCAC
Cbx1_19	GGTTGTCATATCCTTCTATG
Cbx1_23	TCTATGAGGAAAGGCTAACG
Mllt6_46	GCTGCGTATGTTCGGACGAG
Mllt6_13	ATGTTCGGACGAGAGGGGCT
Mllt6_26	GGGCTGGGCCGAAAACCCGC
Mllt6_20	AACCCGCTGGTCTACTGCGA
Mllt6_31	GCCCATCGCAGTAGACCAGC
Mllt6_21	CGATGGGCACGCGTGCAGCG
Mllt6_1	GGGCTCCATCGTGAGCACGT
Mllt6_32	TGCATGACCTGTAACCGCCA
Mllt6_23	TCGGCATCCGTGGCGGTTAC
Mllt6_6	GGAAAGCTTGTCGGCATCCG
Pcgf2_1	AAGGTGTAGTATTCCTTCAG
Pcgf2_18	TGGGCACATCCATTTTGTTG
Pcgf2_4	CTGCCCCATGTGTGACGTCC
Pcgf2_15	ACACATGGGGCAGTATTTGT
Pcgf2_2	CTCCAAGTAGCGTACGATGC
Pcgf2_20	AACCTGCATCGTACGCTACT
Pcgf2_16	ATGTAAGCATTCCACAATGG
Pcgf2_21	TATTGATGCCACCACCATTG
Pcgf2_10	CAATAAAATAGCCCCCACAG
Pcgf2_11	CACCTCATGTGTGCCCTCTG
Med1_89	CCAAACATAACACGTCAGGA
Med1_74	GGATCCAATAGACAGTCAGA
Med1_4	TCTATTGGATCCTCACCCCC
Med1_73	AGCATGGGGTGGTTACCAGT
Med1_106	CCTACTGGGAGATTTCCCTT
Med1_21	GGTGTACAAGAATTAGATGC
Med1_104	GTGTTGGTTATCTCACCCCG
Med1_101	TCCAAACGATCAGTCATTGC
Med1_78	GGGTCGTAATGAGTTCTGGA
Med1_58	AGGGTCGTAATGAGTTCTGG
Ikzf3_7	AGGAGAACTCATAGCGATCG
Ikzf3_19	GCGTTCCTTGTGCTCCTCCA
Ikzf3_32	ATGCGCTCACGGGACACCTT
Ikzf3_29	CCAAAGGAGAGATGCGCTCA
Ikzf3_6	TCTGCAACTACGCATGCCAA
Ikzf3_23	TCATATTAAACTGCACACGG
Ikzf3_14	TGTGCAGTTTAATATGACGG
Ikzf3_35	ATGCCCCGCACTGATTACAC
Ikzf3_2	GTTCCAGTGTAATCAGTGCG
Ikzf3_9	CAAGACGTTGAAGCTAATGC
Msl1_35	CTCGGATTGAACGTATGGAA
Msl1_7	GGATTGAACGTATGGAAAGG
Msl1_20	TATGGAAAGGCGGATGCAGC
Msl1_28	GGCGGATGCAGCTGGTGAAG
Msl1_17	GCGGATGCAGCTGGTGAAGA
Msl1_11	AATTAAATTGGAGCGCCAGC
Msl1_15	TGGGAGGTCTCGCAAAGCTC
Msl1_31	CCCTTAGAGGCTCTACTGAG
Msl1_16	TTCAAAGAGGCATGCAAAAC
Msl1_24	AACTGGAGCTAGACGAGAAG
Cdc6_39	TTCTGAAGGAGCACATCTGT
Cdc6_73	TCTACCTTTCTGGCGCTCCT
Cdc6_18	GAAAAACTGCCTGTTTAAGC
Cdc6_6	TTGCAGAATCCGGCTTAAAC
Cdc6_47	TCAGGGACATGCAATTCAGC
Cdc6_24	CTCATCAAGTCCTTCCCAGC
Cdc6_71	AATCGGGAGTTGCTTAGCCA
Cdc6_10	GTGGCTAAGCAACTCCCGAT
Cdc6_56	TGCTAATACCCTAGATCTCA
Cdc6_53	GAATTCTGTCCGTGAGATCT
Rara_61	AATCATCCGGCTACCACTAT
Rara_16	ATCATCCGGCTACCACTATG
Rara_17	CACAGGCGCTGACCCCATAG
Rara_48	TATGGGGTCAGCGCCTGTGA
Rara_4	ACATGGTGTATACGTGTCAC
Rara_19	CATGGTGTATACGTGTCACC
Rara_47	GGAACCGCTGCCAGTACTGC
Rara_2	CGTCGAAACATTTCTGCAGC
Rara_50	GCTGCAGAAATGTTTCGACG
Rara_23	CTGCAGAAATGTTTCGACGT
Top2a_93	GCCCCTGTGGTATCTGACCA
Top2a_107	ACCACAGGGGCATGTCGAGA
Top2a_159	ACCTTCTCGACATGCCCCTG
Top2a_90	CAGAGCTTCCCATCCGAACG
Top2a_128	GCACCATTTATCAGCACCAT
Top2a_137	TGTTGACGAAGCTAATCTGC
Top2a_140	TGCTTAACAATGAGCGAGAG
Top2a_89	TGAACAGGTCAATCCCCGGT
Top2a_99	ATGAACAGGTCAATCCCCGG
Top2a_127	TACATGAACAGGTCAATCCC
Kat2a_58	GCGACAGTATTCGCTGTCTG
Kat2a_59	GCGGGTCATCGCCAACTGCC
Kat2a_101	GCAGTCGCTACTATGTGACC
Kat2a_108	ACTGCGCAACCGTTCTGTCA
Kat2a_110	TATGCTGACGAGTACGCCAT
Kat2a_3	TGATGTGGTACTCCTTTAGG
Kat2a_29	AAGGATGGGCGGGTCATCGG
Kat2a_19	GACCCGCCCATCCTTGATCA
Kat2a_100	TGGCCCTGATCAAGGATGGG
Kat2a_118	CCCTGGCCCTGATCAAGGAT
Ezh1_2	GCCAAGAGAGCAATTCAGGC
Ezh1_8	TCTTGGCAAAGATCCCAATG
Ezh1_10	TGAATGGAGATCACCGCATT
Ezh1_4	GTGAATGGAGATCACCGCAT
Ezh1_7	GTAGTGGATGCTACCCGGAA
Ezh1_9	TGAGGCTGATCGTCGAGGGA
Ezh1_6	AGGATGAGGCTGATCGTCGA
Ezh1_13	CAGGATGAGGCTGATCGTCG
Ezh1_16	CCCAAATCCTCAATGAAGAG
[truncated: 10,474 more rows]

## Sheet: raw counts epilibrary screen
Supplementary Data 1: sgRNA raw counts mouse epilibrary CRISPR/Cas9 screen
sgRNA name	Plasmid_library	D1R1	D1R2	D7R1	D7R2	D11R1	D11R2
Prdm14_42	142	168	76	220	233	275	333
Prdm14_11	346	327	307	648	538	615	452
Prdm14_53	589	688	536	988	1087	959	1002
Prdm14_65	646	608	493	1088	993	1078	956
Prdm14_28	1075	1363	922	2017	2111	2333	1930
Prdm14_51	456	485	377	860	727	916	752
Prdm14_55	854	825	604	1212	1238	1478	1390
Prdm14_43	482	670	500	1045	1044	1176	1103
Prdm14_45	544	510	406	840	792	837	823
Prdm14_23	1139	1004	747	1670	1611	1913	1754
Prdm14_61	808	888	698	1386	1135	1495	1183
Ncoa2_95	395	475	374	611	582	781	636
Ncoa2_60	444	533	340	640	582	712	668
Ncoa2_159	617	671	473	1005	858	1218	995
Ncoa2_46	1112	1137	847	1686	1563	1627	1582
Ncoa2_25	630	659	451	856	821	966	706
Ncoa2_99	87	100	77	143	154	138	197
Ncoa2_78	272	297	194	336	405	397	462
Ncoa2_155	701	701	497	908	876	1047	817
Ncoa2_19	309	332	218	404	379	477	398
Ncoa2_146	146	100	88	166	152	161	188
Ncoa2_93	484	456	333	766	690	754	649
Phf3_27	265	298	175	290	188	227	177
Phf3_15	292	374	232	295	308	273	199
Phf3_45	621	629	481	583	715	674	488
Phf3_3	467	515	443	658	707	529	555
Phf3_36	347	442	293	441	429	401	329
Phf3_37	624	549	397	515	514	438	428
Phf3_23	1111	1353	1059	1313	1341	1381	1030
Phf3_28	396	441	331	443	518	511	535
Phf3_1	443	420	271	442	463	488	515
Phf3_12	465	548	402	605	593	575	552
Phf3_18	452	500	384	630	597	666	548
Arid5a_16	705	860	598	973	1015	1147	1052
Arid5a_12	489	551	391	647	572	735	564
Arid5a_9	316	276	215	306	333	376	369
Arid5a_20	435	413	332	446	511	567	476
Arid5a_6	137	221	113	223	172	203	195
Arid5a_21	390	354	293	451	413	530	420
Arid5a_17	773	779	559	816	944	886	998
Arid5a_3	318	303	184	357	315	387	308
Arid5a_10	499	421	331	532	600	535	505
Arid5a_23	422	408	309	456	535	452	496
Arid5a_8	703	778	589	1022	876	1055	833
Kansl3_31	1151	1317	814	1237	1170	1101	814
Kansl3_53	437	434	280	168	152	65	71
Kansl3_29	269	249	226	132	65	83	51
Kansl3_37	1029	1037	788	1410	1465	1501	1334
Kansl3_8	1029	1157	960	785	724	680	635
Kansl3_21	244	210	180	63	80	23	29
Kansl3_33	427	390	258	143	86	36	51
Kansl3_55	988	1127	828	829	879	651	575
Kansl3_63	755	846	596	695	612	616	456
Kansl3_7	976	1084	774	375	373	219	174
Kansl3_58	772	892	598	562	522	433	331
Npas2_22	227	206	165	273	209	279	271
Npas2_38	263	145	139	191	190	206	206
Npas2_14	897	1112	763	1559	1132	1576	1111
Npas2_37	619	641	434	798	760	886	791
Npas2_18	321	332	272	499	474	719	487
Npas2_1	530	626	448	700	819	769	661
Npas2_41	399	324	240	445	381	561	367
Npas2_19	601	649	442	772	766	923	796
Npas2_24	469	410	374	591	586	497	681
Npas2_9	659	660	462	882	784	879	702
Npas2_20	1585	1740	1375	2224	2345	2513	1964
Rnf149_13	562	528	409	682	590	636	575
Rnf149_9	270	326	248	366	403	338	366
Rnf149_29	381	413	289	414	471	399	427
Rnf149_25	527	598	391	669	549	714	579
Rnf149_15	733	884	691	1034	1098	1133	1017
Rnf149_2	564	735	467	849	664	811	738
Rnf149_19	358	395	252	481	492	509	427
Rnf149_6	536	552	332	567	520	675	557
Rnf149_4	1	0	2	1	0	1	0
Rnf149_1	343	320	213	364	328	361	335
Rnf149_7	1158	1308	890	1463	1453	1641	1454
Pou3f3_45	237	267	222	300	411	371	343
Pou3f3_15	406	453	329	528	496	594	450
Pou3f3_21	351	484	319	596	657	532	473
Pou3f3_7	859	834	576	1032	1014	1058	1112
Pou3f3_37	951	1004	753	1140	1134	1148	1124
Pou3f3_40	651	616	420	817	759	925	752
Pou3f3_26	199	172	102	180	169	226	196
Pou3f3_1	897	779	678	1145	1006	1151	1009
Pou3f3_38	325	349	260	502	423	438	332
Pou3f3_42	333	410	295	581	485	587	462
Pou3f3_39	628	712	459	780	729	789	757
Sf3b1_72	630	567	528	581	521	442	411
Sf3b1_38	391	71	75	47	48	24	52
Sf3b1_131	2030	489	350	240	134	203	124
Sf3b1_79	461	122	114	87	99	44	60
Sf3b1_155	680	479	367	518	474	493	311
Sf3b1_58	306	272	234	288	412	327	340
Sf3b1_14	204	99	74	15	27	18	6
Sf3b1_66	939	217	116	115	120	64	83
Sf3b1_146	533	374	228	186	136	94	103
Sf3b1_33	419	169	122	160	154	98	111
Sf3b1_147	545	508	386	546	479	647	504
Satb2_33	755	798	586	942	936	975	776
Satb2_55	1042	876	632	1027	914	1269	947
Satb2_41	971	1058	725	1409	1238	1451	1168
Satb2_49	509	547	417	586	587	623	561
Satb2_2	461	519	429	579	656	776	627
Satb2_26	357	331	211	346	333	483	328
Satb2_43	494	435	281	483	527	551	543
Satb2_28	604	594	402	763	746	674	766
Satb2_42	854	1070	707	1261	1257	1421	1193
Satb2_46	422	513	359	634	618	742	600
Satb2_56	319	265	187	340	258	397	259
Tyw5_38	375	342	265	436	353	390	420
Tyw5_17	394	363	232	425	347	360	319
Tyw5_6	447	397	259	532	503	464	483
Tyw5_18	162	151	96	120	133	141	105
Tyw5_2	482	506	468	680	717	784	651
Tyw5_1	437	574	383	664	606	739	633
Tyw5_31	1025	1054	675	1117	1077	1288	1110
Tyw5_41	438	382	330	405	440	409	428
Tyw5_10	538	662	507	782	760	836	603
Tyw5_26	584	595	386	654	678	768	564
Tyw5_42	1000	1026	876	1106	1230	1189	1164
Ino80d_20	601	713	601	973	929	1141	1070
Ino80d_22	605	726	534	908	821	1010	818
Ino80d_31	698	728	437	857	782	1038	823
Ino80d_26	789	721	566	874	890	927	971
Ino80d_8	247	187	134	242	241	323	274
Ino80d_23	475	473	350	617	524	654	570
Ino80d_7	228	210	191	323	293	336	319
Ino80d_13	543	496	357	757	638	952	633
Ino80d_21	515	533	342	837	675	813	674
Ino80d_3	477	460	347	672	544	774	577
Ino80d_28	686	699	508	824	783	864	656
Mettl21a_45	828	775	567	934	936	879	799
Mettl21a_25	1088	945	758	1380	1230	1376	1087
Mettl21a_12	644	439	300	569	463	593	465
Mettl21a_41	1086	1012	779	1103	1102	1307	1163
Mettl21a_43	718	858	630	964	1064	1066	827
Mettl21a_37	526	611	478	695	648	682	616
Mettl21a_29	511	708	454	706	926	684	778
Mettl21a_1	791	759	526	817	750	945	862
Mettl21a_3	594	560	447	677	637	660	569
Mettl21a_53	535	491	336	645	596	656	479
Mettl21a_4	622	656	487	792	661	711	668
Erbb4_62	333	417	276	452	462	515	423
Erbb4_68	665	633	474	789	961	886	1014
Erbb4_149	771	818	656	1041	1126	1190	1058
Erbb4_72	578	567	360	592	576	691	692
Erbb4_1	660	795	500	809	779	902	656
Erbb4_162	456	517	319	412	489	584	504
Erbb4_60	436	471	500	695	643	761	534
Erbb4_27	392	410	284	474	425	431	440
Erbb4_46	204	239	159	319	292	383	321
Erbb4_97	291	375	214	424	380	380	330
Erbb4_99	804	842	648	1143	1186	1318	1093
Bard1_56	251	391	281	441	524	370	445
Bard1_38	945	1026	708	344	294	153	105
Bard1_40	702	556	428	304	270	129	98
Bard1_57	825	844	558	331	325	132	134
Bard1_21	1242	1143	790	635	637	399	361
Bard1_12	414	355	301	198	120	65	57
Bard1_32	593	691	389	257	239	155	124
Bard1_25	615	591	362	244	160	70	79
Bard1_59	595	605	477	372	382	247	209
Bard1_18	767	785	531	624	501	548	426
Bard1_31	651	561	442	191	133	163	110
Smarcal1_77	639	688	534	905	835	793	719
Smarcal1_8	676	622	386	647	539	661	602
Smarcal1_22	858	914	511	917	917	817	600
Smarcal1_78	644	526	408	765	589	694	590
Smarcal1_70	516	456	293	436	381	429	269
Smarcal1_7	541	553	399	766	516	651	513
Smarcal1_98	739	730	542	768	820	759	694
Smarcal1_55	511	495	354	630	534	570	466
Smarcal1_37	670	671	556	612	778	653	620
Smarcal1_89	756	819	559	848	866	854	724
Smarcal1_45	728	831	455	908	786	880	675
Tnp1_17	149	118	118	199	208	180	152
Tnp1_3	208	220	151	376	355	342	305
Tnp1_16	333	385	247	374	370	425	299
Tnp1_13	428	464	344	508	482	553	408
Tnp1_1	936	1186	784	1458	1326	1460	1320
Tnp1_15	525	571	355	660	627	584	594
Tnp1_4	724	691	520	788	886	851	845
Tnp1_6	319	309	261	412	410	431	401
Tnp1_10	905	1148	871	1312	1338	1486	1285
Tnp1_7	379	353	281	421	544	557	431
Tnp1_5	374	278	221	466	423	470	436
Rnf25_41	539	656	493	818	811	859	775
Rnf25_37	108	125	64	133	137	133	117
Rnf25_36	241	224	158	343	295	414	285
Rnf25_10	240	214	186	264	244	268	261
Rnf25_42	586	599	472	672	765	735	722
Rnf25_13	397	443	372	485	530	664	451
Rnf25_48	356	429	269	502	492	521	476
Rnf25_28	380	424	355	554	558	554	524
Rnf25_50	988	1090	835	1369	1205	1430	1281
Rnf25_49	531	482	367	548	652	659	662
Rnf25_39	775	866	581	1051	931	996	1023
Prkag3_5	591	739	490	981	899	1103	872
Prkag3_6	514	443	284	588	512	552	567
Prkag3_39	507	525	404	530	609	565	655
Prkag3_28	786	768	601	909	1064	1048	1203
Prkag3_43	438	466	340	581	635	544	494
Prkag3_38	23	28	23	57	46	75	48
Prkag3_9	28	37	17	39	31	18	9
Prkag3_23	750	888	568	1028	985	1103	920
Prkag3_32	731	728	517	807	820	789	835
Prkag3_21	562	620	433	703	573	710	647
Prkag3_41	544	622	491	717	730	783	700
Ankzf1_19	442	526	311	677	548	640	491
Ankzf1_31	547	706	434	661	639	701	724
Ankzf1_28	1105	1287	826	1665	1718	1738	1613
Ankzf1_34	986	1153	774	1338	1467	1361	1372
Ankzf1_5	806	960	773	1171	1218	1105	1085
Ankzf1_8	550	428	364	560	516	558	535
Ankzf1_4	1628	1934	1584	2674	2578	2928	2297
Ankzf1_1	459	531	419	582	595	581	669
Ankzf1_37	423	462	282	573	493	518	594
Ankzf1_35	708	768	530	968	948	966	900
Ankzf1_14	610	564	416	802	614	925	639
Cul3_100	451	468	311	401	308	398	258
Cul3_99	290	320	211	160	105	91	82
Cul3_124	422	491	279	164	129	85	81
Cul3_12	398	430	304	294	276	345	244
Cul3_32	988	1168	846	399	352	273	205
Cul3_118	348	402	223	219	229	152	134
Cul3_34	919	1100	725	907	833	824	718
Cul3_102	620	738	570	389	442	337	394
Cul3_84	468	448	321	204	176	178	106
Cul3_122	311	283	173	241	172	136	117
Cul3_42	272	271	176	85	79	34	56
A530032D15Rik_14	629	388	254	230	172	140	120
A530032D15Rik_11	619	665	422	353	338	389	264
A530032D15Rik_15	915	694	492	437	419	263	308
Sp140_9	378	326	191	136	141	154	131
Sp140_23	554	244	192	100	88	99	59
Sp140_47	561	509	361	629	597	592	563
Sp100_5	824	696	547	891	888	1057	839
Sp100_32	464	447	312	512	592	674	500
Sp100_50	285	383	247	442	379	347	337
Sp100_52	542	562	379	660	657	789	544
Sp100_21	981	960	755	1085	1146	1166	1145
Sp100_6	824	797	575	1053	1090	966	822
Sp100_26	857	905	645	1203	1129	1151	1098
Sp100_2	320	325	259	377	434	473	348
Sp100_24	0	0	0	0	0	0	0
Sp100_46	849	979	758	1135	1372	1322	1150
Sp100_43	0	0	0	0	0	0	0
Ncl_40	243	184	181	202	266	269	252
Ncl_42	373	133	121	37	11	15	18
Ncl_16	305	153	116	51	35	12	18
Ncl_7	456	210	144	43	44	21	21
Ncl_26	471	505	306	262	229	169	148
Ncl_14	234	153	106	40	25	15	23
Ncl_3	294	171	122	48	28	52	31
Ncl_20	394	469	369	486	424	304	292
Ncl_12	1087	1304	920	737	695	498	502
Hjurp_73	629	584	420	736	803	822	690
Hjurp_58	922	652	554	87	60	14	25
Hjurp_54	545	507	316	41	34	36	4
Hjurp_57	648	547	405	62	20	22	11
Hjurp_44	710	472	309	58	25	19	26
Hjurp_47	736	761	518	151	123	72	71
Hjurp_59	313	246	136	44	13	18	12
Hjurp_70	0	0	0	0	0	0	0
Hjurp_7	0	0	0	0	0	0	0
Hjurp_3	569	351	242	68	46	33	19
Hjurp_13	264	255	171	28	11	6	7
Hdac4_101	413	433	306	435	578	525	553
Hdac4_68	511	548	445	726	621	655	590
Hdac4_1	732	857	584	999	950	1045	788
Hdac4_114	496	571	399	657	674	748	622
Hdac4_82	564	632	385	850	694	772	715
Hdac4_32	478	487	440	689	599	703	582
Hdac4_62	593	616	417	729	702	833	600
Hdac4_140	582	692	476	768	765	863	846
Hdac4_35	520	529	412	637	528	628	513
Hdac4_50	803	878	708	1106	1145	1312	1114
Hdac4_104	481	470	393	645	621	613	591
Ing5_24	374	313	282	332	409	351	358
Ing5_15	917	1097	648	1074	1119	1035	960
Ing5_2	699	667	492	818	749	907	643
Ing5_10	1387	1498	987	1519	1605	1782	1385
Ing5_11	381	349	304	368	429	382	358
Ing5_28	873	816	596	866	1009	873	798
Ing5_1	878	1034	696	1250	1261	1201	1024
Ing5_5	475	538	327	553	425	489	443
Ing5_4	3	0	0	4	1	4	1
Ing5_7	511	566	359	720	637	712	666
Ing5_12	317	283	184	304	316	239	207
Rnf152_13	400	439	308	473	470	558	534
Rnf152_11	628	709	537	942	745	1023	730
Rnf152_5	227	219	213	341	302	289	243
Rnf152_10	812	1022	681	1244	1195	1181	1097
Rnf152_9	1159	1350	976	1691	1835	1784	1460
Rnf152_7	0	0	0	0	0	0	0
Rnf152_1	597	708	457	773	929	822	827
Rnf152_6	576	531	408	721	625	712	607
Rnf152_14	553	607	362	650	577	768	595
Rnf152_12	0	0	0	0	0	0	0
Rnf152_8	598	541	387	684	617	683	661
Zranb3_6	610	671	467	805	756	888	718
Zranb3_44	473	503	400	701	585	683	604
Zranb3_33	611	675	522	680	840	737	801
Zranb3_14	965	1214	926	1606	1438	1699	1436
Zranb3_46	951	1105	753	1471	1426	1769	1474
Zranb3_54	617	628	454	725	645	878	692
Zranb3_10	242	232	185	222	287	261	255
Zranb3_45	533	529	381	647	547	663	525
Zranb3_83	387	406	321	434	491	416	494
Zranb3_34	691	744	532	876	886	1043	774
Zranb3_77	388	452	392	535	560	533	519
Mcm6_13	552	544	363	114	104	83	71
Mcm6_37	870	567	418	62	47	32	28
Mcm6_44	450	304	197	61	24	29	15
Mcm6_35	0	0	0	0	0	0	0
Mcm6_5	0	0	0	0	0	0	0
Mcm6_17	347	336	269	445	442	480	386
Mcm6_11	937	896	657	309	274	164	113
Mcm6_57	507	544	350	197	155	126	111
Mcm6_40	615	355	209	65	53	74	52
Mcm6_31	442	359	243	81	84	75	94
Mcm6_49	421	264	282	85	44	54	51
Rbbp5_4	916	1165	772	657	719	465	431
Rbbp5_23	869	778	523	137	99	81	69
Rbbp5_24	525	482	325	355	304	264	184
Rbbp5_22	240	219	201	84	26	16	14
Rbbp5_31	261	308	151	58	9	16	6
Rbbp5_21	188	256	147	143	89	63	61
Rbbp5_17	421	564	349	645	600	676	536
Rbbp5_26	440	493	392	738	632	697	617
Rbbp5_7	694	769	564	347	386	252	272
Rbbp5_13	524	431	294	137	144	112	71
Rbbp5_8	281	257	140	112	53	78	43
Ppfia4_34	322	291	233	428	393	386	317
Ppfia4_15	502	514	418	670	551	739	514
Ppfia4_71	507	630	415	813	756	778	802
Ppfia4_45	902	1151	833	1316	1203	1411	1252
Ppfia4_52	646	768	557	1014	858	970	791
Ppfia4_44	265	344	250	403	384	481	453
Ppfia4_4	0	0	0	0	0	0	0
Ppfia4_33	0	0	0	0	0	0	0
Ppfia4_1	349	424	251	553	534	459	458
Ppfia4_26	355	392	282	420	442	455	463
Ppfia4_56	484	580	438	569	537	542	464
Kdm5b_166	363	430	289	573	606	712	528
Kdm5b_194	437	476	340	530	551	578	476
Kdm5b_69	396	369	302	518	531	537	510
Kdm5b_59	1067	1100	800	1291	1468	1309	1314
Kdm5b_81	372	431	266	546	438	569	510
Kdm5b_34	11	8	2	13	12	9	8
Kdm5b_4	551	598	357	737	597	738	642
Kdm5b_82	514	476	331	581	547	525	670
Kdm5b_37	274	324	261	424	431	604	411
Kdm5b_7	225	245	178	329	346	402	360
Kdm5b_130	438	457	343	569	652	580	597
Ube2t_20	592	614	365	286	265	161	157
Ube2t_10	662	516	333	201	219	164	195
Ube2t_18	158	146	92	41	81	23	22
Ube2t_2	513	673	462	682	745	647	509
Ube2t_14	628	460	370	224	165	130	112
Ube2t_7	470	553	371	729	706	662	626
Ube2t_9	241	282	238	409	328	391	361
Ube2t_13	481	476	329	189	202	113	117
Ube2t_3	256	219	188	125	104	66	34
Ube2t_12	955	834	588	255	196	143	113
Ube2t_21	905	685	514	208	140	41	59
Zbtb41_71	276	239	180	282	297	352	227
Zbtb41_54	809	1019	654	1132	1024	1339	1022
Zbtb41_2	579	589	448	673	706	647	594
Zbtb41_84	300	366	247	439	324	422	320
Zbtb41_8	1012	1073	827	1240	1313	1076	1128
Zbtb41_78	284	303	228	360	332	311	263
Zbtb41_37	666	660	480	898	1010	759	796
Zbtb41_3	361	441	343	432	453	542	457
Zbtb41_65	624	697	475	707	732	730	602
Zbtb41_1	506	574	491	605	640	643	566
Zbtb41_61	264	246	264	321	258	360	312
Cdc73_23	415	442	332	213	185	130	105
Cdc73_40	399	437	352	413	408	374	282
Cdc73_4	457	677	385	417	286	261	247
Cdc73_15	957	962	775	587	531	513	440
Cdc73_37	347	386	230	160	143	84	105
Cdc73_20	245	296	195	123	142	57	140
Cdc73_18	512	576	363	467	519	549	394
Cdc73_25	611	611	374	544	477	491	353
Cdc73_9	330	350	212	198	148	161	178
Cdc73_33	772	666	528	297	230	170	211
Cdc73_53	198	204	121	46	57	27	15
Uchl5_1	260	301	172	225	207	225	184
Uchl5_11	239	294	203	262	276	190	185
Uchl5_20	11	11	7	5	3	2	0
Uchl5_4	640	745	475	554	577	404	375
Uchl5_34	137	140	89	145	101	108	83
Uchl5_28	540	483	334	537	486	408	274
Uchl5_15	626	683	461	773	694	831	526
Uchl5_35	876	981	704	1022	1056	794	865
Uchl5_29	585	656	442	493	537	367	312
Uchl5_26	330	330	243	285	230	169	187
Uchl5_30	308	253	177	165	222	109	144
Pla2g4a_43	579	530	381	524	606	596	604
Pla2g4a_115	299	186	149	270	261	302	231
Pla2g4a_7	516	521	333	585	575	613	528
Pla2g4a_92	1199	899	674	1048	1214	1098	1017
Pla2g4a_123	246	228	136	298	272	273	219
Pla2g4a_69	699	778	505	922	789	1064	685
Pla2g4a_119	577	670	470	726	797	785	676
Pla2g4a_121	841	1024	733	1123	1122	1225	1093
Pla2g4a_15	697	893	620	1104	941	1072	945
Pla2g4a_62	337	358	292	500	477	532	419
Pla2g4a_18	493	642	470	791	834	895	719
Pdc_2	465	634	395	641	656	685	695
Pdc_14	345	242	180	352	333	323	333
Pdc_46	646	569	512	802	801	850	750
Pdc_21	770	961	778	1188	1241	1337	1108
Pdc_64	328	356	204	383	341	381	362
Pdc_16	317	338	277	367	301	373	260
Pdc_37	407	401	305	524	476	454	469
Pdc_53	492	482	382	676	746	761	627
Pdc_54	576	561	461	729	801	852	631
Pdc_56	816	924	665	984	1135	1233	1054
Pdc_42	337	421	275	477	468	496	439
Rnf2_4	385	399	251	324	288	218	194
Rnf2_7	597	588	426	586	558	407	315
Rnf2_8	666	789	489	281	231	154	96
Rnf2_1	991	1380	930	655	606	411	293
Rnf2_5	1265	1518	1104	2054	1788	1926	1618
Apobec4_32	540	678	445	847	633	700	663
Apobec4_28	562	691	468	755	896	810	832
Apobec4_26	253	257	216	343	381	346	378
Apobec4_11	323	362	254	403	458	540	545
Apobec4_29	474	463	287	575	582	552	478
Apobec4_3	1011	1184	878	1742	1457	1898	1375
Apobec4_5	347	394	299	362	431	433	346
Apobec4_12	244	199	166	302	238	291	244
Apobec4_31	719	867	694	1021	970	1105	1027
Apobec4_16	490	536	401	662	711	676	650
Apobec4_30	929	1186	761	1543	1352	1478	1291
Tdrd5_75	967	1103	737	1206	1184	1303	1140
Tdrd5_23	814	741	521	786	872	990	991
Tdrd5_73	310	281	227	416	348	464	346
Tdrd5_55	1385	1522	1127	1756	1966	2048	1604
Tdrd5_34	87	56	45	99	78	134	51
Tdrd5_47	872	950	709	1264	1319	1119	1154
Tdrd5_3	599	614	465	765	737	825	823
Tdrd5_67	442	419	390	529	543	608	536
Tdrd5_27	358	327	275	378	337	345	289
Tdrd5_8	461	394	355	624	489	563	429
Tdrd5_59	856	1042	777	1257	1232	1248	1065
Rfwd2_33	777	1204	904	1493	1488	1429	1090
Rc3h1_14	619	733	510	748	785	946	704
Rc3h1_33	588	581	464	791	742	750	662
Rc3h1_41	777	853	677	983	985	936	858
Rc3h1_11	364	404	346	548	514	536	542
Rc3h1_42	463	654	431	680	533	634	560
Rc3h1_3	531	526	376	526	519	462	501
Rc3h1_47	590	590	487	656	684	654	614
Rc3h1_4	309	271	197	271	286	278	265
Rc3h1_34	689	732	497	834	811	793	716
Rc3h1_18	505	449	322	528	471	519	501
Rc3h1_9	501	466	314	433	460	474	403
Zbtb37_10	683	623	472	765	798	767	761
Zbtb37_24	251	222	126	209	287	256	290
Zbtb37_45	311	324	214	375	449	344	309
Zbtb37_11	856	963	662	1458	1385	1377	1220
Zbtb37_31	463	442	332	556	535	527	503
Zbtb37_28	962	873	641	1056	1015	1083	954
Zbtb37_47	545	659	452	896	834	759	714
Zbtb37_46	842	754	540	932	960	1050	916
Zbtb37_16	528	522	424	603	653	710	656
Zbtb37_15	299	259	250	329	304	355	300
Zbtb37_5	955	1117	847	1192	1359	1334	1360
Mettl13_167	475	413	278	479	434	502	444
Mettl13_33	311	310	219	322	345	337	347
Mettl13_47	258	160	129	215	226	244	236
Mettl13_20	943	1009	713	1102	1157	1258	1079
Mettl13_59	454	451	321	598	626	544	643
Mettl13_152	489	500	371	592	705	689	665
Mettl13_21	658	798	569	916	825	939	735
Mettl13_38	728	987	620	1183	1081	1201	1120
Mettl13_144	749	844	518	1039	927	1024	811
Mettl13_24	326	395	284	472	390	552	415
Mettl13_161	289	341	222	405	336	393	392
Mettl11b_15	376	439	327	491	556	656	473
Mettl11b_68	610	613	436	816	783	803	711
Mettl11b_39	385	383	282	497	567	534	554
Mettl11b_49	449	529	468	701	569	714	533
Mettl11b_17	435	532	377	606	606	649	641
Mettl11b_51	1100	1207	834	1543	1544	1762	1414
Mettl11b_54	595	580	482	788	753	808	707
Mettl11b_5	568	623	440	685	688	714	746
Mettl11b_48	878	976	660	1209	1095	1269	1069
Mettl11b_45	342	431	298	616	481	617	480
Mettl11b_21	1355	1160	938	1623	1621	1631	1600
Mettl18_6	257	325	256	376	423	422	325
Mettl18_27	203	194	160	181	240	231	207
Mettl18_48	175	206	125	213	181	209	172
Mettl18_4	511	657	496	760	790	828	754
Mettl18_9	633	598	404	628	547	573	443
Mettl18_12	467	516	461	640	662	577	597
Mettl18_46	1105	1129	791	1365	1239	1261	1086
Mettl18_11	487	439	341	588	646	561	587
Mettl18_35	754	875	607	960	1092	1050	854
Mettl18_16	367	359	281	382	463	396	409
Mettl18_34	157	177	149	208	217	154	168
Mael_27	269	313	202	385	357	362	280
Mael_60	760	797	538	1002	980	1002	953
Mael_32	25	26	15	52	15	47	22
Mael_17	608	611	473	789	864	783	782
Mael_65	335	392	311	500	488	507	452
Mael_6	14	14	9	8	12	21	19
Mael_41	627	679	455	949	932	923	957
Mael_20	296	233	125	317	348	318	340
Mael_55	295	311	206	318	289	464	304
Mael_54	890	698	482	893	812	916	849
Mael_61	324	347	281	413	442	464	330
Tada1_23	473	466	328	595	570	684	643
Tada1_8	949	1027	834	1428	1254	1414	1230
Tada1_54	591	528	393	630	692	555	618
Tada1_6	327	359	261	454	395	406	334
Tada1_11	584	755	482	924	920	913	779
Tada1_30	755	816	529	912	784	725	653
Tada1_43	544	623	475	904	748	843	751
Tada1_22	208	227	149	293	243	244	153
Tada1_55	526	545	419	567	639	559	473
Tada1_38	223	256	168	236	235	228	199
Tada1_32	1093	1076	685	992	900	859	650
Nr1i3_12	334	299	205	352	251	367	295
Nr1i3_7	233	229	214	242	323	337	256
Nr1i3_5	1328	1565	1113	1775	1670	1744	1634
Nr1i3_63	170	176	124	244	246	282	248
Nr1i3_66	687	862	665	1105	1122	1075	1135
Nr1i3_44	519	553	385	591	650	638	587
Nr1i3_9	499	652	405	710	643	702	624
Nr1i3_42	429	596	462	756	738	706	702
Nr1i3_57	791	896	668	1255	1164	1318	988
Nr1i3_25	381	430	363	425	515	538	529
Nr1i3_18	547	571	380	561	634	755	657
Usp21_60	925	1259	874	1588	1590	1729	1378
Usp21_36	394	396	298	521	509	541	422
Usp21_59	255	294	190	300	344	289	339
Usp21_6	666	610	487	833	736	984	644
Usp21_46	546	738	555	986	945	975	849
Usp21_94	487	497	393	705	579	870	590
Usp21_95	374	349	247	365	470	395	401
Usp21_23	414	386	313	458	416	486	445
Usp21_53	282	331	253	416	407	450	299
Usp21_86	513	533	374	664	651	760	529
Usp21_89	449	505	314	611	532	634	519
Smyd3_30	412	438	320	583	565	548	563
Smyd3_26	414	406	288	489	502	463	487
Smyd3_31	746	801	569	1099	1010	1366	943
Smyd3_54	207	275	171	321	234	352	296
Smyd3_44	335	478	330	542	535	584	484
Smyd3_16	496	651	420	688	771	644	728
Smyd3_10	265	292	218	366	329	366	333
Smyd3_39	1109	1080	828	1542	1505	1492	1417
Smyd3_15	516	598	483	719	840	757	815
Smyd3_28	709	816	535	1068	1166	1282	1024
Smyd3_21	458	459	274	612	542	694	498
Parp1_59	290	284	179	215	161	186	149
Parp1_98	509	607	430	590	495	503	462
Parp1_1	159	204	111	110	130	130	102
Parp1_162	458	487	344	430	395	282	307
Parp1_199	537	551	402	500	484	394	371
Parp1_123	323	282	197	199	315	147	164
Parp1_93	666	784	474	461	396	265	260
Parp1_60	536	456	252	330	293	183	179
Parp1_4	648	746	568	887	1058	899	1020
Parp1_66	657	858	601	698	638	525	434
Parp1_92	344	432	332	555	516	483	445
Lin9_1	460	602	348	564	473	587	509
Lin9_33	0	0	0	0	0	0	0
Lin9_11	0	0	0	0	0	0	0
Lin9_15	451	482	335	318	362	310	306
Lin9_29	297	260	192	117	80	112	94
Lin9_10	394	338	224	287	275	244	248
Lin9_24	616	640	501	399	376	417	292
Lin9_22	307	428	284	466	445	460	409
Lin9_4	850	1224	833	1276	1389	1243	1246
Lin9_35	207	199	123	16	21	9	27
Lin9_6	391	396	264	131	125	160	113
Lbr_115	246	227	170	195	199	163	106
Lbr_100	237	298	186	248	226	218	145
Lbr_88	1059	1213	791	1174	960	771	615
Lbr_141	351	431	327	354	379	263	293
Lbr_101	243	295	167	288	220	154	139
Lbr_3	551	606	385	595	526	435	371
Lbr_56	465	485	338	436	457	309	247
Lbr_132	573	617	485	628	545	438	374
Lbr_166	516	521	391	585	518	522	534
Lbr_118	320	397	277	445	335	415	268
Lbr_152	335	430	334	516	485	491	464
Smyd2_23	401	360	243	405	542	441	470
Smyd2_71	516	564	337	621	538	621	519
Smyd2_28	571	670	463	806	721	797	660
Smyd2_77	384	388	247	490	395	465	417
Smyd2_55	356	381	229	435	340	529	415
Smyd2_52	582	688	433	821	798	997	777
Smyd2_74	160	168	130	279	232	288	237
Smyd2_39	1315	1016	780	1455	1561	1484	1559
Smyd2_21	92	99	50	118	122	114	171
Smyd2_9	300	274	226	372	328	394	337
Smyd2_90	740	848	572	987	1038	1224	1005
Nsl1_28	293	263	217	128	66	69	108
Nsl1_19	389	476	316	257	190	222	172
Nsl1_9	672	741	548	377	450	278	374
Nsl1_27	521	581	372	392	298	292	251
Nsl1_32	69	69	60	34	34	46	27
Nsl1_29	61	72	32	35	49	29	27
Nsl1_21	285	320	168	90	65	42	62
Nsl1_10	334	392	253	378	387	361	395
Nsl1_24	579	599	399	361	273	352	261
Nsl1_22	354	337	241	39	24	27	20
Nsl1_26	405	409	260	217	216	218	167
Traf5_61	262	225	133	315	217	292	263
Traf5_11	434	556	448	685	597	613	658
Traf5_95	362	428	345	561	546	559	532
Traf5_23	455	401	314	493	500	457	531
Traf5_66	532	458	341	454	488	583	573
Traf5_67	821	875	530	973	1061	1004	987
Traf5_106	208	202	139	305	264	285	208
Traf5_28	849	857	655	1048	1059	1065	1120
Traf5_80	452	463	353	629	555	676	546
Traf5_24	174	175	109	212	266	208	283
Traf5_37	826	956	683	1234	1109	1274	1033
Rcor3_14	368	389	287	380	590	420	465
Rcor3_13	288	290	164	380	302	395	301
Rcor3_8	431	497	437	591	593	661	557
Rcor3_15	276	268	257	430	359	423	389
Rcor3_11	679	843	660	1010	1141	1025	963
Rcor3_7	371	418	306	479	457	630	483
Rcor3_22	405	402	319	582	495	593	509
Rcor3_20	728	767	557	918	891	1036	861
Rcor3_6	275	359	225	401	411	452	381
Rcor3_2	456	622	438	769	813	805	735
Rcor3_4	164	246	140	241	289	261	285
Sash1_40	381	343	251	473	542	512	464
Sash1_13	839	886	705	1193	1150	1228	1170
Sash1_90	522	574	401	639	652	772	712
Sash1_55	375	507	324	582	548	630	558
Sash1_57	391	463	305	498	478	463	394
Sash1_71	669	750	549	907	852	1049	768
Sash1_87	293	345	211	425	412	473	349
Sash1_98	275	283	205	318	303	395	299
Sash1_52	312	328	224	375	408	467	383
Sash1_63	479	474	341	508	480	539	611
Sash1_29	1142	1057	785	1238	1159	1491	1121
Shprh_152	541	564	411	687	599	815	557
Shprh_91	407	383	344	546	484	471	471
Shprh_121	312	257	209	306	357	373	312
Shprh_163	564	626	485	689	765	870	686
Shprh_210	529	668	519	703	766	774	837
Shprh_206	808	713	586	990	905	1036	891
Shprh_8	359	334	288	370	412	494	421
Shprh_75	648	788	623	1076	920	1028	943
Shprh_43	346	275	205	320	400	419	355
Shprh_112	362	360	270	485	416	466	315
Shprh_149	369	366	223	296	392	357	361
Myb_37	255	322	184	342	392	415	346
Myb_66	564	564	485	688	634	770	707
Myb_67	758	604	500	775	711	840	729
Myb_46	801	635	450	787	768	870	674
Myb_45	440	357	269	423	513	440	465
Myb_5	752	684	549	888	873	949	661
Myb_1	231	251	215	303	325	325	309
Myb_31	449	463	314	594	501	620	451
Myb_61	294	215	168	207	317	289	300
Myb_71	648	611	456	736	726	772	646
Myb_85	205	236	127	250	227	238	216
L3mbtl3_49	294	310	220	310	335	382	328
L3mbtl3_1	593	569	416	535	592	573	568
L3mbtl3_33	525	502	335	629	619	593	479
L3mbtl3_19	376	401	309	467	449	538	408
L3mbtl3_35	0	0	0	0	0	0	0
L3mbtl3_57	0	0	0	0	0	0	0
L3mbtl3_46	777	931	681	1062	994	996	896
L3mbtl3_48	641	847	624	1049	993	943	846
L3mbtl3_56	348	328	200	340	290	394	278
L3mbtl3_32	380	400	270	460	444	418	388
L3mbtl3_38	684	889	679	1206	1018	1307	1168
Rnf146_12	512	597	388	649	653	727	724
Rnf146_24	596	507	350	533	502	496	483
Rnf146_20	303	379	203	437	458	450	444
Tspyl1_37	484	355	275	356	486	449	437
Tspyl1_66	378	317	281	584	423	571	496
Tspyl1_7	601	522	443	749	774	816	754
Tspyl1_30	0	0	0	0	0	0	0
Tspyl1_45	0	0	0	0	0	0	0
Tspyl1_44	511	599	401	682	687	716	616
Tspyl1_24	486	482	364	729	636	565	653
Tspyl1_34	1474	1537	1037	1777	1760	1700	1595
Tspyl1_13	297	241	237	340	335	335	323
Tspyl1_23	7	6	3	8	22	13	18
Tspyl1_9	295	308	237	336	363	425	377
Tspyl4_7	597	456	307	621	542	714	518
Tspyl4_13	441	517	377	652	787	706	631
Tspyl4_53	525	567	440	647	803	769	681
Tspyl4_28	670	698	452	736	657	821	639
Tspyl4_75	443	455	337	620	561	723	489
Tspyl4_18	477	554	368	588	588	547	476
Tspyl4_11	353	392	325	526	409	531	450
Tspyl4_4	412	360	279	452	448	385	447
Tspyl4_20	516	462	340	644	514	647	518
Tspyl4_55	76	80	38	88	111	134	75
Tspyl4_72	455	421	347	621	609	527	594
Hdac2_39	454	517	378	698	669	676	584
Hdac2_40	1513	1510	1068	1944	1767	2150	1746
Hdac2_32	544	619	358	781	843	947	782
Hdac2_7	285	279	224	341	420	388	466
Hdac2_31	575	577	396	706	589	857	495
Hdac2_10	0	0	0	0	0	0	0
Hdac2_23	0	0	0	0	0	0	0
Hdac2_47	896	980	663	1095	1251	1231	1129
Hdac2_43	519	639	518	766	832	879	842
Hdac2_13	1440	1608	1160	1965	2083	2189	1974
Hdac2_34	368	358	290	534	452	578	505
Scml4_26	321	305	231	463	487	479	385
Scml4_57	402	547	344	710	527	686	555
Scml4_49	418	537	366	860	659	883	585
Scml4_33	621	868	657	989	1075	1026	862
Scml4_67	239	202	157	185	193	289	286
Scml4_11	293	314	276	448	483	466	456
Scml4_24	452	447	260	507	463	460	407
Scml4_21	872	1015	724	1244	1222	1329	1179
Scml4_53	331	227	190	312	316	339	255
Scml4_14	623	414	246	540	516	539	515
Prdm1_40	133	152	114	179	185	211	155
Prdm1_10	863	872	691	1142	1077	1241	1164
Prdm1_22	575	551	424	724	696	688	674
Prdm1_49	476	402	355	483	500	459	414
Prdm1_13	502	494	330	595	593	575	532
Prdm1_2	301	309	240	318	351	369	385
Prdm1_8	1285	1426	938	1609	1616	1747	1544
Prdm1_36	415	398	288	594	520	545	455
Prdm1_23	244	167	154	262	235	296	207
Prdm1_14	254	219	176	361	294	282	286
Asf1a_1	432	397	247	344	410	310	322
Asf1a_34	261	234	166	238	262	240	175
Asf1a_32	290	284	196	263	245	192	143
Asf1a_33	565	477	364	493	486	486	366
Asf1a_19	847	661	531	596	610	598	500
Asf1a_22	994	902	618	1052	949	799	717
Asf1a_15	393	363	278	352	363	317	241
Asf1a_6	457	511	350	525	492	445	367
Asf1a_20	704	739	478	762	778	707	565
Asf1a_9	549	661	533	666	788	630	547
Msl3l2_105	472	519	323	509	594	512	438
Msl3l2_100	504	599	407	662	738	650	683
Msl3l2_44	660	661	395	804	795	808	677
Msl3l2_25	473	541	406	590	616	606	541
Msl3l2_84	420	427	264	390	490	403	425
Msl3l2_161	903	819	678	890	1024	997	1012
Msl3l2_82	133	127	105	162	153	170	107
Msl3l2_35	721	589	563	823	783	744	678
Msl3l2_48	223	239	139	293	320	243	290
Msl3l2_81	566	452	340	551	529	521	406
H2afy2_42	748	563	404	680	651	740	684
H2afy2_23	460	397	227	426	461	452	445
H2afy2_41	487	459	349	538	541	622	495
H2afy2_39	1225	1352	1059	1649	1659	1884	1638
H2afy2_20	0	0	0	0	0	0	0
H2afy2_4	0	0	0	0	0	0	0
H2afy2_32	0	0	0	0	0	0	0
H2afy2_48	0	0	0	0	0	0	0
H2afy2_37	768	767	505	941	793	828	839
H2afy2_18	412	504	314	552	513	651	474
Supv3l1_22	543	453	291	119	64	53	45
Supv3l1_20	619	474	389	73	89	25	31
Supv3l1_28	550	572	448	128	85	55	33
Supv3l1_3	408	471	396	103	99	45	35
Supv3l1_17	973	1033	765	1277	1409	1271	1170
Supv3l1_25	638	586	416	255	202	166	124
Supv3l1_12	0	0	0	0	0	0	0
Supv3l1_11	0	0	0	0	0	0	0
Supv3l1_24	291	222	175	43	31	14	24
Supv3l1_21	77	80	53	45	32	36	22
Ddx21_73	607	468	230	72	63	24	17
Ddx21_104	645	382	274	53	47	16	32
Ddx21_17	500	444	210	48	29	18	23
Ddx21_110	239	255	129	104	131	99	53
Ddx21_97	559	332	210	52	23	20	24
Ddx21_49	194	151	117	32	18	21	25
Ddx21_30	393	263	170	68	16	19	3
Ddx21_1	312	181	105	18	10	9	6
Ddx21_42	77	63	36	15	19	6	4
Ddx21_11	274	279	199	247	264	243	243
Ddx50_46	1060	794	646	1044	995	1240	896
Ddx50_45	2	0	0	2	0	3	0
Ddx50_10	744	744	451	836	808	845	642
Ddx50_61	229	291	168	317	316	320	277
Ddx50_17	512	496	343	663	541	559	558
Ddx50_30	252	213	177	318	332	314	322
Ddx50_65	596	848	534	1070	996	1119	1000
Ddx50_53	640	789	586	1034	1079	1046	868
Ddx50_49	1073	1033	790	1288	1341	1512	1318
Ddx50_39	380	353	239	454	377	481	434
Tet1_32	269	294	224	381	384	396	383
Tet1_88	568	553	337	620	622	646	634
Tet1_24	362	348	257	450	479	586	514
Tet1_71	682	681	496	781	863	962	964
Tet1_81	342	323	311	467	511	547	511
Tet1_22	363	379	270	484	501	654	441
Tet1_17	209	178	152	293	293	327	245
Tet1_63	783	830	624	1161	1300	1378	1399
Tet1_107	867	1063	805	1418	1751	1721	1652
Tet1_87	360	401	284	556	638	677	772
Dna2_114	669	611	415	190	235	218	168
Dna2_27	235	150	131	43	11	15	23
Dna2_125	332	230	164	34	9	25	0
Dna2_177	727	913	509	401	333	269	181
Dna2_159	275	247	140	44	43	24	28
Dna2_137	518	544	360	67	61	30	40
Dna2_12	267	245	155	59	53	38	44
Dna2_109	805	697	493	98	117	63	74
Dna2_210	403	328	217	37	10	30	8
Dna2_70	294	271	159	33	3	6	4
Sirt1_1	815	810	519	1062	889	996	759
Sirt1_2	200	185	154	222	229	203	170
Sirt1_7	432	530	307	502	460	580	527
Sirt1_11	677	777	522	878	785	971	733
Sirt1_14	492	479	324	533	564	573	450
Sirt1_3	205	138	141	214	192	199	137
Sirt1_8	176	165	116	221	161	167	190
Sirt1_6	362	351	286	423	458	479	469
Sirt1_23	563	775	502	879	827	928	792
Sirt1_20	756	778	572	954	902	1057	893
Jmjd1c_27	465	492	386	881	680	1017	818
Jmjd1c_36	504	494	475	835	929	983	999
Jmjd1c_5	598	664	491	1065	932	1320	1021
Jmjd1c_11	605	732	577	834	1114	1120	1156
Jmjd1c_6	382	429	303	748	834	770	820
Jmjd1c_33	328	286	210	369	437	450	469
Jmjd1c_13	916	1138	854	1627	1585	1849	1717
Jmjd1c_22	994	1035	735	1535	1448	1856	1646
Jmjd1c_19	267	287	257	416	425	485	406
Jmjd1c_28	333	374	236	577	619	577	628
Arid5b_5	539	456	293	447	457	392	410
Arid5b_1	574	519	444	546	515	555	590
Arid5b_17	556	487	356	608	470	596	446
Arid5b_2	494	390	344	507	391	426	410
Arid5b_20	473	347	222	317	348	419	331
Arid5b_3	342	244	154	261	249	208	221
Arid5b_8	328	252	196	268	246	345	231
Arid5b_6	349	191	155	236	257	206	220
Arid5b_12	308	306	244	293	365	259	363
Arid5b_21	868	687	479	825	694	820	692
Cdk1_19	862	423	294	121	65	61	50
Cdk1_1	1012	366	301	138	80	128	73
Cdk1_48	314	184	126	55	38	23	25
Cdk1_2	382	177	86	48	20	26	19
Cdk1_34	257	87	89	13	22	5	48
Cdk1_73	637	357	226	66	11	24	3
Cdk1_40	988	1098	841	941	1022	949	814
Cdk1_49	376	142	131	26	10	4	2
Cdk1_27	359	188	148	81	47	58	54
Cdk1_68	438	276	184	83	94	65	44
Bicc1_5	823	858	705	1115	1064	1110	1057
Bicc1_21	517	607	371	747	762	774	648
Bicc1_11	796	931	794	1026	1205	1109	1043
Bicc1_96	569	601	429	741	657	769	634
Bicc1_58	479	569	409	645	809	681	761
Bicc1_99	150	246	142	310	243	318	255
Bicc1_51	942	850	578	1078	1108	1278	1100
Bicc1_40	906	1114	721	1360	1409	1506	1348
Bicc1_104	493	637	389	707	735	835	745
Bicc1_56	447	504	348	562	573	491	533
Tfam_24	258	276	152	111	135	45	60
Tfam_26	734	869	552	688	614	465	384
Tfam_5	912	885	602	1009	920	833	619
Tfam_4	549	423	310	539	500	521	364
Tfam_8	235	241	143	105	130	78	92
Tfam_25	603	616	443	432	444	508	390
Tfam_27	880	1066	845	803	768	461	550
Tfam_21	555	560	465	450	490	468	263
Tfam_16	306	281	157	171	224	157	137
Tfam_18	425	402	313	128	161	61	77
Ube2d1_7	575	697	440	709	648	767	664
Ube2d1_17	357	407	269	379	306	352	338
Ube2d1_9	546	776	516	920	710	895	863
Ube2d1_16	657	758	512	879	873	1079	905
Ube2d1_13	1002	969	790	1238	1259	1225	1174
Ube2d1_14	447	371	336	481	468	543	424
Ube2d1_19	700	805	529	929	900	1024	863
Ube2d1_5	390	392	304	440	406	441	424
Ube2d1_8	515	528	378	530	586	629	659
Ube2d1_12	433	463	257	388	499	483	413
Smarcb1_39	670	586	426	400	372	294	284
Smarcb1_19	407	382	241	89	45	55	26
Smarcb1_42	431	449	361	174	210	103	90
Smarcb1_48	584	310	182	81	53	28	39
Smarcb1_33	215	218	120	87	87	65	75
Smarcb1_41	291	271	219	176	174	169	162
Smarcb1_12	262	180	118	97	65	68	38
Smarcb1_13	533	541	383	267	241	247	123
Smarcb1_30	682	691	480	278	284	185	187
Smarcb1_11	667	657	424	264	257	244	174
Prmt2_6	604	560	339	788	629	753	663
Prmt2_72	893	936	708	1090	1052	1305	1007
Prmt2_7	498	516	443	694	734	682	609
Prmt2_23	1268	1200	767	1511	1413	1716	1462
Prmt2_48	909	838	490	1040	938	1077	906
Prmt2_20	428	541	369	597	626	686	643
Prmt2_33	1350	1480	974	1614	1653	1867	1725
Prmt2_59	1172	1112	843	1334	1448	1516	1280
Prmt2_64	1652	1614	1104	1819	1842	2084	1753
Prmt2_1	11	17	23	39	16	40	17
Aire_88	351	359	235	451	517	494	505
Aire_60	0	0	0	0	0	0	0
Aire_7	0	0	0	0	0	0	0
Aire_5	301	468	249	535	441	504	496
Aire_54	703	687	417	902	757	1000	843
Aire_52	694	606	514	731	875	713	737
Aire_18	696	534	346	724	605	728	733
Aire_36	850	884	721	1203	1164	1346	1007
Aire_47	512	486	370	584	626	693	743
Aire_38	469	487	349	605	716	593	609
Dnmt3l_16	540	576	431	746	683	854	654
Dnmt3l_2	989	887	731	1246	1314	1388	1345
Dnmt3l_1	251	252	180	324	293	359	344
Dnmt3l_17	141	150	102	227	163	257	195
Dnmt3l_19	695	845	576	1102	1133	1204	1117
Dnmt3l_15	446	446	315	653	608	679	609
Dnmt3l_12	745	895	671	1142	1040	1516	1280
Dnmt3l_7	706	785	597	1131	1104	1323	1215
Dnmt3l_18	290	347	191	418	379	443	360
Dnmt3l_20	1012	1321	909	1598	1616	1966	1671
Mier2_16	473	388	301	681	697	814	665
Mier2_20	773	884	666	1179	1187	1434	1270
Mier2_7	378	583	373	667	692	764	760
Mier2_12	242	315	172	361	374	353	424
Mier2_15	767	879	596	1240	1027	1350	956
Mier2_13	586	746	449	869	940	963	855
Mier2_18	492	527	416	830	635	949	799
Mier2_9	36	31	13	59	61	64	43
Mier2_1	604	682	466	1007	952	1266	1105
Mier2_5	544	677	462	946	880	1137	932
Rnf126_3	1649	1713	1337	2256	2166	2301	1969
Rnf126_2	583	488	365	545	564	573	566
Rnf126_11	624	665	483	745	822	1001	740
Rnf126_13	365	342	184	448	355	484	339
Rnf126_4	708	669	517	873	752	909	846
Rnf126_7	459	406	301	529	400	559	465
Rnf126_1	119	111	80	140	175	185	148
Rnf126_9	1226	1105	773	1273	1352	1439	1417
Rnf126_8	697	712	529	892	857	916	870
Rnf126_15	413	418	286	531	461	595	462
Arid3a_10	887	934	635	1119	1058	1050	971
Arid3a_30	0	0	0	0	0	0	0
Arid3a_12	0	0	0	0	0	0	0
Arid3a_48	528	598	409	593	619	650	591
Arid3a_39	687	725	529	789	853	844	823
Arid3a_27	511	580	438	572	673	645	693
Arid3a_52	524	508	373	666	611	652	624
Arid3a_17	1371	1653	1086	2036	1918	1960	1847
Arid3a_51	833	859	760	1088	1124	1208	971
Arid3a_32	420	334	283	445	415	469	422
Mum1_27	671	711	519	804	793	871	816
Mum1_39	480	453	336	547	548	525	538
Mum1_11	1038	887	602	1212	1053	1142	998
Mum1_1	766	860	677	1109	1118	1106	922
Mum1_50	288	300	300	498	420	592	442
Mum1_40	661	670	515	909	800	873	860
Mum1_6	354	364	284	504	307	470	299
Mum1_46	474	511	366	745	696	791	689
Mum1_8	859	1072	709	1409	1372	1480	1226
Mum1_44	1141	1113	736	1069	1149	932	951
Mex3d_53	624	628	407	710	645	823	641
Mex3d_17	933	689	531	910	904	1001	868
Mex3d_34	721	730	609	903	932	1044	947
Mex3d_66	1292	1351	898	1462	1553	1782	1642
Mex3d_37	515	579	401	558	655	680	644
Mex3d_2	720	705	487	874	737	793	686
Mex3d_58	282	189	117	191	244	220	196
Mex3d_67	764	593	427	767	662	741	774
Mex3d_73	550	454	345	698	639	668	529
Mex3d_72	675	500	401	580	590	641	495
Mbd3_9	129	154	100	137	172	174	135
Mbd3_22	497	561	457	682	834	700	665
Mbd3_21	697	571	398	579	532	518	387
Mbd3_53	774	638	383	572	468	475	389
Mbd3_15	892	834	556	709	713	646	574
Mbd3_41	604	598	498	766	728	743	682
Mbd3_38	596	595	414	658	644	659	510
Mbd3_24	575	502	381	647	685	711	656
Mbd3_37	624	805	519	932	886	1006	909
Mbd3_33	684	805	645	1063	1142	1144	1156
Dot1l_38	631	496	337	266	286	140	113
Dot1l_28	808	948	676	503	609	263	230
Dot1l_4	800	870	453	431	409	180	160
Dot1l_1	1361	1596	1190	1366	1348	844	844
Dot1l_3	350	440	293	277	255	142	74
Dot1l_49	796	794	588	451	487	149	176
Dot1l_42	277	271	227	239	230	132	114
Dot1l_36	748	864	478	444	458	218	177
Dot1l_30	274	276	198	199	219	163	191
Dot1l_44	277	287	190	195	229	202	147
Gadd45b_43	352	325	200	460	403	356	315
Gadd45b_39	145	182	169	227	203	234	155
Gadd45b_36	511	462	345	464	426	474	478
Gadd45b_14	485	482	318	520	437	417	329
Gadd45b_6	487	615	369	708	640	586	476
Gadd45b_38	0	0	0	0	0	0	0
Gadd45b_16	0	0	0	0	0	0	0
Gadd45b_13	471	544	312	726	667	663	700
Gadd45b_24	338	317	246	373	405	369	283
Gadd45b_20	268	325	210	400	377	388	329
Dapk3_141	185	163	115	166	148	157	193
Dapk3_107	150	136	109	137	163	100	126
Dapk3_119	402	353	211	304	407	411	374
Dapk3_53	503	418	232	490	420	431	363
Dapk3_73	486	392	257	421	346	388	344
Dapk3_9	306	246	163	281	254	259	223
Dapk3_42	261	186	142	183	163	202	164
Dapk3_52	625	489	335	585	602	619	512
Dapk3_11	1003	904	561	811	777	819	705
Dapk3_82	501	358	229	383	289	381	363
Hmg20b_18	487	471	280	563	528	587	599
Hmg20b_20	470	507	316	560	588	617	599
Hmg20b_9	535	450	384	626	659	685	608
Hmg20b_19	542	556	436	678	655	761	555
Hmg20b_10	238	274	197	322	294	325	287
Hmg20b_15	982	1098	847	1386	1418	1592	1365
Hmg20b_14	739	752	560	827	937	983	980
Hmg20b_3	505	493	404	626	751	737	675
Hmg20b_12	356	264	209	359	341	391	327
Hmg20b_4	328	336	209	393	398	418	375
Tle2_5	344	374	269	463	440	467	418
Tle2_51	380	315	258	462	585	524	476
Tle2_17	206	232	177	268	307	316	216
Tle2_78	442	396	278	521	389	582	372
Tle2_48	315	303	253	512	379	479	335
Tle2_56	776	851	672	1097	1061	1180	951
Tle2_66	289	216	218	294	305	274	306
Tle2_90	645	654	476	1039	926	1163	935
Tle2_47	419	374	225	569	456	583	476
Tle2_93	393	423	316	532	489	585	479
Sirt6_53	382	374	253	456	429	485	387
Sirt6_38	480	529	358	663	618	708	573
Sirt6_12	1001	1046	779	1148	1036	1135	963
Sirt6_9	574	617	405	731	698	766	631
Sirt6_18	532	510	410	601	622	624	502
Sirt6_59	433	446	341	464	529	393	464
Sirt6_58	741	639	464	766	685	652	649
Sirt6_49	440	472	321	543	420	501	418
Sirt6_1	148	152	102	193	183	209	224
Sirt6_43	680	819	655	1033	866	950	903
Tdg_42	484	568	444	712	829	775	783
Tdg_21	255	249	189	289	333	300	273
Tdg_25	382	446	324	566	672	591	528
Hcfc2_46	380	412	266	476	446	360	330
Hcfc2_88	809	746	502	1034	875	1079	890
Hcfc2_65	519	580	403	680	733	698	740
Hcfc2_94	414	479	351	517	595	596	519
Hcfc2_19	278	320	236	382	389	404	343
Hcfc2_90	281	288	255	376	420	383	383
Hcfc2_73	386	473	347	536	539	504	481
Hcfc2_124	478	428	324	564	674	571	656
Hcfc2_15	552	612	461	681	698	711	773
Hcfc2_59	426	429	294	459	556	577	443
Nfyb_5	234	266	167	254	258	259	225
Nfyb_14	294	344	262	413	391	450	351
Nfyb_10	977	1057	745	712	607	627	488
Nfyb_3	1144	1105	667	801	791	629	651
Nfyb_17	252	156	147	24	29	19	35
Nfyb_16	280	201	125	22	9	7	10
Nfyb_15	195	152	128	36	20	20	8
Nfyb_8	375	258	256	64	39	28	25
Nfyb_7	384	244	191	47	45	8	29
Nfyb_11	1093	1324	1020	1799	1631	1995	1567
Prdm4_20	556	640	398	625	705	632	607
Prdm4_31	337	373	274	359	452	392	372
Prdm4_10	3	7	1	0	5	1	0
Prdm4_6	801	773	509	864	813	1003	714
Prdm4_15	15	11	12	13	13	24	12
Prdm4_24	905	979	667	1005	1071	1091	955
Prdm4_34	591	624	490	669	694	632	701
Prdm4_38	764	843	629	905	879	844	767
Prdm4_4	228	222	157	223	233	260	215
Prdm4_25	419	469	305	568	489	583	444
Actr6_36	294	295	171	62	32	27	31
Actr6_44	291	365	273	450	554	418	373
Actr6_47	346	426	234	49	51	22	11
Actr6_24	694	722	422	101	108	35	35
Actr6_19	170	177	115	125	96	80	59
Actr6_4	1	0	3	4	0	0	3
Actr6_2	722	772	523	275	231	102	112
Actr6_39	496	454	310	479	455	432	344
Actr6_22	538	625	404	446	453	296	192
Actr6_11	249	283	195	256	176	173	147
Anks1b_5	421	495	272	519	587	589	467
Anks1b_54	910	934	670	1141	1107	1217	966
Anks1b_19	12	8	18	19	31	48	24
Anks1b_18	478	436	276	441	495	470	510
Anks1b_137	0	0	0	0	0	0	0
Anks1b_67	0	0	0	0	0	0	0
Anks1b_47	380	379	263	599	461	586	512
Anks1b_9	315	261	188	370	377	375	357
Anks1b_13	244	200	139	320	280	278	272
Anks1b_99	152	126	119	187	212	247	161
Cdk17_12	737	856	663	977	804	1098	806
Cdk17_22	296	332	196	382	387	426	331
Cdk17_29	288	307	238	375	330	391	362
Cdk17_24	450	377	305	510	494	557	456
Cdk17_23	838	935	707	935	1125	1202	1153
Cdk17_38	935	759	547	1098	996	1047	1030
Cdk17_31	1003	932	780	1187	1163	1305	1182
Cdk17_8	359	467	279	504	480	523	429
Cdk17_1	579	528	442	584	633	671	596
Cdk17_10	580	680	462	710	892	691	760
Usp44_125	788	976	677	1295	1032	1200	972
Usp44_120	687	642	570	978	946	926	811
Usp44_22	710	709	423	771	748	856	743
Usp44_40	144	111	85	153	123	176	148
Usp44_86	755	656	457	757	743	761	700
Usp44_75	661	669	516	846	928	933	904
Usp44_80	438	476	356	532	560	485	512
Usp44_59	441	423	356	560	559	567	503
Usp44_56	417	385	343	559	579	591	494
Usp44_12	269	258	203	266	296	346	208
Ppfia2_40	691	743	526	920	963	895	792
Ppfia2_32	442	462	313	665	513	634	434
Ppfia2_35	699	693	538	950	900	1008	897
Ppfia2_2	538	602	406	802	674	807	678
Ppfia2_31	386	521	372	649	516	773	556
Ppfia2_11	508	617	383	720	657	761	558
Ppfia2_30	646	734	638	1046	1066	1011	1116
Ppfia2_23	369	263	188	309	330	321	329
Ppfia2_4	449	585	388	605	612	737	634
Ppfia2_37	600	620	534	765	767	875	739
Yeats4_12	765	1005	722	1054	929	945	1026
Yeats4_15	377	411	248	282	286	237	234
Yeats4_13	737	761	515	334	317	212	163
Yeats4_1	0	0	0	0	0	0	0
Yeats4_8	0	0	0	0	0	0	0
Yeats4_16	273	276	195	339	293	205	203
Yeats4_3	176	130	171	257	195	303	167
Usp15_10	349	247	284	433	364	391	311
Usp15_150	265	327	202	368	367	356	303
Usp15_35	496	709	433	709	731	766	626
Usp15_22	0	0	0	0	0	0	0
Usp15_89	0	0	0	0	0	0	0
Usp15_49	577	667	471	798	748	824	770
Usp15_117	459	480	328	627	531	629	470
Usp15_110	217	208	167	223	253	186	189
Usp15_32	436	442	327	500	500	483	423
Usp15_90	738	865	711	1209	1172	1268	1120
Mettl1_5	658	677	629	758	802	808	783
Mettl1_28	678	632	464	401	441	221	202
Mettl1_44	784	700	532	758	812	647	532
Mettl1_29	1	0	1	0	0	0	0
Mettl1_4	635	637	473	488	401	298	230
Mettl1_30	446	295	201	314	290	211	146
Mettl1_20	514	513	379	413	382	237	230
Mettl1_46	710	708	463	615	610	366	375
Mettl1_64	182	167	130	152	137	99	107
Mettl1_37	286	296	183	220	204	159	115
Dtx3_22	457	506	367	523	664	697	541
Dtx3_8	1046	949	623	963	947	1045	880
Dtx3_4	163	142	102	177	204	146	187
Dtx3_31	1085	949	648	1174	1233	1295	1111
Dtx3_24	619	793	516	855	946	829	824
Dtx3_29	553	589	377	708	700	698	647
Dtx3_12	934	1019	726	1242	1100	1249	1026
Dtx3_18	821	820	575	1110	993	1164	991
Dtx3_10	635	638	500	899	858	899	721
Dtx3_17	549	652	496	740	729	737	741
Mbd6_6	535	515	397	496	525	470	354
Mbd6_11	488	406	322	415	362	336	293
Mbd6_3	834	858	578	846	798	804	767
Mbd6_8	671	639	446	633	774	572	521
Mbd6_12	0	0	0	0	0	0	0
Mbd6_1	726	642	484	600	593	477	430
Mbd6_9	0	0	0	0	0	0	0
Mbd6_2	842	794	575	699	827	633	630
Mbd6_10	722	734	509	749	830	649	616
Mbd6_4	766	801	536	758	676	750	537
Baz2a_34	523	601	377	364	402	310	268
Baz2a_90	343	331	270	328	334	264	154
Baz2a_38	633	661	430	591	637	402	351
Baz2a_15	882	959	687	758	745	562	585
Baz2a_69	463	545	326	468	429	329	296
Baz2a_33	584	646	506	678	587	501	467
Baz2a_66	609	664	476	597	609	467	467
Baz2a_54	607	566	397	426	432	350	349
Baz2a_82	550	477	280	436	377	317	253
Baz2a_61	621	745	512	552	622	556	442
Rnf41_21	634	649	486	829	738	877	820
Rnf41_66	593	748	519	750	724	734	610
Rnf41_67	450	683	424	797	717	815	715
Rnf41_11	823	940	692	1236	1208	1391	1179
Rnf41_90	580	656	417	791	681	822	718
Rnf41_56	666	573	432	717	743	716	766
Rnf41_75	572	606	405	756	624	801	822
Rnf41_39	240	215	146	256	277	298	275
Rnf41_79	745	793	482	949	847	1053	874
Rnf41_38	1042	1145	814	1631	1454	1552	1414
Smarcc2_24	406	467	302	430	438	478	387
Smarcc2_5	520	701	458	757	792	746	684
Smarcc2_22	821	753	512	954	818	815	705
Smarcc2_9	578	658	458	694	775	807	672
Smarcc2_31	914	1076	822	1260	1239	1324	1070
Smarcc2_20	829	802	641	974	978	994	873
Smarcc2_29	824	572	409	685	717	795	729
Smarcc2_7	283	253	158	227	206	188	202
Smarcc2_6	116	102	59	104	162	108	81
Smarcc2_3	765	736	584	1030	1008	1028	1025
Cdk2_48	897	899	546	934	846	1020	901
Cdk2_25	544	671	457	543	586	466	532
Cdk2_74	313	369	265	490	452	535	455
Cdk2_6	726	655	548	846	752	833	715
Cdk2_59	632	868	648	982	1030	990	860
Cdk2_22	358	431	268	481	491	540	448
Cdk2_43	460	461	287	442	410	390	404
Cdk2_51	559	566	419	568	583	655	518
Cdk2_60	479	452	320	531	564	508	499
Cdk2_71	155	139	114	158	113	131	120
Mettl7b_39	0	0	0	0	0	0	0
Mettl7b_13	0	0	0	0	0	0	0
Mettl7b_4	502	566	502	625	767	624	566
Mettl7b_52	362	450	331	478	550	470	475
Mettl7b_53	798	852	633	1057	1144	1107	974
Mettl7b_21	0	0	0	0	0	0	0
Mettl7b_69	530	535	411	685	627	726	645
Mettl7b_17	0	0	0	0	0	0	0
Mettl7b_20	475	408	360	600	572	619	579
Mettl7b_31	97	151	81	196	129	186	151
Limk2_25	7	12	9	17	3	12	5
Limk2_8	342	253	233	314	341	368	314
Limk2_73	2118	1987	1429	2397	2410	2592	2338
Limk2_84	574	620	397	627	657	682	731
Limk2_92	486	546	407	676	729	775	646
Limk2_39	577	562	397	693	777	730	767
Limk2_63	489	585	383	693	797	690	699
Limk2_90	941	1080	808	1255	1332	1643	1297
Limk2_48	695	698	565	984	926	1009	821
Limk2_56	861	769	615	1034	1112	1096	967
Rnf185_2	591	633	424	795	778	716	667
Rnf185_6	529	523	323	570	487	584	533
Rnf185_1	79	83	50	104	101	93	75
Rnf185_8	472	440	382	459	612	525	549
Rnf185_11	564	654	517	735	611	711	593
Rnf215_4	538	475	340	620	661	621	620
Rnf215_5	0	0	0	0	0	0	0
Rnf215_6	0	0	0	0	0	0	0
Rnf215_3	1069	1115	767	1314	1294	1323	1259
Rnf215_1	322	333	224	452	508	440	376
Rnf215_7	720	553	417	761	756	802	766
Rnf215_2	738	865	612	979	962	921	945
Znrf3_1	811	1022	854	1386	1372	1491	1257
Znrf3_17	153	152	102	146	189	204	220
Znrf3_11	433	407	335	602	601	601	547
Znrf3_20	631	766	557	1118	762	1048	801
Znrf3_12	647	678	455	798	767	775	679
Znrf3_6	557	531	375	688	549	738	516
Znrf3_14	518	577	420	659	691	706	529
Znrf3_9	620	572	379	653	710	785	771
Znrf3_8	570	573	467	769	755	841	631
Znrf3_21	698	722	457	835	814	796	701
Aebp1_31	457	317	331	504	496	525	376
Aebp1_157	946	776	586	833	975	983	943
Aebp1_53	274	233	150	272	292	314	221
Aebp1_14	781	762	552	969	879	985	970
Aebp1_201	331	341	199	465	362	412	353
Aebp1_28	554	393	253	537	502	538	464
Aebp1_22	512	411	288	542	575	580	561
Aebp1_9	500	565	437	745	609	823	601
Aebp1_123	539	514	298	601	532	675	539
Aebp1_23	377	390	291	545	414	621	410
Ddx56_67	579	428	277	166	111	167	70
Ddx56_36	448	261	184	143	129	121	108
Ddx56_12	656	379	270	84	56	42	44
Ddx56_52	680	385	298	77	46	45	48
Ddx56_27	307	161	114	27	12	5	8
Ddx56_24	1183	722	459	208	114	176	86
Ddx56_53	265	97	123	24	8	15	4
Ddx56_15	418	196	126	62	40	55	28
Ddx56_19	912	581	414	356	312	306	282
Ddx56_26	454	208	134	49	56	54	41
H2afv_8	800	754	545	792	769	795	707
H2afv_10	1446	1165	881	1487	1456	1461	1353
H2afv_5	741	640	504	837	738	817	742
H2afv_11	654	600	450	721	871	819	781
H2afv_14	427	416	307	543	553	558	514
H2afv_12	365	482	371	767	700	680	631
H2afv_3	324	489	335	624	652	581	485
H2afv_1	621	621	470	723	750	838	864
H2afv_7	421	432	292	599	496	611	428
H2afv_13	1157	1171	764	1380	1467	1329	1282
Ikzf1_17	1023	947	666	1151	1260	1111	1083
Ikzf1_57	135	125	91	173	122	160	121
Ikzf1_48	421	441	311	480	509	589	462
Ikzf1_43	698	626	498	776	885	815	860
Ikzf1_11	624	662	418	816	716	741	640
Ikzf1_35	619	674	451	881	683	829	802
Ikzf1_25	274	202	141	262	309	258	247
Ikzf1_32	885	817	569	1025	989	1062	1005
Ikzf1_28	5	3	2	10	4	4	4
Ikzf1_19	553	453	350	702	573	740	601
Meis1_1	313	350	246	451	464	509	511
Meis1_4	1002	1365	929	1721	1701	1812	1460
Meis1_5	12	22	22	23	16	22	10
Meis1_8	708	791	518	961	865	1142	906
Meis1_7	474	590	420	661	545	701	510
Meis1_9	995	1097	816	1404	1307	1570	1298
Meis1_10	346	275	204	361	359	324	310
Stk10_111	458	556	336	690	547	651	555
Stk10_142	287	253	197	318	256	315	247
Stk10_79	969	853	685	1221	1120	1259	1085
Stk10_70	526	520	393	649	616	819	598
Stk10_109	727	659	429	745	628	796	560
Stk10_143	1006	791	665	1156	1101	1096	1100
Stk10_62	377	265	194	333	342	334	348
Stk10_9	293	283	188	396	370	401	331
Stk10_38	469	502	291	414	587	522	480
Stk10_47	234	221	148	216	209	220	175
Rnf145_118	486	469	287	450	499	445	346
Rnf145_54	180	195	125	264	193	272	189
Rnf145_1	810	729	563	843	871	1048	863
Rnf145_102	261	230	174	320	289	352	285
Rnf145_121	110	85	87	153	118	168	161
Rnf145_105	456	422	411	514	621	560	565
Rnf145_34	751	804	484	916	884	1079	828
Rnf145_106	648	794	557	912	733	1028	736
Rnf145_2	406	387	253	426	471	468	314
Rnf145_130	314	278	243	297	336	319	289
Trim41_149	501	458	399	658	613	687	593
Trim41_166	782	832	531	1004	959	1063	892
Trim41_76	88	83	62	104	85	90	50
Trim41_103	721	682	407	818	837	860	695
Trim41_51	377	409	325	562	555	692	575
Trim41_99	1351	1254	938	1808	1439	1762	1277
Trim41_38	532	462	310	605	603	627	586
Trim41_155	504	403	289	567	504	651	439
Trim41_64	1222	1668	1177	2001	2267	2150	2134
Trim41_142	363	404	269	501	354	519	266
Trim7_52	402	223	181	284	261	319	298
Trim7_6	365	198	186	322	306	429	261
Trim7_2	550	491	326	559	538	527	505
Trim7_25	1417	1257	860	1455	1632	1772	1513
Trim7_59	388	307	225	383	341	361	292
Trim7_36	444	458	332	681	583	625	503
Trim7_31	9	5	11	2	2	12	5
Trim7_42	1210	1521	1049	1842	1831	1917	1658
Trim7_7	531	434	339	493	524	442	525
Trim7_48	572	567	388	682	688	763	581
Rnf130_18	529	596	411	694	802	845	767
Rnf130_13	853	909	748	1188	1139	1307	1149
Rnf130_32	310	378	242	449	329	459	327
Rnf130_35	343	291	215	345	297	397	389
Rnf130_2	263	231	150	264	342	304	356
Rnf130_33	564	610	478	767	803	827	807
Rnf130_21	244	226	172	307	291	319	337
Rnf130_14	526	500	338	657	654	636	564
Rnf130_26	650	825	571	919	940	1067	900
Rnf130_10	331	410	321	514	473	481	594
Jade2_83	297	243	177	303	330	303	269
Jade2_28	311	257	225	307	368	357	354
Jade2_98	411	433	361	533	485	559	481
Jade2_101	103	138	95	155	154	145	138
Jade2_20	332	358	256	409	412	419	406
Jade2_54	627	747	506	943	947	1003	863
Jade2_9	1145	1118	849	1609	1513	1687	1445
Jade2_46	543	504	355	660	665	755	587
Jade2_91	419	383	329	461	469	474	483
Jade2_84	867	1006	632	1244	1173	1337	1164
Ube2b_16	763	930	799	1240	1173	1376	1158
Ube2b_6	722	835	739	1090	1354	1176	1185
Ube2b_14	904	1301	825	1390	1539	1514	1418
Ube2b_7	781	783	526	946	776	964	909
Ube2b_1	123	161	112	212	186	262	194
Ube2b_12	243	220	196	286	216	279	246
Ube2b_5	544	476	335	538	545	629	487
Ppp2ca_3	447	298	194	171	154	98	88
Ppp2ca_32	27	39	26	25	10	25	16
Ppp2ca_53	604	372	310	221	211	108	91
Ppp2ca_8	1151	1213	795	633	583	357	291
Ppp2ca_48	786	646	488	601	666	415	416
Ppp2ca_57	430	421	314	317	282	181	168
Ppp2ca_2	613	489	323	214	229	119	94
Ppp2ca_27	453	325	180	142	128	88	63
Ppp2ca_45	388	331	287	170	195	85	105
Ppp2ca_14	331	231	205	135	88	52	45
Skp1a_12	560	715	494	752	745	667	584
Skp1a_14	523	295	192	46	38	34	19
Skp1a_13	709	805	621	412	408	246	294
Skp1a_1	370	439	283	252	260	192	203
Skp1a_8	496	448	351	129	80	85	55
Skp1a_6	611	826	575	874	788	889	725
Skp1a_10	167	107	65	11	13	7	11
Tcf7_16	371	395	320	541	508	506	506
Tcf7_58	449	510	354	616	620	639	574
Tcf7_40	441	450	310	667	501	616	529
Tcf7_37	240	209	176	285	294	242	266
Tcf7_34	544	505	331	457	542	530	441
Tcf7_25	649	867	625	1042	969	992	839
Tcf7_22	396	547	339	785	616	739	586
Tcf7_38	472	509	336	599	569	628	410
Tcf7_42	459	463	317	536	553	577	644
Tcf7_44	494	423	314	599	543	630	503
Sap30l_25	654	818	553	973	1065	1052	1011
Sap30l_32	685	417	331	513	549	549	611
Sap30l_20	352	306	263	341	419	397	376
Sap30l_9	598	476	375	612	608	683	562
Sap30l_22	569	607	398	773	763	851	704
Sap30l_15	504	462	307	592	535	644	470
Sap30l_19	318	291	250	421	496	454	450
Sap30l_7	186	150	113	190	242	230	192
Sap30l_30	665	538	435	742	686	767	698
Sap30l_8	520	558	464	767	662	765	579
Trim58_1	97	87	68	128	99	159	104
Trim58_41	427	485	377	733	523	643	578
Trim58_88	575	572	394	626	616	651	484
Trim58_112	651	730	503	999	871	1095	775
Trim58_108	421	457	313	512	525	560	436
Trim58_85	296	319	202	395	413	364	427
Trim58_55	202	246	131	266	209	292	227
Trim58_74	410	500	316	556	617	655	490
Trim58_97	734	724	529	994	918	1058	722
Trim58_10	350	370	303	488	404	548	452
Hist3h2a_33	1612	1307	921	1629	1674	1707	1532
Hist3h2a_21	1043	882	625	1111	1095	1185	1059
Hist3h2a_27	178	129	97	130	125	121	121
Hist3h2a_32	226	185	168	232	179	216	208
Hist3h2a_8	0	0	0	0	0	0	0
Hist3h2a_12	196	192	152	260	220	276	209
Hist3h2a_13	0	0	0	0	0	0	0
Hist3h2a_1	744	659	447	932	788	877	707
Hist3h2a_11	314	241	139	277	281	211	282
Hist3h2a_25	852	828	551	979	894	1057	977
Trim17_91	435	496	327	497	683	539	588
Trim17_157	338	388	281	571	413	523	511
Trim17_46	166	143	100	165	221	165	243
Trim17_80	354	374	215	406	363	384	434
Trim17_106	455	330	271	495	471	470	442
Trim17_40	108	115	77	134	163	145	144
Trim17_108	534	576	393	790	744	836	905
Trim17_121	510	500	429	753	770	689	762
Trim17_69	503	656	425	758	674	919	660
Trim17_164	370	344	219	425	385	481	434
Trim11_125	548	624	381	663	744	743	613
Trim11_67	446	376	292	511	586	591	486
Trim11_76	606	573	392	731	562	773	581
Trim11_123	172	176	130	249	191	320	237
Trim11_3	476	364	219	495	472	561	459
Trim11_59	1116	1013	737	1289	1286	1364	1383
Trim11_35	767	652	434	740	760	754	697
Trim11_102	218	198	146	262	236	286	280
Trim11_1	469	448	329	609	630	598	528
Trim11_132	595	498	339	576	639	713	592
Jmjd4_52	153	127	66	177	155	180	143
Jmjd4_57	458	492	355	646	631	722	535
Jmjd4_69	406	365	262	532	496	487	466
Jmjd4_9	348	293	209	336	312	315	256
Jmjd4_39	3	7	1	2	0	7	2
Jmjd4_70	231	215	133	244	172	343	169
Jmjd4_6	349	321	238	391	407	481	264
Jmjd4_61	350	408	236	404	439	468	380
Jmjd4_92	387	354	302	424	457	433	389
Jmjd4_94	888	881	619	1003	1191	1164	1171
Rai1_32	342	345	195	477	347	512	366
Rai1_29	473	488	415	647	642	611	607
Rai1_28	643	663	504	922	936	962	800
Rai1_18	413	390	283	553	551	553	443
Rai1_19	757	722	546	767	823	782	700
Rai1_23	362	442	255	484	450	456	493
Rai1_15	501	477	375	584	520	553	498
Rai1_26	511	509	397	606	575	627	658
Rai1_10	377	319	197	420	410	440	333
Rai1_11	1133	1117	835	1365	1477	1536	1351
Alkbh5_102	558	586	308	688	547	721	567
Alkbh5_36	338	405	266	507	404	611	338
Alkbh5_104	156	121	85	173	184	176	141
Alkbh5_54	479	363	279	493	452	512	442
Alkbh5_31	534	491	330	636	597	714	625
Alkbh5_94	798	688	502	837	894	916	759
Alkbh5_3	31	32	23	40	29	18	16
Alkbh5_40	178	182	147	214	211	175	176
Alkbh5_4	756	705	486	856	743	744	690
Alkbh5_7	750	689	453	797	697	771	630
Usp22_58	244	284	235	467	331	462	369
Usp22_35	800	749	493	832	849	836	803
Usp22_79	482	417	330	569	645	510	676
Usp22_44	400	407	261	465	450	556	372
Usp22_95	550	556	384	674	768	697	680
Usp22_10	283	336	237	438	359	489	380
Usp22_85	462	501	320	601	544	622	486
Usp22_34	257	235	179	296	315	282	372
Usp22_33	1696	1404	1077	2035	1836	2315	1822
Usp22_40	800	628	458	864	850	982	929
Ncor1_4	695	941	678	1158	1116	1184	1169
Ncor1_9	261	266	197	350	341	319	260
Ncor1_2	247	269	178	388	327	426	373
Ncor1_10	360	309	251	375	363	378	396
Ncor1_12	689	583	473	818	782	806	651
Ncor1_13	463	486	362	623	608	636	623
Ncor1_3	280	379	282	514	513	592	474
Trim16_48	701	863	577	1156	1036	1229	986
Trim16_13	557	504	422	679	702	678	663
Trim16_73	882	787	551	1028	1012	1010	1015
Trim16_43	345	418	295	545	456	532	458
Trim16_74	639	469	408	768	724	747	660
Trim16_37	556	578	500	804	716	906	673
Trim16_65	303	349	244	478	552	503	506
Trim16_17	513	635	450	596	738	642	750
Trim16_5	432	505	331	705	650	808	674
Trim16_26	508	405	306	449	489	455	458
Rnf222_14	336	270	240	361	373	401	310
Rnf222_5	584	475	331	540	515	559	443
Rnf222_6	566	486	317	600	535	670	460
Rnf222_23	202	155	137	190	221	230	121
Rnf222_10	375	304	200	447	323	458	370
Rnf222_18	511	377	297	425	418	494	382
Rnf222_3	257	219	139	206	214	206	152
Rnf222_15	716	746	522	986	890	923	853
Rnf222_11	544	460	354	536	533	547	539
Rnf222_9	1251	1172	921	1444	1468	1408	1420
Aurkb_7	456	402	262	410	418	404	374
Aurkb_18	463	447	255	403	425	368	317
Aurkb_87	77	38	38	37	60	44	55
Aurkb_79	419	366	206	352	341	356	315
Aurkb_82	540	393	249	374	455	480	417
Aurkb_27	405	295	195	271	317	367	237
Aurkb_59	535	415	227	431	336	384	399
Aurkb_74	1127	683	586	737	793	706	739
Aurkb_62	249	156	122	228	222	224	213
Aurkb_85	627	603	390	595	622	508	492
Chd3_12	425	317	239	366	395	444	340
Chd3_4	402	245	181	311	305	259	273
Chd3_134	413	403	273	450	534	457	428
Chd3_319	610	818	526	986	812	1033	895
Chd3_101	966	1014	632	1156	1122	1309	1094
Chd3_200	464	440	360	591	453	604	527
Chd3_198	97	116	73	128	140	146	120
Chd3_135	10	17	9	19	14	15	1
Chd3_41	870	883	584	1114	1065	1097	892
Chd3_16	427	555	447	651	720	671	629
Kdm6b_13	359	352	230	376	470	433	362
Kdm6b_27	722	586	464	782	652	820	638
Kdm6b_16	544	463	356	558	505	631	502
Kdm6b_18	600	515	403	682	625	719	584
Kdm6b_12	478	345	224	440	324	476	351
Kdm6b_5	418	383	311	434	450	470	417
Kdm6b_44	482	496	373	656	660	683	574
Kdm6b_8	849	810	636	975	951	1144	855
Kdm6b_25	651	590	416	603	753	617	555
Kdm6b_10	705	786	592	1079	906	932	879
Wrap53_7	266	213	192	143	149	76	62
Wrap53_13	1668	1913	1389	2186	1784	1678	1391
Wrap53_5	245	350	228	300	312	257	210
Wrap53_18	644	622	445	282	320	172	123
Wrap53_23	591	602	354	321	244	101	103
Wrap53_14	453	451	304	232	291	163	101
Wrap53_6	350	347	272	185	224	98	97
Wrap53_8	282	306	251	334	335	278	207
Wrap53_12	793	731	519	484	528	276	320
Wrap53_28	234	173	149	166	210	65	100
Trp53_14	1032	1250	951	1592	1699	1623	1249
Trp53_73	303	456	327	559	547	513	451
Trp53_35	443	528	337	626	488	457	397
Trp53_36	680	1040	683	1027	978	927	733
Trp53_70	318	493	325	481	473	462	363
Trp53_42	630	737	580	783	673	784	679
Trp53_71	541	743	527	800	738	707	595
Trp53_1	688	689	437	953	911	915	765
Trp53_6	719	918	718	1170	1217	1144	933
Trp53_27	568	824	632	960	905	1047	752
Sat2_25	449	391	259	469	449	548	431
Sat2_3	471	482	371	453	564	497	445
Sat2_23	312	286	225	425	350	360	260
Sat2_12	283	261	184	363	294	269	310
Sat2_11	445	499	371	630	487	612	462
Sat2_34	628	466	307	471	555	547	533
Sat2_30	1420	1480	1049	1560	1683	1839	1706
Sat2_18	596	695	419	744	733	774	631
Sat2_8	225	260	163	283	282	331	258
Sat2_17	258	225	128	214	211	176	189
Fxr2_128	570	600	456	675	768	663	762
Fxr2_21	366	333	176	330	298	393	338
Fxr2_10	596	550	363	795	681	746	593
Fxr2_44	347	275	165	384	345	379	339
Fxr2_130	312	264	165	269	243	278	267
Fxr2_114	280	189	157	272	284	278	249
Fxr2_63	565	508	360	679	624	715	624
Fxr2_118	463	370	281	493	449	467	435
Fxr2_105	789	787	557	937	828	1079	971
Fxr2_2	503	503	365	633	497	687	484
Senp3_8	141	143	110	156	125	111	65
Senp3_10	748	560	341	340	343	312	278
Senp3_28	713	706	518	669	705	489	385
Senp3_30	564	563	389	439	538	314	297
Senp3_6	366	438	253	352	275	361	262
Senp3_24	325	321	221	275	301	253	205
Senp3_7	74	114	69	108	82	61	52
Senp3_26	345	513	348	546	483	493	392
Senp3_3	499	479	344	338	370	260	205
Senp3_12	564	524	297	388	437	270	280
Elp5_29	664	698	499	758	712	649	696
Elp5_9	265	332	179	336	294	367	359
Elp5_44	402	272	279	347	353	397	363
Elp5_38	338	314	268	430	345	360	359
Elp5_6	701	693	413	883	829	732	779
Elp5_55	328	300	223	380	297	278	220
Elp5_47	344	422	306	484	415	401	429
Elp5_37	276	273	178	244	295	258	242
Elp5_53	354	334	265	331	392	320	422
Elp5_28	727	638	523	765	748	606	704
Phf23_6	309	312	203	221	163	130	107
Phf23_2	656	554	386	401	371	231	186
Phf23_9	560	466	316	282	264	221	167
Phf23_1	0	0	0	0	0	0	0
Phf23_7	0	0	0	0	0	0	0
Phf23_8	0	0	0	0	0	0	0
Phf23_12	0	0	0	0	0	0	0
Phf23_11	420	386	229	220	266	130	121
Phf23_4	260	252	142	107	94	98	57
Phf23_3	434	545	370	446	497	414	377
0610010K14Rik_3	1064	1187	784	1792	1432	1912	1703
0610010K14Rik_1	708	741	549	1092	1099	1185	1042
0610010K14Rik_5	544	542	389	679	797	900	802
Pelp1_32	390	413	317	357	315	247	230
Pelp1_70	494	542	350	138	115	77	63
Pelp1_17	630	749	420	165	132	80	127
Pelp1_31	258	223	212	118	163	163	135
Pelp1_21	564	482	301	90	67	33	56
Pelp1_86	797	848	504	239	214	184	148
Pelp1_15	544	584	366	195	288	106	227
Pelp1_81	490	350	291	88	87	64	68
Pelp1_49	509	334	335	41	51	48	75
Pelp1_50	490	517	329	101	90	102	39
Rnf167_8	231	279	192	372	361	358	306
Rnf167_1	834	744	600	1025	1021	1144	1072
Rnf167_5	446	348	218	410	483	493	466
Rnf167_16	952	913	711	1319	1168	1412	1148
Rnf167_12	534	617	492	758	670	858	621
Rnf167_9	910	870	708	1253	1147	1282	1045
Rnf167_4	436	487	362	562	503	708	549
Rnf167_13	856	640	476	1067	1020	1000	848
Rnf167_3	694	645	466	788	707	950	683
Rnf167_21	538	464	342	554	575	679	579
Mybbp1a_202	159	119	116	44	82	36	44
Mybbp1a_257	330	180	169	126	107	121	93
Mybbp1a_142	686	627	398	228	179	148	140
Mybbp1a_107	590	454	353	261	194	236	186
Mybbp1a_197	748	533	471	371	348	470	473
Mybbp1a_188	816	613	420	277	238	224	177
Mybbp1a_193	624	452	454	194	166	114	119
Mybbp1a_88	385	434	290	260	263	165	139
Mybbp1a_226	247	153	145	40	16	45	11
Mybbp1a_240	746	826	587	310	253	193	170
Gsg2_54	715	622	480	818	765	854	621
Gsg2_75	770	741	492	733	712	772	599
Gsg2_83	828	862	480	812	849	836	756
Gsg2_86	576	713	463	760	683	776	646
Gsg2_28	550	560	399	651	648	713	583
Gsg2_24	692	622	465	666	753	642	627
Gsg2_8	524	621	484	814	715	805	616
Gsg2_82	668	592	446	658	662	662	656
Gsg2_85	709	776	571	772	918	814	684
Gsg2_91	228	240	216	261	223	202	201
Mettl16_24	351	340	156	101	91	43	57
Mettl16_40	423	441	300	80	39	44	28
Mettl16_66	183	154	83	37	36	34	31
Mettl16_54	441	452	243	49	65	20	51
Mettl16_47	564	502	468	582	476	454	401
Mettl16_43	0	0	0	0	0	0	0
Mettl16_23	189	153	89	21	18	17	3
Mettl16_65	0	0	0	0	0	0	0
Mettl16_51	664	676	504	172	78	93	55
Mettl16_36	682	606	428	81	46	44	22
Rpa1_78	600	89	81	46	28	15	9
Rpa1_19	363	100	87	41	24	50	37
Rpa1_36	536	212	158	77	43	40	23
Rpa1_56	733	527	403	207	239	148	121
Rpa1_81	0	0	0	0	0	0	0
Rpa1_12	300	45	30	23	8	13	11
Rpa1_28	461	78	66	41	28	34	4
Rpa1_4	0	0	0	0	0	0	0
Rpa1_58	829	474	426	189	175	63	106
Rpa1_66	1382	1350	1122	1817	1768	1938	1762
Smyd4_13	927	859	561	915	950	922	790
Smyd4_138	585	499	324	520	543	623	554
Smyd4_70	431	332	277	358	364	518	408
Smyd4_122	491	530	340	611	605	514	657
Smyd4_74	668	790	518	941	875	1086	799
Smyd4_48	559	518	390	630	674	665	668
Smyd4_19	544	486	331	490	560	534	499
Smyd4_17	567	586	390	647	596	677	564
Smyd4_35	746	822	568	877	1060	1158	1031
Smyd4_117	355	317	235	307	325	437	376
Myo1c_169	727	673	464	797	775	927	900
Myo1c_111	549	447	291	459	461	515	378
Myo1c_199	795	774	521	928	892	1004	879
Myo1c_237	875	776	559	959	1137	1140	934
Myo1c_58	695	650	470	785	850	934	655
Myo1c_253	751	795	547	1029	1046	1166	870
Myo1c_3	433	325	235	438	415	418	350
Myo1c_61	411	431	314	489	457	433	409
Myo1c_242	803	879	671	1062	1150	1135	1014
Myo1c_225	370	269	215	347	354	372	341
Ywhae_42	458	407	375	537	556	527	421
Ywhae_12	560	658	525	663	644	553	402
Ywhae_38	134	149	92	173	160	133	154
Ywhae_1	289	253	177	276	222	215	141
Ywhae_21	111	149	113	100	134	135	123
Ywhae_27	0	0	0	0	0	0	0
Ywhae_3	514	518	365	414	453	495	418
Ywhae_13	0	0	0	0	0	0	0
Ywhae_35	226	191	112	186	202	189	129
Ywhae_24	620	452	337	454	439	370	290
Phf12_13	482	432	342	285	318	211	202
Phf12_18	488	406	256	271	299	188	173
Phf12_14	404	505	331	282	352	196	211
Phf12_11	432	424	271	361	335	232	250
Phf12_22	625	599	474	577	556	455	453
Phf12_6	647	629	359	361	320	216	223
Phf12_15	721	624	469	576	526	482	390
Phf12_10	495	431	280	276	327	228	214
Phf12_2	817	729	496	613	528	375	386
Phf12_28	945	947	616	784	689	592	541
Traf4_108	647	558	439	624	575	626	540
Traf4_98	375	410	223	367	338	381	340
Traf4_32	832	848	710	1150	1098	1152	832
Traf4_17	891	645	481	824	743	737	708
Traf4_71	335	281	273	361	252	350	257
Traf4_113	909	987	737	1006	1223	1162	1067
Traf4_25	647	689	520	748	674	650	576
Traf4_35	638	580	461	711	678	695	479
Traf4_10	528	384	358	509	525	585	511
Traf4_88	1365	1155	904	1290	1431	1332	1159
Supt6_224	362	132	111	36	55	28	18
Supt6_72	504	106	96	40	42	17	25
Supt6_14	681	241	171	93	85	40	63
Supt6_49	410	110	61	67	46	41	21
Supt6_305	279	135	85	80	81	37	39
Supt6_178	909	643	404	262	167	128	95
Supt6_26	581	113	50	60	19	20	16
Supt6_239	439	263	139	173	118	161	154
Supt6_37	745	190	127	152	158	100	63
Supt6_205	402	63	79	73	53	53	39
Sarm1_30	596	530	442	706	736	669	661
Sarm1_3	731	663	571	775	902	906	931
Sarm1_121	765	747	496	898	941	1059	838
Sarm1_14	533	441	290	646	521	609	592
Sarm1_108	308	222	206	367	351	356	318
Sarm1_40	125	144	81	125	110	176	131
Sarm1_94	21	20	16	25	14	42	13
Sarm1_54	284	263	169	367	348	393	359
Sarm1_36	403	376	244	496	377	442	415
Sarm1_125	496	334	216	494	445	420	378
Suz12_6	869	1124	698	1192	1056	869	756
Suz12_10	306	465	287	136	145	77	35
Suz12_4	711	702	518	517	415	535	468
Rnf135_5	606	726	442	704	872	878	859
Rnf135_9	647	690	531	809	937	1011	714
Rnf135_124	185	195	146	263	296	295	236
Rnf135_90	654	655	495	800	812	855	685
Rnf135_62	465	494	347	615	652	720	733
Rnf135_12	638	648	562	765	754	894	799
Rnf135_104	252	270	206	365	388	372	343
Rnf135_29	498	433	277	549	509	519	453
Rnf135_55	350	390	279	428	458	462	412
Rnf135_116	484	491	281	580	460	664	529
Tada2a_10	798	652	469	298	212	215	149
Tada2a_9	363	383	297	46	71	37	41
Tada2a_2	415	437	307	92	69	48	36
Tada2a_8	256	186	134	37	53	11	2
Tada2a_28	611	603	425	203	240	111	137
Tada2a_22	558	432	344	95	77	29	29
Tada2a_12	327	291	221	68	69	28	41
Tada2a_23	358	286	211	60	73	42	37
Tada2a_1	221	160	104	65	89	46	60
Tada2a_6	492	514	381	302	291	269	222
Ppm1d_62	517	587	365	569	629	602	490
Ppm1d_19	175	136	88	126	96	84	103
Ppm1d_55	407	269	165	245	248	198	169
Ppm1d_36	327	210	161	229	206	167	137
Ppm1d_41	1144	801	511	733	710	709	555
Ppm1d_69	800	797	571	750	780	698	618
Ppm1d_98	655	548	481	513	407	429	415
Ppm1d_42	504	442	251	362	277	296	261
Ppm1d_59	699	513	321	470	367	420	321
Ppm1d_7	1053	797	522	773	701	661	578
Rnft1_2	830	725	544	964	1039	1082	914
Rnft1_4	305	322	218	341	415	355	339
Rnft1_1	283	247	196	380	435	348	327
Rnft1_6	274	282	243	358	323	437	345
Trim37_31	287	240	203	266	202	318	222
Trim37_7	443	487	360	610	584	514	482
Trim37_25	1433	1745	1146	2112	2199	2292	1832
Trim37_36	1023	1098	919	1508	1426	1444	1350
Trim37_38	638	772	548	795	862	757	796
Trim37_47	727	769	458	761	694	679	526
Trim37_46	571	589	414	636	555	690	458
Trim37_5	358	389	260	432	411	457	415
Trim37_10	238	167	150	258	227	208	134
Trim37_9	533	485	380	656	659	633	603
Rnf43_11	355	354	270	486	451	516	465
Rnf43_9	540	576	371	645	590	702	603
Rnf43_8	233	194	185	299	282	367	258
Rnf43_7	0	0	0	0	0	0	0
Rnf43_6	0	0	0	0	0	0	0
Rnf43_12	758	650	448	821	916	831	866
Rnf43_10	934	947	679	1148	1185	1057	1193
Rnf43_2	431	519	368	689	607	716	625
Rnf43_1	539	554	369	700	713	755	633
Rnf43_4	455	343	206	431	413	416	374
Supt4a_10	847	557	404	206	192	123	114
Supt4a_3	333	362	218	118	101	69	47
Srsf1_14	0	0	0	0	0	0	0
Srsf1_11	0	0	0	0	0	0	0
Srsf1_27	831	553	387	70	29	20	14
Srsf1_38	519	320	236	41	28	8	4
Srsf1_23	3	4	2	4	0	0	0
Srsf1_34	409	236	203	61	40	13	30
Srsf1_19	710	418	303	59	55	18	18
Srsf1_37	482	310	175	66	30	11	14
Srsf1_36	319	191	134	25	11	4	3
Srsf1_1	281	213	94	38	23	20	24
Akap1_6	325	397	290	464	539	513	454
Akap1_31	913	668	556	891	825	890	791
Akap1_5	618	581	403	617	563	575	573
Akap1_9	723	699	468	588	608	643	691
Akap1_24	854	730	540	796	814	1016	869
Akap1_7	416	323	267	465	476	521	371
Akap1_44	199	251	180	272	163	261	196
Akap1_29	686	670	540	1043	1039	1194	883
Akap1_47	153	217	113	240	252	221	154
Akap1_18	450	366	246	372	346	326	323
Trim25_30	63	59	42	73	79	62	84
Trim25_25	62	57	59	51	66	43	75
Trim25_96	1305	1432	1109	1980	2095	2232	1875
Trim25_115	644	457	307	602	570	756	617
Trim25_103	110	116	78	179	89	155	121
Trim25_105	782	992	667	1167	1185	1327	1143
Trim25_60	666	654	537	714	896	816	881
Trim25_28	727	809	610	1083	1117	1207	1140
Trim25_107	254	315	236	423	448	403	500
Trim25_106	491	534	383	653	662	600	673
Mbtd1_18	466	500	323	226	233	175	169
Mbtd1_15	242	191	121	149	101	94	67
Mbtd1_46	465	347	255	236	180	128	81
Mbtd1_34	219	170	147	100	103	43	57
Mbtd1_51	340	197	191	93	155	52	88
Mbtd1_23	266	223	121	150	145	68	64
Mbtd1_13	749	879	562	585	721	417	507
Mbtd1_31	428	385	267	310	247	160	206
Mbtd1_55	432	488	301	321	290	167	130
Mbtd1_30	1453	1453	1061	1036	939	701	703
Lrrc59_42	674	805	546	857	891	910	904
Lrrc59_44	744	872	628	1114	1164	1231	881
Lrrc59_34	495	480	322	504	452	573	486
Lrrc59_48	323	282	179	324	271	368	320
Lrrc59_26	645	536	363	626	535	655	441
Lrrc59_6	63	59	66	125	93	78	92
Lrrc59_27	588	503	331	539	559	503	519
Lrrc59_5	521	502	419	657	776	646	727
Lrrc59_39	168	106	98	175	129	149	110
Lrrc59_16	895	701	508	878	824	987	760
Samd14_7	585	421	359	522	557	540	451
Samd14_4	0	0	0	0	0	0	0
Samd14_21	0	0	0	0	0	0	0
Samd14_12	488	553	413	562	658	570	601
Samd14_6	652	556	476	779	867	768	740
Samd14_2	464	506	426	770	786	766	706
Samd14_13	503	644	466	744	773	747	694
Samd14_11	429	382	293	496	542	511	462
Samd14_5	790	777	512	966	889	1115	798
Samd14_20	482	562	349	655	517	682	571
Kat7_23	293	305	180	97	77	66	45
Kat7_17	784	696	426	286	214	94	98
Kat7_41	557	413	339	179	169	78	48
Kat7_27	609	554	287	211	179	128	71
Kat7_30	485	417	243	173	153	74	59
Kat7_25	309	265	182	142	170	146	92
Kat7_40	287	284	213	133	141	96	72
Kat7_12	358	325	206	114	113	45	36
Kat7_18	799	654	586	287	287	108	94
Kat7_49	318	292	212	112	113	68	52
Spop_36	470	619	412	715	675	817	691
Spop_28	535	619	364	670	719	864	741
Spop_1	262	321	208	337	295	317	343
Spop_31	596	538	385	551	500	416	478
Spop_3	358	329	269	321	305	291	220
Spop_48	492	439	310	462	444	358	364
Spop_24	428	410	248	479	324	432	378
Spop_15	420	316	190	354	336	376	294
Spop_47	716	756	466	737	686	641	496
Spop_49	157	147	94	118	119	138	131
Cbx1_14	1276	1391	969	1506	1505	1614	1390
Cbx1_5	722	747	521	741	785	742	688
Cbx1_15	707	685	429	870	771	795	551
Cbx1_10	162	190	154	243	199	192	192
Cbx1_17	252	248	185	233	207	205	197
Cbx1_12	434	393	308	413	417	405	334
Cbx1_21	443	417	287	375	477	407	353
Cbx1_11	479	492	349	434	424	417	439
Cbx1_19	464	485	296	440	435	355	305
Cbx1_23	161	155	103	146	130	171	97
Mllt6_46	621	452	353	681	587	700	662
Mllt6_13	721	659	474	758	785	874	687
Mllt6_26	266	297	148	333	285	326	235
Mllt6_20	941	787	608	1015	1028	1048	1090
Mllt6_31	526	639	411	697	704	720	686
Mllt6_21	101	108	80	154	162	127	150
Mllt6_1	476	471	339	619	608	593	549
Mllt6_32	913	699	480	874	821	988	909
Mllt6_23	897	843	633	1055	1145	1230	1290
Mllt6_6	312	246	160	270	305	314	331
Pcgf2_1	247	288	241	366	362	224	301
Pcgf2_18	958	1170	860	1453	1433	1682	1412
Pcgf2_4	978	1063	770	1321	1307	1480	1274
Pcgf2_15	1004	913	684	1208	1124	1221	1012
Pcgf2_2	374	214	193	294	198	248	249
Pcgf2_20	550	482	355	605	616	649	538
Pcgf2_16	349	434	297	432	375	422	346
Pcgf2_21	1100	1020	770	1210	1124	1459	1157
Pcgf2_10	316	350	249	457	476	465	499
Pcgf2_11	905	1073	795	1370	1460	1555	1301
Med1_89	474	562	437	622	709	747	701
Med1_74	261	242	177	309	240	350	344
Med1_4	760	917	590	1024	1065	1210	919
Med1_73	693	632	417	778	751	861	718
Med1_106	900	961	827	1377	1229	1377	1113
Med1_21	266	177	123	181	162	215	116
Med1_104	107	107	54	160	124	175	124
Med1_101	903	756	592	948	990	989	855
Med1_78	390	384	225	556	489	633	477
Med1_58	438	422	288	561	618	741	617
Ikzf3_7	231	187	143	275	251	246	258
Ikzf3_19	1178	1203	805	1425	1392	1589	1286
Ikzf3_32	736	668	420	740	706	914	711
Ikzf3_29	462	436	292	426	482	454	526
Ikzf3_6	901	969	656	1291	1231	1281	1052
Ikzf3_23	381	369	233	490	391	439	268
Ikzf3_14	424	352	296	449	462	478	416
Ikzf3_35	758	789	615	960	887	1192	1100
Ikzf3_2	450	392	279	488	469	564	456
Ikzf3_9	298	249	146	293	261	290	220
Msl1_35	605	647	342	674	560	556	441
Msl1_7	178	156	157	190	196	160	128
Msl1_20	438	364	283	357	331	279	297
Msl1_28	356	338	301	367	352	296	279
Msl1_17	375	488	310	432	370	454	356
Msl1_11	181	185	135	237	166	188	161
Msl1_15	846	745	617	724	880	652	605
Msl1_31	438	511	363	501	408	428	326
Msl1_16	344	476	306	565	446	557	473
Msl1_24	329	318	270	334	285	253	166
Cdc6_39	879	237	200	132	80	81	57
Cdc6_73	1500	380	234	150	74	77	38
Cdc6_18	243	220	144	148	100	94	132
Cdc6_6	511	556	397	449	492	435	376
Cdc6_47	665	315	214	119	109	34	60
Cdc6_24	501	175	154	162	150	126	125
Cdc6_71	1101	345	244	248	167	143	159
Cdc6_10	723	239	159	117	88	69	52
Cdc6_56	708	739	583	614	480	517	409
Cdc6_53	856	784	514	512	526	423	415
Rara_61	766	771	546	913	899	985	855
Rara_16	909	913	598	1036	1197	1233	1027
Rara_17	522	513	430	803	668	759	659
Rara_48	1493	1240	891	1608	1430	1523	1442
Rara_4	500	504	332	547	579	571	597
Rara_19	595	474	378	510	621	536	545
Rara_47	477	414	297	476	507	477	448
Rara_2	0	0	0	0	0	0	0
Rara_50	0	0	0	0	0	0	0
Rara_23	620	601	441	682	628	832	490
Top2a_93	782	533	362	54	52	20	29
Top2a_107	437	260	128	39	30	16	12
Top2a_159	1222	716	493	166	84	78	44
Top2a_90	385	462	363	657	699	665	576
Top2a_128	520	434	304	102	76	60	36
Top2a_137	809	254	192	77	20	10	21
Top2a_140	416	371	283	471	464	513	439
Top2a_89	625	357	230	98	34	54	20
Top2a_99	384	236	178	65	39	42	65
Top2a_127	402	220	154	47	41	36	16
Kat2a_58	619	542	466	770	724	758	718
Kat2a_59	311	395	311	552	482	495	401
Kat2a_101	389	338	212	348	313	345	318
Kat2a_108	836	722	559	865	966	887	736
Kat2a_110	933	857	572	1042	982	888	886
Kat2a_3	821	828	516	1015	934	920	770
Kat2a_29	532	560	367	698	642	706	560
Kat2a_19	994	851	636	1015	1143	1093	876
Kat2a_100	453	476	313	579	599	565	496
Kat2a_118	846	876	606	1061	1094	1020	960
Ezh1_2	369	377	223	472	427	552	448
Ezh1_8	566	527	429	627	595	653	543
Ezh1_10	910	949	607	1073	1002	1184	909
Ezh1_4	314	320	226	349	417	374	413
Ezh1_7	535	541	430	706	603	795	698
Ezh1_9	939	1006	681	1149	1217	1331	1152
Ezh1_6	529	505	353	580	646	657	631
Ezh1_13	481	492	262	610	542	597	473
Ezh1_16	314	317	263	441	408	382	497
[truncated: 10,474 more rows]

## Sheet: Fold depletion 
Supplementary Data 1: Fold depletion of sgRNAs (Day 1/Day 11)
sgRNA name	Fold depletion (Day 1/Day 11)
Prdm14_42	0.462934
Prdm14_11	0.73942
Prdm14_53	0.756046
Prdm14_65	0.661356
Prdm14_28	0.646471
Prdm14_51	0.630733
Prdm14_55	0.602427
Prdm14_43	0.621767
Prdm14_45	0.670918
Prdm14_23	0.578588
Prdm14_61	0.724347
Ncoa2_95	0.732241
Ncoa2_60	0.756209
Ncoa2_159	0.625879
Ncoa2_46	0.747805
Ncoa2_25	0.804646
Ncoa2_99	0.63308
Ncoa2_78	0.679894
Ncoa2_155	0.779655
Ncoa2_19	0.756033
Ncoa2_146	0.656874
Ncoa2_93	0.681739
Phf3_27	1.39837
Phf3_15	1.54366
Phf3_45	1.16895
Phf3_3	1.0793
Phf3_36	1.21263
Phf3_37	1.31777
Phf3_23	1.22546
Phf3_28	0.891132
Phf3_1	0.821199
Phf3_12	1.01867
Phf3_18	0.887762
Arid5a_16	0.798848
Arid5a_12	0.880235
Arid5a_9	0.799911
Arid5a_20	0.873618
Arid5a_6	0.984601
Arid5a_21	0.836567
Arid5a_17	0.852273
Arid5a_3	0.83867
Arid5a_10	0.879393
Arid5a_23	0.912516
Arid5a_8	0.882838
Kansl3_31	1.33694
Kansl3_53	6.25096
Kansl3_29	4.42344
Kansl3_37	0.782183
Kansl3_8	1.96749
Kansl3_21	9.10316
Kansl3_33	8.81414
Kansl3_55	1.93248
Kansl3_63	1.63366
Kansl3_7	5.73523
Kansl3_58	2.35638
Npas2_22	0.820896
Npas2_38	0.850849
Npas2_14	0.84692
Npas2_37	0.771296
Npas2_18	0.617733
Npas2_1	0.908975
Npas2_41	0.744111
Npas2_19	0.764875
Npas2_24	0.809923
Npas2_9	0.859346
Npas2_20	0.85171
Rnf149_13	0.941142
Rnf149_9	0.984502
Rnf149_29	1.01944
Rnf149_25	0.920511
Rnf149_15	0.891935
Rnf149_2	0.928207
Rnf149_19	0.829286
Rnf149_6	0.857123
Rnf149_1	0.918983
Rnf149_7	0.855062
Pou3f3_45	0.837421
Pou3f3_15	0.911345
Pou3f3_21	0.959363
Pou3f3_7	0.779004
Pou3f3_37	0.935685
Pou3f3_40	0.74599
Pou3f3_26	0.773472
Pou3f3_1	0.829382
Pou3f3_38	0.96432
Pou3f3_42	0.816058
Pou3f3_39	0.905563
Sf3b1_72	1.58437
Sf3b1_131	3.13904
Sf3b1_79	2.76755
Sf3b1_155	1.29343
Sf3b1_58	0.926746
Sf3b1_14	9.00329
Sf3b1_66	2.64178
Sf3b1_146	3.62116
Sf3b1_33	1.67144
Sf3b1_147	0.947759
Satb2_33	0.961044
Satb2_55	0.827895
Satb2_41	0.822701
Satb2_49	0.989141
Satb2_2	0.829377
Satb2_26	0.807138
Satb2_43	0.781926
Satb2_28	0.825763
Satb2_42	0.817913
Satb2_46	0.78648
Satb2_56	0.840264
Tyw5_38	0.906417
Tyw5_17	1.0496
Tyw5_6	0.826824
Tyw5_18	1.20884
Tyw5_2	0.840299
Tyw5_1	0.839374
Tyw5_31	0.864535
Tyw5_41	1.03933
Tyw5_10	0.994354
Tyw5_26	0.888565
Tyw5_42	0.988758
Ino80d_20	0.727179
Ino80d_22	0.837731
Ino80d_31	0.748631
Ino80d_26	0.821806
Ino80d_8	0.651097
Ino80d_23	0.815685
Ino80d_7	0.753605
Ino80d_13	0.656993
Ino80d_21	0.706552
Ino80d_3	0.729454
Ino80d_28	0.966126
Mettl21a_45	0.967973
Mettl21a_25	0.847164
Mettl21a_12	0.844598
Mettl21a_41	0.881965
Mettl21a_43	0.956528
Mettl21a_37	1.02138
Mettl21a_29	0.944637
Mettl21a_1	0.856707
Mettl21a_3	1.00069
Mettl21a_53	0.883157
Mettl21a_4	1.00335
Erbb4_62	0.889657
Erbb4_68	0.701336
Erbb4_149	0.800316
Erbb4_72	0.799251
Erbb4_1	1.00057
Erbb4_162	0.918466
Erbb4_60	0.944087
Erbb4_27	0.95639
Erbb4_46	0.680621
Erbb4_97	0.985115
Erbb4_99	0.753388
Bard1_56	0.987559
Bard1_38	8.16791
Bard1_40	5.2994
Bard1_57	6.30312
Bard1_21	3.06424
Bard1_12	6.59679
Bard1_32	4.6038
Bard1_25	7.575
Bard1_59	2.89663
Bard1_18	1.63283
Bard1_31	4.51722
Smarcal1_77	0.983132
Smarcal1_8	0.952785
Smarcal1_22	1.19863
Smarcal1_78	0.886648
Smarcal1_70	1.30005
Smarcal1_7	0.993289
Smarcal1_98	1.06066
Smarcal1_55	0.993358
Smarcal1_37	1.1772
Smarcal1_89	1.05318
Smarcal1_45	0.982697
Tnp1_17	0.885335
Tnp1_3	0.690754
Tnp1_16	1.05364
Tnp1_13	1.0256
Tnp1_1	0.850603
Tnp1_15	0.935238
Tnp1_4	0.863795
Tnp1_6	0.838633
Tnp1_10	0.885983
Tnp1_7	0.786247
Tnp1_5	0.670839
Rnf25_41	0.853204
Rnf25_37	0.889603
Rnf25_36	0.665304
Rnf25_10	0.926468
Rnf25_42	0.893001
Rnf25_13	0.903352
Rnf25_48	0.836419
Rnf25_28	0.88346
Rnf25_50	0.863146
Rnf25_49	0.777969
Rnf25_39	0.8578
Prkag3_5	0.750366
Prkag3_6	0.774679
Prkag3_39	0.918342
Prkag3_28	0.734727
Prkag3_43	0.939626
Prkag3_23	0.863804
Prkag3_32	0.921038
Prkag3_21	0.935468
Prkag3_41	0.914661
Ankzf1_19	0.884853
Ankzf1_31	0.950451
Ankzf1_28	0.754401
Ankzf1_34	0.844459
Ankzf1_5	0.963102
Ankzf1_8	0.886656
Ankzf1_4	0.826581
Ankzf1_1	0.918696
Ankzf1_37	0.791769
Ankzf1_35	0.837146
Ankzf1_14	0.765594
Cul3_100	1.44122
Cul3_99	3.68392
Cul3_124	5.48987
Cul3_12	1.5161
Cul3_32	5.12664
Cul3_118	2.58785
Cul3_34	1.42198
Cul3_102	2.15802
Cul3_84	3.31565
Cul3_122	2.15299
Cul3_42	5.84167
A530032D15Rik_14	2.96663
A530032D15Rik_11	2.0097
A530032D15Rik_15	2.48698
Sp140_9	2.1602
Sp140_23	3.40559
Sp140_47	0.907985
Sp100_5	0.801749
Sp100_32	0.784511
Sp100_50	1.10078
Sp100_52	0.856144
Sp100_21	0.901406
Sp100_6	0.929618
Sp100_26	0.831032
Sp100_2	0.873041
Sp100_46	0.855724
Ncl_40	0.868439
Ncl_42	9.4039
Ncl_16	10.7136
Ncl_7	10.1151
Ncl_26	3.05209
Ncl_14	8.07709
Ncl_3	4.32096
Ncl_20	1.70914
Ncl_12	2.67467
Hjurp_73	0.804591
Hjurp_58	37.1099
Hjurp_54	25.8287
Hjurp_57	35.6084
Hjurp_44	20.5425
Hjurp_47	10.732
Hjurp_59	15.2095
Hjurp_3	13.9336
Hjurp_13	39.0598
Hdac4_101	0.823395
Hdac4_68	0.974124
Hdac4_1	0.951553
Hdac4_114	0.856114
Hdac4_82	0.8148
Hdac4_32	0.891436
Hdac4_62	0.873331
Hdac4_140	0.820936
Hdac4_35	1.00688
Hdac4_50	0.799498
Hdac4_104	0.875663
Ing5_24	1.02982
Ing5_15	1.03939
Ing5_2	0.912869
Ing5_10	0.946185
Ing5_11	1.08274
Ing5_28	1.0224
Ing5_1	0.936471
Ing5_5	1.10629
Ing5_7	0.802116
Ing5_12	1.25687
Rnf152_13	0.823681
Rnf152_11	0.869493
Rnf152_5	1.00915
Rnf152_10	0.897172
Rnf152_9	0.869895
Rnf152_1	0.843447
Rnf152_6	0.866974
Rnf152_14	0.850367
Rnf152_8	0.832447
Zranb3_6	0.85728
Zranb3_44	0.855927
Zranb3_33	0.940942
Zranb3_14	0.831028
Zranb3_46	0.691262
Zranb3_54	0.83712
Zranb3_10	0.982921
Zranb3_45	0.930002
Zranb3_83	0.964933
Zranb3_34	0.853872
Zranb3_77	0.982822
Mcm6_13	7.08769
Mcm6_37	19.9067
Mcm6_44	13.8854
Mcm6_17	0.855337
Mcm6_11	6.84735
Mcm6_57	4.52152
Mcm6_40	5.36509
Mcm6_31	4.23959
Mcm6_49	6.4887
Rbbp5_4	2.59338
Rbbp5_23	10.4455
Rbbp5_24	2.18388
Rbbp5_22	17.2919
Rbbp5_31	25.1012
Rbbp5_21	3.84777
Rbbp5_17	0.903104
Rbbp5_26	0.821593
Rbbp5_7	3.06259
Rbbp5_13	4.82201
Rbbp5_8	3.93732
Ppfia4_34	0.911984
Ppfia4_15	0.916099
Ppfia4_71	0.790319
Ppfia4_45	0.901606
Ppfia4_52	0.913187
Ppfia4_44	0.768428
Ppfia4_1	0.872801
Ppfia4_26	0.884154
Ppfia4_56	1.2304
Kdm5b_166	0.701408
Kdm5b_194	0.938127
Kdm5b_69	0.781907
Kdm5b_59	0.873479
Kdm5b_81	0.771216
Kdm5b_4	0.824753
Kdm5b_82	0.805095
Kdm5b_37	0.709775
Kdm5b_7	0.671806
Kdm5b_130	0.82112
Ube2t_20	3.65432
Ube2t_10	2.80824
Ube2t_18	6.31192
Ube2t_2	1.18754
Ube2t_14	4.19152
Ube2t_7	0.860926
Ube2t_9	0.846611
Ube2t_13	4.19842
Ube2t_3	5.0821
Ube2t_12	6.73246
Ube2t_21	14.3318
Zbtb41_71	0.887647
Zbtb41_54	0.85311
Zbtb41_2	1.01435
Zbtb41_84	0.998988
Zbtb41_8	1.04315
Zbtb41_78	1.12491
Zbtb41_37	0.882795
Zbtb41_3	0.957049
Zbtb41_65	1.06197
Zbtb41_1	1.08139
Zbtb41_61	0.950006
Cdc73_23	4.01038
Cdc73_40	1.47635
Cdc73_4	2.47494
Cdc73_15	2.22811
Cdc73_37	3.83887
Cdc73_20	2.90239
Cdc73_18	1.19938
Cdc73_25	1.40227
Cdc73_9	1.96291
Cdc73_33	3.78071
Cdc73_53	9.34806
Uchl5_1	1.37611
Uchl5_11	1.59282
Uchl5_4	1.87267
Uchl5_34	1.44202
Uchl5_28	1.45711
Uchl5_15	1.02524
Uchl5_35	1.22018
Uchl5_29	1.94799
Uchl5_26	1.93684
Uchl5_30	2.02506
Pla2g4a_43	0.914279
Pla2g4a_115	0.770788
Pla2g4a_7	0.897316
Pla2g4a_92	0.901464
Pla2g4a_123	0.88397
Pla2g4a_69	0.888752
Pla2g4a_119	0.94273
Pla2g4a_121	0.91628
Pla2g4a_15	0.904825
Pla2g4a_62	0.838692
Pla2g4a_18	0.837247
Pdc_2	0.887366
Pdc_14	0.776516
Pdc_46	0.832876
Pdc_21	0.870781
Pdc_64	0.892722
Pdc_16	1.19729
Pdc_37	0.924976
Pdc_53	0.76088
Pdc_54	0.847822
Pdc_56	0.84144
Pdc_42	0.893247
Rnf2_4	1.88696
Rnf2_7	1.70723
Rnf2_8	6.17608
Rnf2_1	3.97506
Rnf2_5	0.89728
Apobec4_32	0.986919
Apobec4_28	0.845483
Apobec4_26	0.795273
Apobec4_11	0.68245
Apobec4_29	0.870616
Apobec4_3	0.768944
Apobec4_5	1.0845
Apobec4_12	0.837062
Apobec4_31	0.89225
Apobec4_16	0.855312
Apobec4_30	0.84287
Tdrd5_75	0.905829
Tdrd5_23	0.766098
Tdrd5_73	0.770291
Tdrd5_55	0.883021
Tdrd5_47	0.881267
Tdrd5_3	0.792361
Tdrd5_67	0.874267
Tdrd5_27	1.16583
Tdrd5_8	0.93527
Tdrd5_59	0.955293
Rfwd2_33	1.02079
Rc3h1_14	0.913806
Rc3h1_33	0.903215
Rc3h1_41	1.03902
Rc3h1_11	0.850361
Rc3h1_42	1.09131
Rc3h1_3	1.12505
Rc3h1_47	1.03741
Rc3h1_4	1.041
Rc3h1_34	0.979832
Rc3h1_18	0.911569
Rc3h1_9	1.0714
Zbtb37_10	0.867441
Zbtb37_24	0.750087
Zbtb37_45	0.98909
Zbtb37_11	0.754021
Zbtb37_31	0.910084
Zbtb37_28	0.900758
Zbtb37_47	0.90697
Zbtb37_46	0.796259
Zbtb37_16	0.84514
Zbtb37_15	0.964971
Zbtb37_5	0.881748
Mettl13_167	0.878725
Mettl13_33	0.92958
Mettl13_47	0.733217
Mettl13_20	0.890898
Mettl13_59	0.778765
Mettl13_152	0.777993
Mettl13_21	0.990988
Mettl13_38	0.826763
Mettl13_144	0.889271
Mettl13_24	0.853807
Mettl13_161	0.857076
Mettl11b_15	0.828542
Mettl11b_68	0.837326
Mettl11b_39	0.737017
Mettl11b_49	0.98949
Mettl11b_17	0.848313
Mettl11b_51	0.777198
Mettl11b_54	0.858612
Mettl11b_5	0.874689
Mettl11b_48	0.843436
Mettl11b_45	0.804536
Mettl11b_21	0.790595
Mettl18_6	0.952276
Mettl18_27	0.98856
Mettl18_48	1.03862
Mettl18_4	0.884389
Mettl18_9	1.19192
Mettl18_12	1.02003
Mettl18_46	0.988268
Mettl18_11	0.822751
Mettl18_35	0.941255
Mettl18_16	0.963742
Mettl18_34	1.23263
Mael_27	0.96581
Mael_60	0.819758
Mael_17	0.839766
Mael_65	0.893852
Mael_41	0.721663
Mael_20	0.638583
Mael_55	0.816516
Mael_54	0.804769
Mael_61	0.973098
Tada1_23	0.72107
Tada1_8	0.860615
Tada1_54	0.945486
Tada1_6	1.01678
Tada1_11	0.876664
Tada1_30	1.16985
Tada1_43	0.837147
Tada1_22	1.14947
Tada1_55	1.13791
Tada1_38	1.19254
Tada1_32	1.40444
Nr1i3_12	0.920106
Nr1i3_7	0.928303
Nr1i3_5	0.956315
Nr1i3_63	0.683663
Nr1i3_66	0.835963
Nr1i3_44	0.92257
Nr1i3_9	0.952451
Nr1i3_42	0.911248
Nr1i3_57	0.82728
Nr1i3_25	0.908103
Nr1i3_18	0.809894
Usp21_60	0.830776
Usp21_36	0.878612
Usp21_59	0.915682
Usp21_6	0.830205
Usp21_46	0.861152
Usp21_94	0.749612
Usp21_95	0.900501
Usp21_23	0.91639
Usp21_53	0.956686
Usp21_86	0.855949
Usp21_89	0.851044
Smyd3_30	0.82242
Smyd3_26	0.877757
Smyd3_31	0.722684
Smyd3_54	0.823919
Smyd3_44	0.913965
Smyd3_16	0.928422
Smyd3_10	0.884544
Smyd3_39	0.795845
Smyd3_15	0.834674
Smyd3_28	0.705564
Smyd3_21	0.737394
Parp1_59	1.6589
Parp1_98	1.29669
Parp1_1	1.61138
Parp1_162	1.69274
Parp1_199	1.5057
Parp1_123	1.84475
Parp1_93	2.84765
Parp1_60	2.30761
Parp1_4	0.825619
Parp1_66	1.84029
Parp1_92	1.00012
Lin9_1	1.03043
Lin9_15	1.59414
Lin9_29	2.66458
Lin9_10	1.36625
Lin9_24	1.9753
Lin9_22	0.984319
Lin9_4	0.991105
Lin9_35	10.3103
Lin9_6	2.92701
Lbr_115	1.80894
Lbr_100	1.60856
Lbr_88	1.7406
Lbr_141	1.64429
Lbr_101	1.86888
Lbr_3	1.47378
Lbr_56	1.79167
Lbr_132	1.65584
Lbr_166	1.04353
Lbr_118	1.20268
Lbr_152	0.971918
Smyd2_23	0.791693
Smyd2_71	0.943216
Smyd2_28	0.93952
Smyd2_77	0.861729
Smyd2_55	0.773107
Smyd2_52	0.759043
Smyd2_74	0.692458
Smyd2_39	0.713899
Smyd2_21	0.604217
Smyd2_9	0.837879
Smyd2_90	0.768349
Nsl1_28	3.25912
Nsl1_19	2.42573
Nsl1_9	2.36518
Nsl1_27	2.10454
Nsl1_21	5.44232
Nsl1_10	1.01582
Nsl1_24	1.96794
Nsl1_22	14.954
Nsl1_26	2.09015
Traf5_61	0.767278
Traf5_11	0.958707
Traf5_95	0.863275
Traf5_23	0.87398
Traf5_66	0.835671
Traf5_67	0.838704
Traf5_106	0.83877
Traf5_28	0.836672
Traf5_80	0.814094
Traf5_24	0.681936
Traf5_37	0.861326
Rcor3_14	0.919297
Rcor3_13	0.777281
Rcor3_8	0.944874
Rcor3_15	0.80024
Rcor3_11	0.919291
Rcor3_7	0.791669
Rcor3_22	0.798767
Rcor3_20	0.846655
Rcor3_6	0.839732
Rcor3_2	0.830305
Rcor3_4	0.833155
Sash1_40	0.736699
Sash1_13	0.807471
Sash1_90	0.791762
Sash1_55	0.837842
Sash1_57	1.07748
Sash1_71	0.871342
Sash1_87	0.811994
Sash1_98	0.855369
Sash1_52	0.784085
Sash1_63	0.850486
Sash1_29	0.859826
Shprh_152	0.867694
Shprh_91	0.947412
Shprh_121	0.832949
Shprh_163	0.872329
Shprh_210	0.891292
Shprh_206	0.825371
Shprh_8	0.835935
Shprh_75	0.871852
Shprh_43	0.753475
Shprh_112	0.98765
Shprh_149	0.974561
Myb_37	0.790701
Myb_66	0.871075
Myb_67	0.861795
Myb_46	0.852624
Myb_45	0.835206
Myb_5	0.942141
Myb_1	0.900173
Myb_31	0.878793
Myb_61	0.788002
Myb_71	0.914687
Myb_85	0.943649
L3mbtl3_49	0.902842
L3mbtl3_1	1.04187
L3mbtl3_33	0.941351
L3mbtl3_19	0.917669
L3mbtl3_46	1.03154
L3mbtl3_48	0.996189
L3mbtl3_56	0.944327
L3mbtl3_32	0.998689
L3mbtl3_38	0.769979
Rnf146_12	0.811167
Rnf146_24	1.05203
Rnf146_20	0.765971
Tspyl1_37	0.86285
Tspyl1_66	0.690371
Tspyl1_7	0.752865
Tspyl1_44	0.903548
Tspyl1_24	0.836427
Tspyl1_34	0.93816
Tspyl1_13	0.899647
Tspyl1_9	0.826619
Tspyl4_7	0.749793
Tspyl4_13	0.809516
Tspyl4_53	0.845428
Tspyl4_28	0.948418
Tspyl4_75	0.799231
Tspyl4_18	1.0836
Tspyl4_11	0.895976
Tspyl4_4	0.926752
Tspyl4_20	0.837025
Tspyl4_55	0.669935
Tspyl4_72	0.831768
Hdac2_39	0.86108
Hdac2_40	0.801518
Hdac2_32	0.672829
Hdac2_7	0.712063
Hdac2_31	0.878902
Hdac2_47	0.836885
Hdac2_43	0.819337
Hdac2_13	0.804012
Hdac2_34	0.731338
Scml4_26	0.756019
Scml4_57	0.861337
Scml4_49	0.747611
Scml4_33	0.982901
Scml4_67	0.757432
Scml4_11	0.784677
Scml4_24	0.969263
Scml4_21	0.838097
Scml4_53	0.864573
Scml4_14	0.743745
Prdm1_40	0.887509
Prdm1_10	0.791077
Prdm1_22	0.868004
Prdm1_49	1.0665
Prdm1_13	0.893594
Prdm1_2	0.881767
Prdm1_8	0.862512
Prdm1_36	0.831796
Prdm1_23	0.794206
Prdm1_14	0.845363
Asf1a_1	1.2116
Asf1a_34	1.17183
Asf1a_32	1.73683
Asf1a_33	1.20619
Asf1a_19	1.32787
Asf1a_22	1.20739
Asf1a_15	1.40373
Asf1a_6	1.28032
Asf1a_20	1.15093
Asf1a_9	1.23971
Msl3l2_105	1.06048
Msl3l2_100	0.90357
Msl3l2_44	0.848588
Msl3l2_25	1.002
Msl3l2_84	0.991289
Msl3l2_161	0.908047
Msl3l2_82	1.03621
Msl3l2_35	1.00272
Msl3l2_48	0.834888
Msl3l2_81	1.04162
H2afy2_42	0.820128
H2afy2_23	0.822877
H2afy2_41	0.882106
H2afy2_39	0.834489
H2afy2_37	0.912258
H2afy2_18	0.874568
Supv3l1_22	9.10965
Supv3l1_20	18.6463
Supv3l1_28	14.2962
Supv3l1_3	13.3377
Supv3l1_17	0.892052
Supv3l1_25	4.19772
Supv3l1_24	12.4736
Supv3l1_21	2.78743
Ddx21_73	20.1073
Ddx21_104	16.117
Ddx21_17	18.4322
Ddx21_110	3.01652
Ddx21_97	14.5989
Ddx21_49	7.0244
Ddx21_30	24.66
Ddx21_1	22.8634
Ddx21_11	1.18423
Ddx50_46	0.829338
Ddx50_10	0.963131
Ddx50_61	0.913949
Ddx50_17	0.902103
Ddx50_30	0.747256
Ddx50_65	0.780014
Ddx50_53	0.873143
Ddx50_49	0.783616
Ddx50_39	0.778211
Tet1_32	0.805942
Tet1_88	0.826843
Tet1_24	0.66697
Tet1_71	0.737047
Tet1_81	0.741563
Tet1_22	0.722616
Tet1_17	0.711798
Tet1_63	0.6329
Tet1_107	0.671052
Tet1_87	0.566473
Dna2_114	3.21419
Dna2_27	8.93518
Dna2_177	3.77597
Dna2_159	8.74938
Dna2_137	15.3118
Dna2_12	5.78791
Dna2_109	10.3974
Dna2_210	17.8256
Dna2_70	51.6101
Sirt1_1	0.911624
Sirt1_2	1.11494
Sirt1_7	0.897637
Sirt1_11	0.921599
Sirt1_14	0.948287
Sirt1_3	1.04281
Sirt1_8	0.942669
Sirt1_6	0.818695
Sirt1_23	0.89134
Sirt1_20	0.840242
Jmjd1c_27	0.584812
Jmjd1c_36	0.603304
Jmjd1c_5	0.600791
Jmjd1c_11	0.697606
Jmjd1c_6	0.552742
Jmjd1c_33	0.650559
Jmjd1c_13	0.677075
Jmjd1c_22	0.610693
Jmjd1c_19	0.753623
Jmjd1c_28	0.601707
Arid5b_5	1.11315
Arid5b_1	1.02623
Arid5b_17	0.985242
Arid5b_2	1.07751
Arid5b_20	0.912147
Arid5b_3	1.1036
Arid5b_8	0.955487
Arid5b_6	0.986497
Arid5b_12	1.06322
Arid5b_21	0.93184
Cdk1_19	7.81058
Cdk1_1	4.11612
Cdk1_48	7.72901
Cdk1_2	6.88984
Cdk1_34	3.91655
Cdk1_73	27.1
Cdk1_40	1.33878
Cdk1_49	57.2099
Cdk1_27	3.65056
Cdk1_68	5.11629
Bicc1_5	0.880212
Bicc1_21	0.822264
Bicc1_11	0.981678
Bicc1_96	0.889512
Bicc1_58	0.814234
Bicc1_99	0.806906
Bicc1_51	0.723652
Bicc1_40	0.770669
Bicc1_104	0.774715
Bicc1_56	0.996462
Tfam_24	4.76084
Tfam_26	2.00829
Tfam_5	1.23998
Tfam_4	1.01107
Tfam_8	2.66451
Tfam_25	1.43303
Tfam_27	2.2832
Tfam_21	1.74145
Tfam_16	1.76582
Tfam_18	6.23779
Ube2d1_7	0.951435
Ube2d1_17	1.17369
Ube2d1_9	0.880764
Ube2d1_16	0.771605
Ube2d1_13	0.89402
Ube2d1_14	0.905333
Ube2d1_19	0.850078
Ube2d1_5	0.976862
Ube2d1_8	0.84594
Ube2d1_12	0.952574
Smarcb1_39	2.11384
Smarcb1_19	9.38328
Smarcb1_42	5.12654
Smarcb1_48	8.6095
Smarcb1_33	2.8326
Smarcb1_41	1.80366
Smarcb1_12	3.4237
Smarcb1_13	3.0713
Smarcb1_30	3.7805
Smarcb1_11	3.1217
Prmt2_6	0.75722
Prmt2_72	0.867592
Prmt2_7	0.911765
Prmt2_23	0.742296
Prmt2_48	0.797643
Prmt2_20	0.823089
Prmt2_33	0.819181
Prmt2_59	0.850823
Prmt2_64	0.854683
Aire_88	0.710321
Aire_5	0.843237
Aire_54	0.715604
Aire_52	0.942649
Aire_18	0.719301
Aire_36	0.838367
Aire_47	0.72005
Aire_38	0.837037
Dnmt3l_16	0.814218
Dnmt3l_2	0.722255
Dnmt3l_1	0.741006
Dnmt3l_17	0.674576
Dnmt3l_19	0.736158
Dnmt3l_15	0.713311
Dnmt3l_12	0.680894
Dnmt3l_7	0.660977
Dnmt3l_18	0.794982
Dnmt3l_20	0.739912
Mier2_16	0.568566
Mier2_20	0.696082
Mier2_7	0.748628
Mier2_12	0.733953
Mier2_15	0.775442
Mier2_13	0.78339
Mier2_18	0.658741
Mier2_1	0.583449
Mier2_5	0.664641
Rnf126_3	0.870917
Rnf126_2	0.905666
Rnf126_11	0.802898
Rnf126_13	0.760566
Rnf126_4	0.821061
Rnf126_7	0.838967
Rnf126_1	0.696195
Rnf126_9	0.790848
Rnf126_8	0.84089
Rnf126_15	0.805693
Arid3a_10	0.933381
Arid3a_48	0.976592
Arid3a_39	0.908205
Arid3a_27	0.918354
Arid3a_52	0.834522
Arid3a_17	0.862012
Arid3a_51	0.917379
Arid3a_32	0.84881
Mum1_27	0.88143
Mum1_39	0.895918
Mum1_11	0.837939
Mum1_1	0.925525
Mum1_50	0.725565
Mum1_40	0.828888
Mum1_6	1.03711
Mum1_46	0.716912
Mum1_8	0.792288
Mum1_44	1.17412
Mex3d_53	0.851283
Mex3d_17	0.794709
Mex3d_34	0.82306
Mex3d_66	0.788304
Mex3d_37	0.890587
Mex3d_2	0.972344
Mex3d_58	0.878589
Mex3d_67	0.810154
Mex3d_73	0.814072
Mex3d_72	0.972464
Mbd3_9	0.990086
Mbd3_22	0.909536
Mbd3_21	1.29883
Mbd3_53	1.41173
Mbd3_15	1.36933
Mbd3_41	0.940779
Mbd3_38	1.04569
Mbd3_24	0.783832
Mbd3_37	0.828197
Mbd3_33	0.76626
Dot1l_38	3.97562
Dot1l_28	3.98337
Dot1l_4	4.58342
Dot1l_1	1.99464
Dot1l_3	4.14674
Dot1l_49	5.10876
Dot1l_42	2.48229
Dot1l_36	4.03308
Dot1l_30	1.6048
Dot1l_44	1.65224
Gadd45b_43	0.934283
Gadd45b_39	1.1255
Gadd45b_36	1.02431
Gadd45b_14	1.29267
Gadd45b_6	1.10715
Gadd45b_13	0.741397
Gadd45b_24	1.05604
Gadd45b_20	0.895814
Dapk3_141	0.949198
Dapk3_107	1.30841
Dapk3_119	0.855113
Dapk3_53	0.970902
Dapk3_73	1.06418
Dapk3_9	1.02035
Dapk3_42	1.09251
Dapk3_52	0.879635
Dapk3_11	1.14969
Dapk3_82	0.942878
Hmg20b_18	0.750537
Hmg20b_20	0.806611
Hmg20b_9	0.791445
Hmg20b_19	0.924172
Hmg20b_10	0.930988
Hmg20b_15	0.801157
Hmg20b_14	0.807733
Hmg20b_3	0.776054
Hmg20b_12	0.804786
Hmg20b_4	0.821022
Tle2_5	0.878551
Tle2_51	0.70014
Tle2_17	0.942315
Tle2_78	0.861751
Tle2_48	0.84298
Tle2_56	0.873944
Tle2_66	0.924321
Tle2_90	0.654188
Tle2_47	0.675911
Tle2_93	0.84494
Sirt6_53	0.868227
Sirt6_38	0.835746
Sirt6_12	1.05675
Sirt6_9	0.880252
Sirt6_18	1.00068
Sirt6_59	1.10625
Sirt6_58	1.02248
Sirt6_49	1.0409
Sirt6_1	0.701155
Sirt6_43	0.968604
Tdg_42	0.78786
Tdg_21	0.927997
Tdg_25	0.832815
Hcfc2_46	1.17664
Hcfc2_88	0.764186
Hcfc2_65	0.819734
Hcfc2_94	0.902328
Hcfc2_19	0.903449
Hcfc2_90	0.869169
Hcfc2_73	1.00623
Hcfc2_124	0.738327
Hcfc2_15	0.872223
Hcfc2_59	0.857877
Nfyb_5	1.07067
Nfyb_14	0.9233
Nfyb_10	1.95972
Nfyb_3	1.64216
Nfyb_17	6.78646
Nfyb_16	22.5717
Nfyb_15	12.5562
Nfyb_8	12.0492
Nfyb_7	13.7633
Nfyb_11	0.803687
Prdm4_20	0.998606
Prdm4_31	1.0239
Prdm4_6	0.902831
Prdm4_24	0.969107
Prdm4_34	1.01101
Prdm4_38	1.10773
Prdm4_4	0.965915
Prdm4_25	0.908405
Actr6_36	9.46759
Actr6_44	0.978609
Actr6_47	24.0865
Actr6_24	19.3565
Actr6_19	2.53448
Actr6_2	7.23319
Actr6_39	1.18982
Actr6_22	2.55322
Actr6_11	1.80281
Anks1b_5	0.862394
Anks1b_54	0.891724
Anks1b_18	0.863878
Anks1b_47	0.705456
Anks1b_9	0.740329
Anks1b_13	0.741047
Anks1b_99	0.750468
Cdk17_12	0.976893
Cdk17_22	0.833521
Cdk17_29	0.879747
Cdk17_24	0.824533
Cdk17_23	0.844759
Cdk17_38	0.758151
Cdk17_31	0.842728
Cdk17_8	0.935726
Cdk17_1	0.937858
Cdk17_10	0.940921
Usp44_125	0.920435
Usp44_120	0.859394
Usp44_22	0.843736
Usp44_40	0.736825
Usp44_86	0.917918
Usp44_75	0.782605
Usp44_80	1.00702
Usp44_59	0.892295
Usp44_56	0.827883
Usp44_12	1.02668
Ppfia2_40	0.908721
Ppfia2_32	0.880607
Ppfia2_35	0.786548
Ppfia2_2	0.818065
Ppfia2_31	0.817713
Ppfia2_11	0.911425
Ppfia2_30	0.787165
Ppfia2_23	0.834916
Ppfia2_4	0.853486
Ppfia2_37	0.879406
Yeats4_12	1.05284
Yeats4_15	1.66216
Yeats4_13	4.11369
Yeats4_16	1.3893
Yeats4_3	0.826773
Usp15_10	0.954893
Usp15_150	0.960044
Usp15_35	0.981539
Usp15_49	0.860762
Usp15_117	0.890372
Usp15_110	1.21544
Usp15_32	1.0295
Usp15_90	0.807373
Mettl1_5	1.01159
Mettl1_28	3.13634
Mettl1_44	1.27288
Mettl1_4	2.56103
Mettl1_30	1.68626
Mettl1_20	2.30882
Mettl1_46	1.88758
Mettl1_64	1.74434
Mettl1_37	2.10182
Dtx3_22	0.857206
Dtx3_8	0.98191
Dtx3_4	0.875819
Dtx3_31	0.800236
Dtx3_24	0.946407
Dtx3_29	0.859117
Dtx3_12	0.929327
Dtx3_18	0.782357
Dtx3_10	0.85859
Dtx3_17	0.940113
Mbd6_6	1.35362
Mbd6_11	1.41223
Mbd6_3	1.09702
Mbd6_8	1.19667
Mbd6_1	1.50675
Mbd6_2	1.30696
Mbd6_10	1.18232
Mbd6_4	1.2576
Baz2a_34	2.02517
Baz2a_90	1.78098
Baz2a_38	1.73879
Baz2a_15	1.72627
Baz2a_69	1.65935
Baz2a_33	1.44749
Baz2a_66	1.47023
Baz2a_54	1.65663
Baz2a_82	1.58498
Baz2a_61	1.52304
Rnf41_21	0.810343
Rnf41_66	1.13923
Rnf41_67	0.864828
Rnf41_11	0.770715
Rnf41_90	0.834566
Rnf41_56	0.818532
Rnf41_75	0.745349
Rnf41_39	0.757429
Rnf41_79	0.790903
Rnf41_38	0.797428
Smarcc2_24	1.06898
Smarcc2_5	0.971483
Smarcc2_22	1.00274
Smarcc2_9	0.912043
Smarcc2_31	0.966701
Smarcc2_20	0.943474
Smarcc2_29	0.777377
Smarcc2_7	1.25207
Smarcc2_6	1.01745
Smarcc2_3	0.781182
Cdk2_48	0.897299
Cdk2_25	1.34991
Cdk2_74	0.775556
Cdk2_6	0.953003
Cdk2_59	0.994948
Cdk2_22	0.847291
Cdk2_43	1.12029
Cdk2_51	1.02191
Cdk2_60	0.923021
Cdk2_71	1.23143
Mettl7b_4	1.10404
Mettl7b_52	0.997318
Mettl7b_53	0.865711
Mettl7b_69	0.839181
Mettl7b_20	0.787492
Mettl7b_31	0.815201
Limk2_8	0.881135
Limk2_73	0.837642
Limk2_84	0.856957
Limk2_92	0.815255
Limk2_39	0.769484
Limk2_63	0.832797
Limk2_90	0.78224
Limk2_48	0.845455
Limk2_56	0.818848
Rnf185_2	0.917519
Rnf185_6	0.903759
Rnf185_1	0.9465
Rnf185_8	0.935529
Rnf185_11	1.097
Rnf215_4	0.791008
Rnf215_3	0.876373
Rnf215_1	0.822031
Rnf215_7	0.749439
Rnf215_2	0.951611
Znrf3_1	0.837572
Znrf3_17	0.715895
Znrf3_11	0.790033
Znrf3_20	0.870405
Znrf3_12	0.937464
Znrf3_6	0.879216
Znrf3_14	0.98274
Znrf3_9	0.731815
Znrf3_8	0.86824
Znrf3_21	0.942771
Aebp1_31	0.903722
Aebp1_157	0.856687
Aebp1_53	0.864328
Aebp1_14	0.810719
Aebp1_201	0.840117
Aebp1_28	0.773353
Aebp1_22	0.737325
Aebp1_9	0.861657
Aebp1_123	0.797436
Aebp1_23	0.808976
Ddx56_67	3.64903
Ddx56_36	2.34604
Ddx56_12	9.07186
Ddx56_52	8.88498
Ddx56_27	25.0819
Ddx56_24	5.49742
Ddx56_53	15.1929
Ddx56_15	4.73006
Ddx56_19	2.04267
Ddx56_26	4.33627
H2afv_8	1.04643
H2afv_10	0.881918
H2afv_5	0.893672
H2afv_11	0.794703
H2afv_14	0.816537
H2afv_12	0.790332
H2afv_3	0.932996
H2afv_1	0.774889
H2afv_7	0.844843
H2afv_13	0.886749
Ikzf1_17	0.884886
Ikzf1_57	0.935481
Ikzf1_48	0.867444
Ikzf1_43	0.813994
Ikzf1_11	0.936546
Ikzf1_35	0.82698
Ikzf1_25	0.817473
Ikzf1_32	0.807187
Ikzf1_19	0.730719
Meis1_1	0.70259
Meis1_4	0.846732
Meis1_8	0.769843
Meis1_7	1.01434
Meis1_9	0.810901
Meis1_10	0.913978
Stk10_111	0.882943
Stk10_142	0.978842
Stk10_79	0.801761
Stk10_70	0.787474
Stk10_109	0.969636
Stk10_143	0.809314
Stk10_62	0.811044
Stk10_9	0.774935
Stk10_38	0.939264
Stk10_47	1.12717
Rnf145_118	1.14549
Rnf145_54	0.838117
Rnf145_1	0.824626
Rnf145_102	0.772646
Rnf145_121	0.649739
Rnf145_105	0.914905
Rnf145_34	0.808739
Rnf145_106	0.930795
Rnf145_2	0.990861
Rnf145_130	1.05288
Trim41_149	0.823704
Trim41_166	0.83644
Trim41_76	1.27536
Trim41_103	0.83659
Trim41_51	0.708092
Trim41_99	0.880991
Trim41_38	0.764075
Trim41_155	0.774454
Trim41_64	0.799082
Trim41_142	1.04812
Trim7_52	0.798736
Trim7_6	0.696692
Trim7_2	0.948837
Trim7_25	0.777199
Trim7_59	0.98991
Trim7_36	0.850327
Trim7_42	0.86719
Trim7_7	0.964519
Trim7_48	0.860105
Rnf130_18	0.752387
Rnf130_13	0.825569
Rnf130_32	0.951561
Rnf130_35	0.777924
Rnf130_2	0.686175
Rnf130_33	0.808702
Rnf130_21	0.73319
Rnf130_14	0.840322
Rnf130_26	0.85707
Rnf130_10	0.819625
Jade2_83	0.88905
Jade2_28	0.830647
Jade2_98	0.935889
Jade2_101	0.989967
Jade2_20	0.897206
Jade2_54	0.808944
Jade2_9	0.763966
Jade2_46	0.77615
Jade2_91	0.909351
Jade2_84	0.783802
Ube2b_16	0.839139
Ube2b_6	0.817183
Ube2b_14	0.866398
Ube2b_7	0.838879
Ube2b_1	0.726319
Ube2b_12	0.976012
Ube2b_5	0.881231
Ppp2ca_3	3.17178
Ppp2ca_53	4.20383
Ppp2ca_8	3.72935
Ppp2ca_48	1.65086
Ppp2ca_57	2.55137
Ppp2ca_2	4.59557
Ppp2ca_27	3.98636
Ppp2ca_45	3.95428
Ppp2ca_14	5.53803
Skp1a_12	1.16552
Skp1a_14	11.1835
Skp1a_13	3.18232
Skp1a_1	2.17848
Skp1a_8	7.02294
Skp1a_6	1.0499
Skp1a_10	11.1931
Tcf7_16	0.859826
Tcf7_58	0.858642
Tcf7_40	0.800798
Tcf7_37	0.922523
Tcf7_34	1.03549
Tcf7_25	0.987312
Tcf7_22	0.801754
Tcf7_38	0.987232
Tcf7_42	0.76385
Tcf7_44	0.791554
Sap30l_25	0.797623
Sap30l_32	0.780711
Sap30l_20	0.901861
Sap30l_9	0.835127
Sap30l_22	0.777481
Sap30l_15	0.834671
Sap30l_19	0.732122
Sap30l_7	0.758232
Sap30l_30	0.810604
Sap30l_8	0.935792
Trim58_1	0.724841
Trim58_41	0.85913
Trim58_88	1.03157
Trim58_112	0.800438
Trim58_108	0.935196
Trim58_85	0.781248
Trim58_55	0.860854
Trim58_74	0.857464
Trim58_97	0.859734
Trim58_10	0.824876
Hist3h2a_33	0.830276
Hist3h2a_21	0.811094
Hist3h2a_27	1.12943
Hist3h2a_32	1.02422
Hist3h2a_12	0.869244
Hist3h2a_1	0.843018
Hist3h2a_11	0.903558
Hist3h2a_25	0.813672
Trim17_91	0.871082
Trim17_157	0.7806
Trim17_46	0.707224
Trim17_80	0.848338
Trim17_106	0.804491
Trim17_40	0.795896
Trim17_108	0.665968
Trim17_121	0.780417
Trim17_69	0.82647
Trim17_164	0.736324
Trim11_125	0.886433
Trim11_67	0.756899
Trim11_76	0.863032
Trim11_123	0.669838
Trim11_3	0.682968
Trim11_59	0.76798
Trim11_35	0.89827
Trim11_102	0.73433
Trim11_1	0.836237
Trim11_132	0.773873
Jmjd4_52	0.70626
Jmjd4_57	0.819962
Jmjd4_69	0.793718
Jmjd4_9	1.06565
Jmjd4_70	0.826871
Jmjd4_6	0.923707
Jmjd4_61	0.904763
Jmjd4_92	0.978828
Jmjd4_94	0.772358
Rai1_32	0.734336
Rai1_29	0.906131
Rai1_28	0.806504
Rai1_18	0.820589
Rai1_19	1.03895
Rai1_23	0.866796
Rai1_15	0.987396
Rai1_26	0.853984
Rai1_10	0.801336
Rai1_11	0.820692
Alkbh5_102	0.821417
Alkbh5_36	0.861474
Alkbh5_104	0.787045
Alkbh5_54	0.819233
Alkbh5_31	0.737766
Alkbh5_94	0.862247
Alkbh5_40	1.14021
Alkbh5_4	0.9996
Alkbh5_7	0.981188
Usp22_58	0.766951
Usp22_35	0.907499
Usp22_79	0.75817
Usp22_44	0.870191
Usp22_95	0.820381
Usp22_10	0.799646
Usp22_85	0.891068
Usp22_34	0.759669
Usp22_33	0.732116
Usp22_40	0.686748
Ncor1_4	0.829496
Ncor1_9	0.972241
Ncor1_2	0.672282
Ncor1_10	0.879386
Ncor1_12	0.888238
Ncor1_13	0.814477
Ncor1_3	0.754629
Trim16_48	0.784102
Trim16_13	0.843308
Trim16_73	0.794204
Trim16_43	0.870583
Trim16_74	0.766174
Trim16_37	0.843466
Trim16_65	0.706316
Trim16_17	0.933328
Trim16_5	0.678396
Trim16_26	0.94199
Rnf222_14	0.887099
Rnf222_5	0.973908
Rnf222_6	0.859569
Rnf222_23	1.04069
Rnf222_10	0.733004
Rnf222_18	0.941915
Rnf222_3	1.20413
Rnf222_15	0.860458
Rnf222_11	0.908678
Rnf222_9	0.89814
Aurkb_7	1.02248
Aurkb_18	1.21724
Aurkb_79	1.01055
Aurkb_82	0.857201
Aurkb_27	0.984273
Aurkb_59	0.964734
Aurkb_74	1.07235
Aurkb_62	0.773152
Aurkb_85	1.18715
Chd3_12	0.865262
Chd3_4	0.965348
Chd3_134	0.917694
Chd3_319	0.835989
Chd3_101	0.820295
Chd3_200	0.865332
Chd3_198	0.852023
Chd3_41	0.888385
Chd3_16	0.939508
Kdm6b_13	0.880112
Kdm6b_27	0.881836
Kdm6b_16	0.882326
Kdm6b_18	0.860648
Kdm6b_12	0.83005
Kdm6b_5	0.95605
Kdm6b_44	0.840786
Kdm6b_8	0.886261
Kdm6b_25	1.03604
Kdm6b_10	0.922094
Wrap53_7	3.62752
Wrap53_13	1.30526
Wrap53_5	1.48869
Wrap53_18	4.40321
Wrap53_23	5.54967
Wrap53_14	3.47985
Wrap53_6	3.85372
Wrap53_8	1.41243
Wrap53_12	2.51235
Wrap53_28	2.35505
Trp53_14	0.935591
Trp53_73	0.982487
Trp53_35	1.21384
Trp53_36	1.2506
Trp53_70	1.19527
Trp53_42	1.09794
Trp53_71	1.18045
Trp53_1	0.80379
Trp53_6	0.962053
Trp53_27	0.990899
Sat2_25	0.800674
Sat2_3	1.10119
Sat2_23	1.01106
Sat2_12	0.920291
Sat2_11	0.987627
Sat2_34	0.856822
Sat2_30	0.860595
Sat2_18	0.947684
Sat2_8	0.86238
Sat2_17	1.14033
Fxr2_128	0.893024
Fxr2_21	0.822029
Fxr2_10	0.821743
Fxr2_44	0.729991
Fxr2_130	0.93866
Fxr2_114	0.803542
Fxr2_63	0.783527
Fxr2_118	0.875579
Fxr2_105	0.791561
Fxr2_2	0.903877
Senp3_8	1.77164
Senp3_10	1.82155
Senp3_28	1.70327
Senp3_30	1.87442
Senp3_6	1.32599
Senp3_24	1.43034
Senp3_7	1.9335
Senp3_26	1.17515
Senp3_3	2.14863
Senp3_12	1.76152
Elp5_29	1.06936
Elp5_9	0.82882
Elp5_44	0.902569
Elp5_38	0.98952
Elp5_6	0.866581
Elp5_55	1.27846
Elp5_47	1.05525
Elp5_37	1.0802
Elp5_53	0.972114
Elp5_28	1.07446
Phf23_6	2.6128
Phf23_2	2.72782
Phf23_9	2.43837
Phf23_11	2.91228
Phf23_4	3.05379
Phf23_3	1.39127
0610010K14Rik_3	0.654731
0610010K14Rik_1	0.702579
0610010K14Rik_5	0.661415
Pelp1_32	1.8583
Pelp1_70	7.65767
Pelp1_17	6.57018
Pelp1_31	1.8115
Pelp1_21	10.3051
Pelp1_86	4.86378
Pelp1_15	3.32056
Pelp1_81	5.91113
Pelp1_49	6.64506
Pelp1_50	7.36822
Rnf167_8	0.855846
Rnf167_1	0.739364
Rnf167_5	0.704289
Rnf167_16	0.77461
Rnf167_12	0.920824
Rnf167_9	0.831035
Rnf167_4	0.822756
Rnf167_13	0.733559
Rnf167_3	0.828775
Rnf167_21	0.777538
Mybbp1a_202	3.60769
Mybbp1a_257	2.02657
Mybbp1a_142	4.25154
Mybbp1a_107	2.33708
Mybbp1a_197	1.30495
Mybbp1a_188	3.11483
Mybbp1a_193	4.81172
Mybbp1a_88	2.86779
Mybbp1a_226	6.8292
Mybbp1a_240	4.7046
Gsg2_54	0.914834
Gsg2_75	1.08523
Gsg2_83	0.997728
Gsg2_86	0.993862
Gsg2_28	0.896673
Gsg2_24	1.03622
Gsg2_8	0.951431
Gsg2_82	0.952892
Gsg2_85	1.09161
Gsg2_91	1.3895
Mettl16_24	5.71146
Mettl16_40	12.5221
Mettl16_66	4.30312
Mettl16_54	11.2008
Mettl16_47	1.40268
Mettl16_23	15.0022
Mettl16_51	9.79756
Mettl16_36	19.2615
Rpa1_78	8.84762
Rpa1_19	2.65714
Rpa1_36	7.223
Rpa1_56	4.21431
Rpa1_28	4.87667
Rpa1_58	6.43241
Rpa1_66	0.817333
Smyd4_13	0.996335
Smyd4_138	0.838525
Smyd4_70	0.808544
Smyd4_122	0.879782
Smyd4_74	0.837875
Smyd4_48	0.823766
Smyd4_19	0.950696
Smyd4_17	0.947046
Smyd4_35	0.765402
Smyd4_117	0.824137
Myo1c_169	0.747909
Myo1c_111	0.997384
Myo1c_199	0.827615
Myo1c_237	0.780664
Myo1c_58	0.859359
Myo1c_253	0.798732
Myo1c_3	0.883998
Myo1c_61	1.06919
Myo1c_242	0.876572
Myo1c_225	0.827495
Ywhae_42	1.02217
Ywhae_12	1.52109
Ywhae_38	0.994354
Ywhae_1	1.47169
Ywhae_21	1.23271
Ywhae_3	1.16966
Ywhae_35	1.14272
Ywhae_24	1.4561
Phf12_13	2.27952
Phf12_18	2.19136
Phf12_14	2.45002
Phf12_11	1.71624
Phf12_22	1.4355
Phf12_6	2.65771
Phf12_15	1.52621
Phf12_10	1.92577
Phf12_2	1.92878
Phf12_28	1.65312
Traf4_108	1.04299
Traf4_98	1.03761
Traf4_32	0.968392
Traf4_17	0.942964
Traf4_71	1.13906
Traf4_113	0.937414
Traf4_25	1.19764
Traf4_35	1.09031
Traf4_10	0.837342
Traf4_88	1.00753
Supt6_224	6.54066
Supt6_72	5.83666
Supt6_14	4.74582
Supt6_49	3.3218
Supt6_305	3.44366
Supt6_178	5.64771
Supt6_26	5.28403
Supt6_239	1.50146
Supt6_37	2.36354
Sarm1_30	0.891924
Sarm1_3	0.821006
Sarm1_121	0.790187
Sarm1_14	0.728579
Sarm1_108	0.78453
Sarm1_40	0.873601
Sarm1_54	0.687716
Sarm1_36	0.866009
Sarm1_125	0.825925
Suz12_6	1.34059
Suz12_10	8.18567
Suz12_4	1.47506
Rnf135_5	0.799642
Rnf135_9	0.867321
Rnf135_124	0.781966
Rnf135_90	0.909964
Rnf135_62	0.695615
Rnf135_12	0.877967
Rnf135_104	0.808225
Rnf135_29	0.875411
Rnf135_55	0.925273
Rnf135_116	0.770745
Tada2a_10	3.75455
Tada2a_9	10.5358
Tada2a_2	10.7498
Tada2a_8	31.0476
Tada2a_28	4.95256
Tada2a_22	16.2588
Tada2a_12	8.87377
Tada2a_23	7.62738
Tada2a_1	2.95058
Tada2a_6	2.2155
Ppm1d_62	1.0447
Ppm1d_19	1.42134
Ppm1d_55	1.41336
Ppm1d_36	1.48779
Ppm1d_41	1.24803
Ppm1d_69	1.25701
Ppm1d_98	1.49538
Ppm1d_42	1.47612
Ppm1d_59	1.35215
Ppm1d_7	1.27824
Rnft1_2	0.772947
Rnft1_4	0.93419
Rnft1_1	0.798913
Rnft1_6	0.827556
Trim37_31	1.01362
Trim37_7	1.02912
Trim37_25	0.844345
Trim37_36	0.882873
Trim37_38	1.02134
Trim37_47	1.21784
Trim37_46	1.06454
Trim37_5	0.894067
Trim37_10	1.15395
Trim37_9	0.850632
Rnf43_11	0.772779
Rnf43_9	0.870618
Rnf43_8	0.75667
Rnf43_12	0.775793
Rnf43_10	0.86713
Rnf43_2	0.799516
Rnf43_1	0.800655
Rnf43_4	0.827747
Supt4a_10	4.90108
Supt4a_3	6.0099
Srsf1_27	33.6177
Srsf1_38	57.1715
Srsf1_34	12.1773
Srsf1_19	24.147
Srsf1_37	22.7369
Srsf1_36	56.3437
Srsf1_1	8.03569
Akap1_6	0.860501
Akap1_31	0.891534
Akap1_5	1.02976
Akap1_9	1.04535
Akap1_24	0.817802
Akap1_7	0.815153
Akap1_44	1.14657
Akap1_29	0.715575
Akap1_47	1.04466
Akap1_18	1.13013
Trim25_96	0.754325
Trim25_115	0.671026
Trim25_103	0.848911
Trim25_105	0.808623
Trim25_60	0.852975
Trim25_28	0.732713
Trim25_107	0.732657
Trim25_106	0.86454
Mbtd1_18	2.8602
Mbtd1_15	2.33567
Mbtd1_46	3.5279
Mbtd1_34	3.8444
Mbtd1_51	3.36831
Mbtd1_23	3.07413
Mbtd1_13	1.84915
Mbtd1_31	2.12271
Mbtd1_55	3.18589
Mbtd1_30	2.16001
Lrrc59_42	0.893166
Lrrc59_44	0.865074
Lrrc59_34	0.912026
Lrrc59_48	0.802611
Lrrc59_26	0.995896
Lrrc59_27	0.975008
Lrrc59_5	0.815299
Lrrc59_39	0.978757
Lrrc59_16	0.841404
Samd14_7	0.967607
Samd14_12	0.995398
Samd14_6	0.837724
Samd14_2	0.77507
Samd14_13	0.930799
Samd14_11	0.843122
Samd14_5	0.814664
Samd14_20	0.870373
Kat7_23	5.24307
Kat7_17	6.93818
Kat7_41	7.38456
Kat7_27	5.05029
Kat7_30	5.91906
Kat7_25	2.2877
Kat7_40	3.61021
Kat7_12	7.87253
Kat7_18	7.56801
Kat7_49	5.10839
Spop_36	0.822891
Spop_28	0.72936
Spop_1	0.954964
Spop_31	1.23792
Spop_3	1.43816
Spop_48	1.24736
Spop_24	0.969004
Spop_15	0.903683
Spop_47	1.28908
Spop_49	1.07077
Cbx1_14	0.948618
Cbx1_5	1.06825
Cbx1_15	0.997463
Cbx1_10	1.09026
Cbx1_17	1.30345
Cbx1_12	1.15836
Cbx1_21	1.11713
Cbx1_11	1.18045
Cbx1_19	1.4134
Cbx1_23	1.17317
Mllt6_46	0.718367
Mllt6_13	0.881333
Mllt6_26	0.937371
Mllt6_20	0.789892
Mllt6_31	0.892876
Mllt6_21	0.815416
Mllt6_1	0.856783
Mllt6_32	0.747966
Mllt6_23	0.707186
Mllt6_6	0.750828
Pcgf2_1	1.2181
Pcgf2_18	0.796455
Pcgf2_4	0.806309
Pcgf2_15	0.869908
Pcgf2_2	1.00551
Pcgf2_20	0.856463
Pcgf2_16	1.14942
Pcgf2_21	0.833998
Pcgf2_10	0.746302
Pcgf2_11	0.794586
Med1_89	0.838444
Med1_74	0.728875
Med1_4	0.852512
Med1_73	0.799395
Med1_106	0.884376
Med1_21	1.1103
Med1_104	0.637293
Med1_101	0.891273
Med1_78	0.65589
Med1_58	0.630908
Ikzf3_7	0.791765
Ikzf3_19	0.842207
Ikzf3_32	0.80423
Ikzf3_29	0.885563
Ikzf3_6	0.840325
Ikzf3_23	1.03097
Ikzf3_14	0.888853
Ikzf3_35	0.744994
Ikzf3_2	0.797372
Ikzf3_9	0.925754
Msl1_35	1.17414
Msl1_7	1.35666
Msl1_20	1.35954
Msl1_28	1.36585
Msl1_17	1.18408
Msl1_11	1.11165
Msl1_15	1.32428
Msl1_31	1.40747
Msl1_16	0.911063
Msl1_24	1.73785
Cdc6_39	3.91086
Cdc6_73	6.49256
Cdc6_18	1.90482
Cdc6_6	1.42166
Cdc6_47	6.63038
Cdc6_24	1.60673
Cdc6_71	2.33865
Cdc6_10	3.97347
Cdc6_56	1.74667
Cdc6_53	1.85308
Rara_61	0.865233
Rara_16	0.804038
Rara_17	0.815348
Rara_48	0.867433
Rara_4	0.854888
Rara_19	0.957394
Rara_47	0.927811
Rara_23	0.967407
Top2a_93	21.6466
Top2a_107	16.3391
Top2a_159	12.1144
Top2a_90	0.810701
Top2a_128	9.39342
Top2a_137	17.0182
Top2a_140	0.836004
Top2a_89	9.75943
Top2a_99	4.61657
Top2a_127	8.866
Kat2a_58	0.836743
Kat2a_59	0.963129
Kat2a_101	0.99083
Kat2a_108	0.962657
Kat2a_110	0.96461
Kat2a_3	0.952317
Kat2a_29	0.881999
Kat2a_19	0.919394
Kat2a_100	0.893078
Kat2a_118	0.900673
Ezh1_2	0.716132
Ezh1_8	0.978968
Ezh1_10	0.894627
Ezh1_4	0.831992
Ezh1_7	0.79354
Ezh1_9	0.818298
Ezh1_6	0.801768
Ezh1_13	0.834602
Ezh1_16	0.797902
Ezh1_3	0.926025
Brca1_38	5.34502
Brca1_18	2.40956
Brca1_23	2.27282
Brca1_56	4.48027
Brca1_46	13.7996
Brca1_66	1.58967
Brca1_9	1.95838
Brca1_32	1.91399
Brca1_65	2.57765
Brca1_55	6.40095
Nags_22	0.889959
Nags_71	1.01683
Nags_52	0.82923
Nags_19	0.829658
Nags_28	0.76506
Nags_26	0.93329
Nags_68	0.990469
Nags_13	0.822041
Nags_17	0.807365
Hdac5_77	0.969993
Hdac5_88	0.948802
Hdac5_130	0.848688
Hdac5_121	0.815089
Hdac5_132	0.829699
Hdac5_114	0.853631
Hdac5_126	0.977429
Hdac5_21	0.828659
Hdac5_49	0.830708
Atxn7l3_9	1.1964
Atxn7l3_13	0.89781
Atxn7l3_6	2.44957
Atxn7l3_7	1.3188
Atxn7l3_1	3.16054
Atxn7l3_3	1.15047
Atxn7l3_12	7.29415
Atxn7l3_5	2.96221
Atxn7l3_2	1.69555
Ubtf_21	1.53747
Ubtf_12	2.25685
Ubtf_114	2.56896
Ubtf_41	1.30367
Ubtf_46	1.25995
Ubtf_128	1.17475
Ubtf_93	1.182
Ubtf_58	2.17947
Ubtf_96	4.34473
Ubtf_106	6.29693
Kansl1_3	2.08907
Kansl1_37	1.70116
Kansl1_19	1.44887
Kansl1_30	1.87281
Kansl1_45	2.79012
Kansl1_54	1.47094
Kansl1_44	11.2232
Kansl1_57	3.73777
Mettl2_37	1.08243
Mettl2_5	1.04371
Mettl2_25	0.816384
Mettl2_31	0.864762
Mettl2_26	0.878869
Mettl2_27	0.885243
Mettl2_35	0.812968
Mettl2_7	1.0033
Mettl2_16	0.864062
Tlk2_9	1.49164
Tlk2_42	2.04579
Tlk2_16	1.96228
Tlk2_53	2.03147
Tlk2_54	1.70255
Tlk2_51	2.47403
Tlk2_45	2.83442
Tlk2_20	2.48359
Tlk2_14	2.57755
Tlk2_26	1.47161
Smarcd2_15	0.950864
Smarcd2_14	0.766097
Smarcd2_9	0.845581
Smarcd2_13	0.838241
Smarcd2_19	0.921188
Smarcd2_3	0.750738
Smarcd2_8	0.956821
Smarcd2_12	0.943029
Smarcd2_7	0.888867
Bptf_41	1.09486
Bptf_8	1.03589
Bptf_7	0.987414
Bptf_37	1.51652
Bptf_45	1.39976
Bptf_49	1.99013
Bptf_28	2.24809
Bptf_54	3.14636
Bptf_18	2.45798
Prkca_93	0.950232
Prkca_52	0.795941
Prkca_55	0.870848
Prkca_24	0.795127
Prkca_69	0.879595
Prkca_106	0.825467
Prkca_32	0.877074
Prkca_72	0.747369
Prkca_101	0.669153
Prkca_25	0.959636
[truncated: 9,782 more rows]

## Sheet: hits identified
Supplementary Data 1: 146 epigenetic hits identified for naïve mESC proliferation using mouse epilibrary CRISPR/Cas9 screen
Gene symbol	Name
Actl6a	actin-like 6A
Actr6	ARP6 actin-related protein 6
Ash2l	ASH2 like histone lysine methyltransferase complex subunit
Atr	ataxia telangiectasia and Rad3 related
Banp	BTG3 associated nuclear protein
Brap	BRCA1 associated protein
Brca1	breast cancer 1, early onset
Brca2	breast cancer 2, early onset
Brd2	bromodomain containing 2
Cdk1	cyclin-dependent kinase 1
Cdk7	cyclin-dependent kinase 7
Cdk9	cyclin-dependent kinase 9 (CDC2-related kinase)
Cenpa	centromere protein A
Chaf1b	chromatin assembly factor 1, subunit B (p60)
Chek1	checkpoint kinase 1
Chmp4b	charged multivesicular body protein 4B
Chordc1	cysteine and histidine-rich domain (CHORD)-containing, zinc-binding protein 1
Clns1a	chloride channel, nucleotide-sensitive, 1A
Csrp2bp	lysine acetyltransferase 14
Ctcf	CCCTC-binding factor
Ctr9	CTR9 homolog, Paf1/RNA polymerase II complex component
Cul1	cullin 1
Ddb1	damage specific DNA binding protein 1
Ddx21	DEAD (Asp-Glu-Ala-Asp) box polypeptide 21
Ddx54	DEAD (Asp-Glu-Ala-Asp) box polypeptide 54
Ddx56	DEAD (Asp-Glu-Ala-Asp) box polypeptide 56
Deb1	SS18, nBAF chromatin remodeling complex subunit like 2
Dmap1	DNA methyltransferase 1-associated protein 1
Dna2	DNA replication helicase/nuclease 2
Dnajc2	DnaJ heat shock protein family (Hsp40) member C2
Dr1	down-regulator of transcription 1
Eed	embryonic ectoderm development
Ehmt1	euchromatic histone methyltransferase 1
Ehmt2	euchromatic histone lysine N-methyltransferase 2
Ep400	E1A binding protein p400
Exosc2	exosome component 2
Exosc3	exosome component 3
Exosc4	exosome component 4
Exosc5	exosome component 5
Exosc7	exosome component 7
Exosc8	exosome component 8
Exosc9	exosome component 9
Fxn	frataxin
Gtf3c4	general transcription factor IIIC, polypeptide 4
Hcfc1	host cell factor C1
Hdac3	histone deacetylase 3
Hinfp	histone H4 transcription factor
Hjurp	Holliday junction recognition protein
Hlcs	holocarboxylase synthetase (biotin- [propriony-Coenzyme A-carboxylase (ATP-hydrolysing)] ligase)
Hscb	HscB iron-sulfur cluster co-chaperone
Ino80	INO80 complex subunit
Ino80b	INO80 complex subunit B
Kansl1	KAT8 regulatory NSL complex subunit 1
Kat5	K(lysine) acetyltransferase 5
Kat8	K(lysine) acetyltransferase 8
L3mbtl2	L3MBTL2 polycomb repressive complex 1 subunit
Las1l	LAS1-like (S. cerevisiae)
Lin9	lin-9 homolog (C. elegans)
Mastl	microtubule associated serine/threonine kinase-like
Max	Max protein
Mcm2	minichromosome maintenance complex component 2
Mcm6	minichromosome maintenance complex component 6
Mcrs1	microspherule protein 1
Mettl16	methyltransferase like 16
Mettl3	methyltransferase like 3
Mga	MAX gene associated
Mnat1	menage a trois 1
Mphosph8	M-phase phosphoprotein 8
N6amt1	N-6 adenine-specific DNA methyltransferase 1 (putative)
Naa20	N(alpha)-acetyltransferase 20, NatB catalytic subunit
Naa50	N(alpha)-acetyltransferase 50, NatE catalytic subunit
Nanog	Nanog homeobox
Nasp	nuclear autoantigenic sperm protein (histone-binding)
Nat10	N-acetyltransferase 10
Ncl	nucleolin
Nfyb	nuclear transcription factor-Y beta
Nipbl	NIPBL cohesin loading factor
Nsd1	nuclear receptor-binding SET-domain protein 1
Nsl1	NSL1, MIS12 kinetochore complex component
Nubp1	nucleotide binding protein 1
Ogt	O-linked N-acetylglucosamine (GlcNAc) transferase (UDP-N-acetylglucosamine:polypeptide-N-acetylglucosaminyl transferase)
Parg	poly (ADP-ribose) glycohydrolase
Pcna	proliferating cell nuclear antigen
Pelp1	proline, glutamic acid and leucine rich protein 1
Pkm	pyruvate kinase, muscle
Polr1a	polymerase (RNA) I polypeptide A
Polr1c	polymerase (RNA) I polypeptide C
Polr2j	polymerase (RNA) II (DNA directed) polypeptide J
Pou5f1	POU domain, class 5, transcription factor 1
Ppp4c	protein phosphatase 4, catalytic subunit
Prmt1	protein arginine N-methyltransferase 1
Prmt5	protein arginine N-methyltransferase 5
Prpf31	pre-mRNA processing factor 31
Rad21	RAD21 cohesin complex component
Rad51	RAD51 recombinase
Rad54l2	RAD54 like 2 (S. cerevisiae)
Rbbp4	retinoblastoma binding protein 4, chromatin remodeling factor
Rbbp5	retinoblastoma binding protein 5, histone lysine methyltransferase complex subunit
Rbbp6	retinoblastoma binding protein 6, ubiquitin ligase
Rbx1	ring-box 1
Rcc1	regulator of chromosome condensation 1
Rfc5	replication factor C (activator 1) 5
Rnf20	ring finger protein 20
Rnf40	ring finger protein 40
Ruvbl1	RuvB-like protein 1
Ruvbl2	RuvB-like protein 2
Sap130	Sin3A associated protein
Setd1a	SET domain containing 1A
Setd5	SET domain containing 5
Setdb1	SET domain, bifurcated 1
Sfpq	splicing factor proline/glutamine rich (polypyrimidine tract binding protein associated)
Skp1a	S-phase kinase-associated protein 1A
Smarca4	SWI/SNF related, matrix associated, actin dependent regulator of chromatin, subfamily a, member 4
Smarca5	SWI/SNF related, matrix associated, actin dependent regulator of chromatin, subfamily a, member 5
Smarcc1	SWI/SNF related, matrix associated, actin dependent regulator of chromatin, subfamily c, member 1
Smc1a	structural maintenance of chromosomes 1A
Smc3	structural maintenance of chromosomes 3
Smn1	survival motor neuron 1
Srcap	Snf2-related CREBBP activator protein
Srsf1	serine/arginine-rich splicing factor 1
Supt5	suppressor of Ty 5
Supv3l1	suppressor of var1, 3-like 1 (S. cerevisiae)
Surf6	surfeit gene 6
Tada2a	transcriptional adaptor 2A
Taf1	TATA-box binding protein associated factor 1
Taf12	TATA-box binding protein associated factor 12
Taf2	TATA-box binding protein associated factor 2
Taf3	TATA-box binding protein associated factor 3
Taf5	TATA-box binding protein associated factor 5
Taf6	TATA-box binding protein associated factor 6
Tex10	testis expressed gene 10
Thap11	THAP domain containing 11
Tonsl	tonsoku-like, DNA repair protein
Top2a	topoisomerase (DNA) II alpha
Trim28	tripartite motif-containing 28
Trrap	transformation/transcription domain-associated protein
Ttf2	transcription termination factor, RNA polymerase II
Ttk	Ttk protein kinase
Twistnb	twist basic helix-loop-helix transcription factor 1 neighbor
Ube2t	ubiquitin-conjugating enzyme E2T
Usp7	ubiquitin specific peptidase 7
Wbscr22	BUD23, rRNA methyltransferase and ribosome maturation factor
Wdhd1	WD repeat and HMG-box DNA binding protein 1
Wdr5	WD repeat domain 5
Yeats2	YEATS domain containing 2
Zzz3	zinc finger, ZZ domain containing 3
