# Supplementary material for: MPP8 is essential for sustaining self-renewal of ground-state pluripotent stem cells
Source: Nat Commun. 2021 May 24;12:3034. doi: 10.1038/s41467-021-23308-4 (PMC8144423; doi:10.1038/s41467-021-23308-4)
Supplement: Supplementary file 6 — Supplmentary Data 2 [file 41467_2021_23308_MOESM6_ESM.xlsx]

## Sheet: 6h IAA
RNASeq in Mpp8mAID;OsTiR1 cells (DMSO vs IAA 6hrs)
name	gene_id	baseMean	log2FoldChange	lfcSE	stat	pvalue	padj
Cyp1a1	ENSMUSG00000032315	452.439	6.43836	0.272768	23.6038	3.5266e-123	8.47231e-119
NA	L1Md_Gf:L1:LINE	200.268	2.77675	0.245424	11.3141	1.11742e-29	1.34225e-25
NA	B2_Mm1a:B2:SINE	3889.88	-1.25313	0.130331	-9.61497	6.9127e-22	5.53569e-18
Cyp1b1	ENSMUSG00000024087	54.5487	5.53148	0.586993	9.42341	4.36669e-21	2.62263e-17
NA	L1Md_T:L1:LINE	6237.64	1.62564	0.173705	9.35861	8.07918e-21	3.88188e-17
NA	ENSMUSG00000076258	9710.19	-1.18469	0.131279	-9.02419	1.81037e-19	7.24871e-16
Fsd1l	ENSMUSG00000054752	237.665	1.94257	0.216294	8.98118	2.67884e-19	9.19377e-16
NA	ENSMUSG00000098973	2062.81	-1.3806	0.156114	-8.84355	9.27276e-19	2.78461e-15
NA	ENSMUSG00000082195	404.928	1.67302	0.191247	8.74796	2.17239e-18	5.79883e-15
Rpl41	ENSMUSG00000093674	8885.73	-0.987656	0.123775	-7.97946	1.46977e-15	3.53099e-12
NA	L1Md_A:L1:LINE	7400.17	1.12262	0.148239	7.57305	3.64567e-14	7.96215e-11
NA	ENSMUSG00000094664	80.7806	11.0705	1.48596	7.45004	9.33115e-14	1.8681e-10
NA	B2_Mm1t:B2:SINE	2517.44	-1.07621	0.146585	-7.34193	2.10537e-13	3.89072e-10
Ago2	ENSMUSG00000036698	2264.47	1.02009	0.146508	6.96267	3.33892e-12	5.72959e-09
Ahrr	ENSMUSG00000021575	37.4491	3.85399	0.558021	6.90653	4.96661e-12	7.95452e-09
Tet1	ENSMUSG00000047146	1858.1	1.03655	0.150285	6.89721	5.30351e-12	7.96322e-09
Dmxl1	ENSMUSG00000037416	619.21	1.25722	0.184009	6.83239	8.35104e-12	1.18015e-08
Rnf213	ENSMUSG00000070327	760.805	1.11446	0.163426	6.81934	9.14567e-12	1.18779e-08
NA	RLTR45-int:ERVK:LTR	1703.82	1.1714	0.171873	6.8155	9.39397e-12	1.18779e-08
Tfcp2l1	ENSMUSG00000026380	6497.38	0.85713	0.127471	6.7241	1.76681e-11	2.12229e-08
NA	ENSMUSG00000098178	2336.51	-1.12399	0.16748	-6.7112	1.93028e-11	2.20824e-08
NA	ENSMUSG00000106106	25620.8	-1.107	0.165505	-6.6886	2.2532e-11	2.4605e-08
Usp9x	ENSMUSG00000031010	2900	0.935266	0.141323	6.61794	3.64229e-11	3.80445e-08
Thoc2	ENSMUSG00000037475	506.237	1.1442	0.176164	6.49508	8.299e-11	8.3073e-08
Brca2	ENSMUSG00000041147	773.432	0.974636	0.151463	6.43483	1.23612e-10	1.18786e-07
NA	ENSMUSG00000066068	1111.22	-0.949761	0.147927	-6.42047	1.35853e-10	1.25528e-07
Smg1	ENSMUSG00000030655	697.861	1.02138	0.161792	6.31291	2.73829e-10	2.43647e-07
Rps21	ENSMUSG00000039001	4292.44	-0.84784	0.135031	-6.27886	3.41057e-10	2.92627e-07
NA	ENSMUSG00000105361	12703.6	-1.07112	0.172874	-6.19593	5.79412e-10	4.79993e-07
Prrc2c	ENSMUSG00000040225	1639.58	0.843995	0.13807	6.11283	9.78798e-10	7.58537e-07
Fat1	ENSMUSG00000070047	956.561	1.26153	0.206347	6.11361	9.74e-10	7.58537e-07
Lnpep	ENSMUSG00000023845	860.761	1.03537	0.169712	6.10071	1.05596e-09	7.92762e-07
Sntb1	ENSMUSG00000060429	110.912	1.82713	0.304638	5.99771	2.00118e-09	1.45686e-06
Rpl13a	ENSMUSG00000074129	7216.86	-0.75532	0.126867	-5.95363	2.62266e-09	1.80019e-06
NA	ENSMUSG00000091845	1650.84	-0.811855	0.13635	-5.9542	2.61339e-09	1.80019e-06
Mga	ENSMUSG00000033943	1212.97	0.876923	0.147564	5.94265	2.80444e-09	1.8715e-06
Apc	ENSMUSG00000005871	634.496	1.0007	0.16888	5.92549	3.11373e-09	2.02174e-06
Aff4	ENSMUSG00000049470	1205.88	0.894026	0.151518	5.90045	3.6251e-09	2.29182e-06
Utf1	ENSMUSG00000047751	131.287	-1.85318	0.315761	-5.86893	4.38609e-09	2.70183e-06
Ino80d	ENSMUSG00000040865	338.539	1.19968	0.204718	5.86019	4.62339e-09	2.77681e-06
Gm45713	ENSMUSG00000089989	6493.22	-0.748743	0.128269	-5.83727	5.30647e-09	3.10933e-06
Kit	ENSMUSG00000005672	3098.6	0.767788	0.131651	5.83199	5.47699e-09	3.13284e-06
NA	ENSMUSG00000097799	267.062	1.2228	0.210436	5.81079	6.21787e-09	3.47391e-06
Birc6	ENSMUSG00000024073	889.709	0.964463	0.166243	5.80153	6.57126e-09	3.50818e-06
Ythdc1	ENSMUSG00000035851	800.468	0.939003	0.161757	5.80502	6.43578e-09	3.50818e-06
Ranbp2	ENSMUSG00000003226	1754.46	0.843353	0.145493	5.7965	6.77121e-09	3.53634e-06
Gm9843	ENSMUSG00000050299	7575.6	-0.694205	0.120085	-5.78095	7.42793e-09	3.79678e-06
Wnk1	ENSMUSG00000045962	1667.03	0.782522	0.136828	5.71903	1.07133e-08	5.36199e-06
Prr14l	ENSMUSG00000054280	546.446	0.961251	0.168353	5.70975	1.13142e-08	5.54718e-06
Ubxn2a	ENSMUSG00000020634	1335.09	0.813652	0.143007	5.6896	1.27336e-08	6.11825e-06
Prex2	ENSMUSG00000048960	170.138	1.51386	0.266543	5.67961	1.35001e-08	6.35932e-06
Kat6a	ENSMUSG00000031540	453.506	1.01553	0.17913	5.66925	1.43425e-08	6.62622e-06
Ncor1	ENSMUSG00000018501	1540.2	0.761768	0.134695	5.65549	1.55403e-08	7.04418e-06
Cbx5	ENSMUSG00000009575	2609.85	0.706679	0.125056	5.65092	1.59592e-08	7.10006e-06
Med13	ENSMUSG00000034297	379.049	1.07427	0.19029	5.64542	1.64775e-08	7.19739e-06
Nsd1	ENSMUSG00000021488	1583.3	0.767529	0.136681	5.61549	1.96008e-08	7.98118e-06
Rpl18a	ENSMUSG00000045128	2202.27	-0.791113	0.140865	-5.61612	1.95288e-08	7.98118e-06
Sacs	ENSMUSG00000048279	528.766	0.949519	0.168965	5.61963	1.91362e-08	7.98118e-06
NA	ENSMUSG00000082496	1134.85	-0.82721	0.147096	-5.62361	1.87007e-08	7.98118e-06
Macf1	ENSMUSG00000028649	995.826	0.816271	0.145552	5.60811	2.04552e-08	8.19028e-06
NA	ENSMUSG00000083328	179.589	-1.63959	0.292742	-5.60081	2.13353e-08	8.40263e-06
Uqcrq	ENSMUSG00000044894	1150.91	-0.812575	0.146188	-5.55843	2.72209e-08	1.03802e-05
NA	ENSMUSG00000083716	3545.38	-0.717583	0.129097	-5.55848	2.7213e-08	1.03802e-05
NA	ENSMUSG00000060419	10693.9	-0.664711	0.120144	-5.53264	3.15449e-08	1.18411e-05
Huwe1	ENSMUSG00000025261	1928.12	0.848993	0.154797	5.48457	4.14472e-08	1.53189e-05
Taok1	ENSMUSG00000017291	492.627	0.971375	0.17723	5.48088	4.23217e-08	1.54051e-05
Lefty2	ENSMUSG00000066652	467.158	-1.01406	0.185501	-5.46658	4.58795e-08	1.64509e-05
Nipbl	ENSMUSG00000022141	641.213	0.906554	0.165955	5.46266	4.69065e-08	1.65718e-05
Rbbp6	ENSMUSG00000030779	657.901	0.860593	0.157814	5.4532	4.94717e-08	1.72247e-05
Aff1	ENSMUSG00000029313	1649.47	0.783699	0.143823	5.44906	5.06366e-08	1.73785e-05
Plcg2	ENSMUSG00000034330	320.071	1.05664	0.194061	5.44492	5.18285e-08	1.7537e-05
Ube3a	ENSMUSG00000025326	665.888	0.951256	0.174987	5.43615	5.44455e-08	1.79178e-05
NA	ENSMUSG00000078868	76.7655	1.9674	0.361865	5.43683	5.42378e-08	1.79178e-05
Dcp2	ENSMUSG00000024472	1798.86	0.813832	0.150143	5.42038	5.94739e-08	1.93081e-05
Usp34	ENSMUSG00000056342	896.864	0.815641	0.150835	5.40751	6.39072e-08	2.04707e-05
NA	ENSMUSG00000072940	3557.01	-0.677854	0.12552	-5.40038	6.65017e-08	2.10215e-05
NA	ENSMUSG00000081344	6051.31	-0.641116	0.119923	-5.34607	8.98856e-08	2.80443e-05
NA	ENSMUSG00000070343	5692.91	-0.661202	0.124028	-5.33107	9.76365e-08	3.00721e-05
NA	ENSMUSG00000056579	761.175	0.820317	0.15443	5.31192	1.08478e-07	3.28205e-05
Rpl35	ENSMUSG00000062997	1039.42	-0.784532	0.147731	-5.31055	1.09292e-07	3.28205e-05
NA	L1Md_F:L1:LINE	169.243	1.30133	0.245256	5.30603	1.1204e-07	3.32302e-05
NA	ENSMUSG00000099764	4825.24	-0.639173	0.120621	-5.29901	1.1643e-07	3.38442e-05
NA	IAPEy-int:ERVK:LTR	176.13	1.28873	0.243238	5.29823	1.16928e-07	3.38442e-05
NA	ENSMUSG00000106037	8176.21	-0.648639	0.12264	-5.28899	1.22994e-07	3.51762e-05
Ubn2	ENSMUSG00000038538	253.12	1.17986	0.223279	5.28421	1.26248e-07	3.5682e-05
Mdn1	ENSMUSG00000058006	746.004	0.902124	0.17079	5.28207	1.27734e-07	3.56824e-05
Fam208a	ENSMUSG00000040651	700.917	0.939917	0.178333	5.27056	1.36007e-07	3.75566e-05
Atad2b	ENSMUSG00000052812	642.028	0.954619	0.181426	5.26174	1.42697e-07	3.85187e-05
NA	ENSMUSG00000059159	684.947	-0.857418	0.162907	-5.26322	1.4155e-07	3.85187e-05
NA	ENSMUSG00000063457	7436.6	-0.614279	0.116935	-5.25315	1.49521e-07	3.9912e-05
Rpl26	ENSMUSG00000060938	2574.04	-0.726851	0.139028	-5.22808	1.71283e-07	4.52187e-05
Man2a1	ENSMUSG00000024085	619.329	0.860654	0.164845	5.221	1.77959e-07	4.64705e-05
NA	ENSMUSG00000092225	110.063	1.57946	0.302855	5.21523	1.83594e-07	4.74264e-05
NA	ENSMUSG00000110275	3502.61	-0.641268	0.123212	-5.20458	1.94433e-07	4.9692e-05
Zyg11a	ENSMUSG00000034645	103.643	1.56289	0.300885	5.19432	2.05471e-07	5.19604e-05
Cnot1	ENSMUSG00000036550	2521.17	0.66786	0.128679	5.19013	2.10152e-07	5.20483e-05
NA	IAPEz-int:ERVK:LTR	1620.95	0.748617	0.144217	5.19091	2.09272e-07	5.20483e-05
Fndc3b	ENSMUSG00000039286	431.89	0.957054	0.184974	5.17399	2.29146e-07	5.61735e-05
Map1b	ENSMUSG00000052727	369.069	0.976273	0.188918	5.1677	2.36994e-07	5.72752e-05
NA	ENSMUSG00000083337	760.706	-0.93394	0.180765	-5.16659	2.38408e-07	5.72752e-05
NA	ENSMUSG00000066315	6847.28	-0.606131	0.117381	-5.16381	2.41977e-07	5.7557e-05
Zmiz1	ENSMUSG00000007817	736.31	0.865433	0.167656	5.16196	2.44383e-07	5.75594e-05
Ndufa13	ENSMUSG00000036199	683.027	-0.879343	0.170464	-5.15852	2.48907e-07	5.80557e-05
NA	ENSMUSG00000071419	1598.18	-0.780932	0.151488	-5.15508	2.53525e-07	5.85643e-05
Cenpf	ENSMUSG00000026605	1138.11	0.748683	0.145551	5.14377	2.69274e-07	6.16099e-05
NA	ENSMUSG00000090021	498.105	0.979115	0.190955	5.12746	2.93673e-07	6.65585e-05
NA	ENSMUSG00000067575	274.11	-1.37035	0.267835	-5.1164	3.11419e-07	6.99208e-05
Kat6b	ENSMUSG00000021767	1791.23	0.689037	0.134855	5.10945	3.23094e-07	7.18706e-05
Rps5	ENSMUSG00000012848	14916.8	-0.597655	0.117052	-5.1059	3.29231e-07	7.25638e-05
Hectd1	ENSMUSG00000035247	704.694	0.833775	0.163864	5.08822	3.61449e-07	7.89404e-05
Rps28	ENSMUSG00000067288	953.17	-0.763256	0.150413	-5.07439	3.88738e-07	8.41356e-05
NA	ENSMUSG00000083576	46.5113	2.3104	0.455682	5.07021	3.97379e-07	8.52378e-05
Tead1	ENSMUSG00000055320	911.823	0.818516	0.161554	5.06653	4.05124e-07	8.61301e-05
Atp5j2	ENSMUSG00000038690	1900.03	-0.702283	0.138706	-5.06309	4.12515e-07	8.69321e-05
NA	ENSMUSG00000043801	2937.78	-0.639864	0.126465	-5.05962	4.20098e-07	8.70037e-05
Ankrd17	ENSMUSG00000055204	942.466	0.808693	0.15982	5.06002	4.19208e-07	8.70037e-05
NA	ENSMUSG00000045055	1386.36	-0.714724	0.141568	-5.04863	4.44991e-07	9.11032e-05
Tmsb10	ENSMUSG00000079523	1395.88	-0.730548	0.144733	-5.04756	4.47477e-07	9.11032e-05
Cpt1a	ENSMUSG00000024900	1780.68	0.707065	0.140141	5.04539	4.52597e-07	9.11274e-05
Rpl18	ENSMUSG00000059070	2636.39	-0.64757	0.128377	-5.0443	4.55182e-07	9.11274e-05
Rps20	ENSMUSG00000028234	6374.5	-0.636901	0.126624	-5.02986	4.90838e-07	9.74536e-05
Zfp809	ENSMUSG00000057982	368.492	0.934163	0.186007	5.02221	5.10808e-07	0.000100587
Tet2	ENSMUSG00000040943	713.502	0.82815	0.165122	5.01538	5.29288e-07	0.000102545
Nbeal1	ENSMUSG00000073664	266.175	1.148	0.228872	5.01589	5.27895e-07	0.000102545
Eno1	ENSMUSG00000063524	3720.47	-0.733657	0.146353	-5.01292	5.36115e-07	0.000103037
Ndufa7	ENSMUSG00000041881	1611.08	-0.712801	0.142594	-4.99883	5.76794e-07	0.000109975
Tnks	ENSMUSG00000031529	738.795	0.85571	0.171313	4.99502	5.883e-07	0.000111286
Aspm	ENSMUSG00000033952	442.119	0.903039	0.181093	4.9866	6.14521e-07	0.000115338
Zfp518a	ENSMUSG00000049164	576.768	0.937233	0.188133	4.98177	6.30052e-07	0.000116434
NA	ENSMUSG00000074800	3077.73	-0.648438	0.13016	-4.98186	6.29761e-07	0.000116434
Apoe	ENSMUSG00000002985	2493.1	-0.741845	0.149019	-4.97819	6.41819e-07	0.000116811
Cox6a1	ENSMUSG00000041697	2131.33	-0.676831	0.135936	-4.97904	6.38992e-07	0.000116811
NA	ENSMUSG00000082082	388.973	1.05356	0.212199	4.96494	6.87239e-07	0.000124137
Tpr	ENSMUSG00000006005	1976.43	0.641222	0.129529	4.95039	7.40648e-07	0.000131802
Rif1	ENSMUSG00000036202	2023.04	0.767428	0.154993	4.95138	7.36878e-07	0.000131802
Kdm5a	ENSMUSG00000030180	560.933	0.846192	0.171273	4.94061	7.78794e-07	0.000134339
NA	ENSMUSG00000057036	10917.4	-0.591402	0.119615	-4.9442	7.64573e-07	0.000134339
Gm11808	ENSMUSG00000068240	4520.52	-0.627882	0.1271	-4.94006	7.80983e-07	0.000134339
NA	ENSMUSG00000076281	366.941	-1.06891	0.216309	-4.94159	7.74892e-07	0.000134339
NA	ENSMUSG00000081087	3198.54	-0.675654	0.136783	-4.93959	7.82863e-07	0.000134339
Uhmk1	ENSMUSG00000026667	542.068	0.833226	0.168971	4.93118	8.17341e-07	0.000139261
NA	ENSMUSG00000083596	15.7043	5.72859	1.16265	4.92717	8.34277e-07	0.000141146
Vps13c	ENSMUSG00000035284	241.205	1.07498	0.218257	4.92528	8.42415e-07	0.000141526
NA	ENSMUSG00000111964	834.276	-0.859266	0.174625	-4.92064	8.62597e-07	0.00014391
Rps14	ENSMUSG00000024608	8993.3	-0.606981	0.123424	-4.91784	8.7506e-07	0.000144982
NA	ENSMUSG00000113836	221.333	1.16354	0.237413	4.90091	9.5394e-07	0.000156969
NA	ENSMUSG00000084416	10930.9	-0.618979	0.126356	-4.89871	9.64683e-07	0.000157657
Rpl8	ENSMUSG00000003970	19927.1	-0.577457	0.118124	-4.88857	1.01573e-06	0.000162679
Rbm33	ENSMUSG00000048271	500.825	0.842693	0.172309	4.89059	1.00533e-06	0.000162679
NA	ENSMUSG00000116637	539.512	-0.849023	0.173634	-4.88973	1.00975e-06	0.000162679
Rpl36	ENSMUSG00000057863	555.646	-0.881427	0.180405	-4.88583	1.02996e-06	0.000163865
Timm13	ENSMUSG00000020219	1107.58	-0.740075	0.151853	-4.87365	1.09557e-06	0.000173158
Trip12	ENSMUSG00000026219	5645.68	0.590761	0.121384	4.86688	1.13371e-06	0.000178015
Knl1	ENSMUSG00000027326	520.505	0.847607	0.17436	4.86125	1.16648e-06	0.000181971
Zfhx2	ENSMUSG00000040721	775.753	0.893363	0.18394	4.85681	1.19294e-06	0.000184898
NA	ENSMUSG00000079575	296.679	0.974178	0.200665	4.85474	1.20542e-06	0.000185635
NA	ENSMUSG00000081051	5183.3	-0.661652	0.136419	-4.85016	1.23364e-06	0.000188771
Gpx1	ENSMUSG00000063856	7598.4	-0.569586	0.117554	-4.84531	1.26416e-06	0.000192217
Rps19	ENSMUSG00000040952	3290.4	-0.69677	0.144018	-4.83808	1.31101e-06	0.000198086
NA	ENSMUSG00000081159	324.367	-0.997653	0.20634	-4.83499	1.33153e-06	0.000199929
Gm10269	ENSMUSG00000091449	550.815	-0.875885	0.181209	-4.83355	1.34117e-06	0.000200125
Zfp148	ENSMUSG00000022811	579.298	0.81316	0.168355	4.83004	1.36508e-06	0.000202436
Tfeb	ENSMUSG00000023990	570.093	-0.834879	0.172896	-4.82879	1.37364e-06	0.000202455
Spen	ENSMUSG00000040761	406.001	1.09613	0.227212	4.82425	1.40528e-06	0.000205856
Avpi1	ENSMUSG00000018821	860.415	-0.756621	0.157592	-4.80113	1.57775e-06	0.000228337
NA	ENSMUSG00000060438	1508.47	-0.659998	0.137448	-4.80182	1.57232e-06	0.000228337
NA	ENSMUSG00000052192	1134.34	-0.75568	0.157712	-4.79151	1.65533e-06	0.000236712
Ep300	ENSMUSG00000055024	687.522	0.816431	0.170357	4.79248	1.64732e-06	0.000236712
Cenpe	ENSMUSG00000045328	774.594	0.730501	0.152684	4.78439	1.71508e-06	0.000242876
NA	ENSMUSG00000083992	10695.3	-0.661793	0.138336	-4.78397	1.71865e-06	0.000242876
Dsp	ENSMUSG00000054889	777.906	0.778663	0.16309	4.77445	1.80198e-06	0.000253162
Rplp1	ENSMUSG00000007892	10327.5	-0.561825	0.117757	-4.77106	1.83256e-06	0.000255962
NA	ENSMUSG00000049124	1909.34	-0.701508	0.147111	-4.76857	1.85539e-06	0.000257652
Lsm4	ENSMUSG00000031848	1479.21	-0.682131	0.143192	-4.76376	1.90016e-06	0.000262353
Cep192	ENSMUSG00000024542	740.839	0.753976	0.158452	4.75839	1.95141e-06	0.000267889
NA	ENSMUSG00000024298	425.795	0.956648	0.201124	4.7565	1.96982e-06	0.00026888
Cdc27	ENSMUSG00000020687	868.821	0.715148	0.150425	4.75417	1.99267e-06	0.000270462
Zbed6	ENSMUSG00000102049	97.6239	1.69796	0.357408	4.75077	2.02642e-06	0.000273499
Fndc3a	ENSMUSG00000033487	779.482	0.74247	0.156339	4.7491	2.04323e-06	0.000274227
Akap11	ENSMUSG00000022016	676.655	0.769426	0.162072	4.74743	2.06015e-06	0.000274961
Igfbp2	ENSMUSG00000039323	2891.22	-0.700533	0.147823	-4.73901	2.14768e-06	0.00028506
Atox1	ENSMUSG00000018585	703.033	-0.770444	0.162766	-4.73346	2.20727e-06	0.000291359
Ubr5	ENSMUSG00000037487	3568.93	0.634001	0.134139	4.72644	2.28489e-06	0.000299957
Bod1l	ENSMUSG00000061755	299.595	1.01112	0.214017	4.7245	2.30684e-06	0.000301194
Top1	ENSMUSG00000070544	1370.02	0.660897	0.139952	4.7223	2.3319e-06	0.00030282
Pou2f1	ENSMUSG00000026565	356.92	0.957714	0.203083	4.71587	2.40682e-06	0.000308945
NA	ENSMUSG00000067870	5797.85	-0.626478	0.132827	-4.71649	2.39949e-06	0.000308945
NA	ENSMUSG00000081281	1054.73	-0.72603	0.153985	-4.71495	2.41765e-06	0.000308945
Ankhd1	ENSMUSG00000024483	619.632	0.790701	0.167849	4.71079	2.46764e-06	0.000313661
Bex1	ENSMUSG00000050071	1299.06	-0.671409	0.142558	-4.70971	2.48067e-06	0.000313661
Sp1	ENSMUSG00000001280	1348.43	0.69031	0.146767	4.70344	2.55811e-06	0.00032176
NA	ENSMUSG00000067736	2140.01	0.903659	0.192651	4.69066	2.72329e-06	0.000340751
Rps12-ps3	ENSMUSG00000067038	6591.16	-0.713698	0.152245	-4.68783	2.76114e-06	0.000343698
Cdk12	ENSMUSG00000003119	619.619	0.790888	0.169054	4.6783	2.89256e-06	0.0003582
NA	ENSMUSG00000081885	107.705	1.47132	0.314703	4.67527	2.93563e-06	0.00036167
Otud4	ENSMUSG00000036990	1424.6	0.792727	0.169709	4.67109	2.99599e-06	0.000365358
Ubr3	ENSMUSG00000044308	1017.3	0.735256	0.157375	4.672	2.98277e-06	0.000365358
Csrp2	ENSMUSG00000020186	1122.26	-0.680794	0.145891	-4.66645	3.06455e-06	0.000371125
Smchd1	ENSMUSG00000024054	628.578	0.745914	0.159974	4.66272	3.12051e-06	0.000371125
Rpsa	ENSMUSG00000032518	8576.99	-0.552837	0.118542	-4.66365	3.10644e-06	0.000371125
Tiparp	ENSMUSG00000034640	449.816	0.890826	0.190997	4.66407	3.10009e-06	0.000371125
NA	ENSMUSG00000098915	1017.4	-0.712166	0.152663	-4.66496	3.08677e-06	0.000371125
Slmap	ENSMUSG00000021870	827.792	0.737994	0.158341	4.66079	3.14991e-06	0.000372775
Ddr2	ENSMUSG00000026674	200.275	1.06838	0.229703	4.65115	3.30089e-06	0.000388728
Bptf	ENSMUSG00000040481	776.867	0.73659	0.158616	4.64385	3.41982e-06	0.00040077
Xrn1	ENSMUSG00000032410	275.517	0.958472	0.20651	4.64128	3.46262e-06	0.000403816
NA	ENSMUSG00000024205	1454.78	-0.748876	0.161626	-4.63338	3.59744e-06	0.000417512
NA	ENSMUSG00000102135	203.391	-1.13858	0.245964	-4.62905	3.67339e-06	0.000424277
Arhgef12	ENSMUSG00000059495	429.952	0.839045	0.181402	4.62533	3.74006e-06	0.00042991
Psmb6	ENSMUSG00000018286	2591.58	-0.605051	0.131027	-4.61774	3.87947e-06	0.000443811
Srcap	ENSMUSG00000053877	465.836	0.916233	0.199016	4.60382	4.14805e-06	0.00046823
Elob	ENSMUSG00000055839	1488.46	-0.633935	0.137703	-4.60366	4.15139e-06	0.00046823
NA	Lx9:L1:LINE	547.685	0.846126	0.183775	4.60415	4.14145e-06	0.00046823
Xpo4	ENSMUSG00000021952	830.401	0.74725	0.162634	4.59468	4.33412e-06	0.000486556
Rps3	ENSMUSG00000030744	19235.5	-0.574172	0.124993	-4.59362	4.35621e-06	0.000486761
2810474O19Rik	ENSMUSG00000032712	970.624	0.72283	0.157427	4.59153	4.40008e-06	0.000489387
Atm	ENSMUSG00000034218	296.372	0.951421	0.207314	4.58928	4.44771e-06	0.000492404
Zyg11b	ENSMUSG00000034636	486.516	0.801881	0.174771	4.58818	4.47136e-06	0.000492752
Adgra2	ENSMUSG00000031486	121.962	1.27641	0.278631	4.58099	4.62769e-06	0.000507651
Setx	ENSMUSG00000043535	1136.47	0.69352	0.151464	4.57878	4.67704e-06	0.000510733
NA	ENSMUSG00000053654	559.88	-0.799068	0.175189	-4.56117	5.08684e-06	0.000552969
Rad54l2	ENSMUSG00000040661	662.286	0.790434	0.173479	4.55637	5.20456e-06	0.000560693
NA	ENSMUSG00000088609	497.59	-0.963928	0.211554	-4.55641	5.20361e-06	0.000560693
Ndufa11	ENSMUSG00000002379	822.815	-0.717379	0.157791	-4.54638	5.45777e-06	0.000584497
Etnk1	ENSMUSG00000030275	1025.91	0.679844	0.149585	4.54486	5.49718e-06	0.000584497
Selenoh	ENSMUSG00000076437	2282.71	-0.588865	0.129569	-4.54481	5.49852e-06	0.000584497
Ddx6	ENSMUSG00000032097	2925.76	0.596075	0.131228	4.54228	5.56486e-06	0.000588944
N4bp2	ENSMUSG00000037795	507.933	0.797516	0.175648	4.54041	5.61449e-06	0.000589006
Purb	ENSMUSG00000094483	818.323	0.703128	0.154833	4.5412	5.59351e-06	0.000589006
NA	MMETn-int:ERVK:LTR	8127.25	0.684296	0.150936	4.5337	5.79606e-06	0.000605411
Bdp1	ENSMUSG00000049658	307.431	1.00505	0.221888	4.52955	5.9109e-06	0.000614734
Rplp2	ENSMUSG00000025508	3059.82	-0.675555	0.149281	-4.52539	6.0283e-06	0.00062424
NA	ENSMUSG00000081485	2209.24	-0.625793	0.138491	-4.51867	6.22291e-06	0.000641627
Edem3	ENSMUSG00000043019	309.145	0.930341	0.206297	4.50971	6.49172e-06	0.000666483
Hcfc1	ENSMUSG00000031386	2168.45	0.656056	0.145544	4.50761	6.55618e-06	0.000667397
NA	ENSMUSG00000080848	3545.03	-0.612189	0.135807	-4.50779	6.55069e-06	0.000667397
Slc16a3	ENSMUSG00000025161	848.627	-0.853376	0.189824	-4.49562	6.93665e-06	0.000700194
Zdbf2	ENSMUSG00000027520	389.775	0.889644	0.197884	4.49578	6.93153e-06	0.000700194
Rps18	ENSMUSG00000008668	4086.98	-0.655229	0.145826	-4.49324	7.01482e-06	0.000705122
Btaf1	ENSMUSG00000040565	619.855	0.759193	0.169053	4.49087	7.09345e-06	0.000710054
Rps9	ENSMUSG00000006333	10085.2	-0.534504	0.11907	-4.48901	7.15562e-06	0.000713305
Atf7ip	ENSMUSG00000030213	907.954	0.757455	0.16892	4.4841	7.32236e-06	0.000726586
Oaz1	ENSMUSG00000035242	763.344	-0.715832	0.159666	-4.48331	7.34934e-06	0.000726586
Tfrc	ENSMUSG00000022797	3166.1	0.575609	0.128452	4.48114	7.4246e-06	0.000731019
NA	ENSMUSG00000076236	2204.52	-0.621941	0.138818	-4.48025	7.45544e-06	0.000731059
Mrpl28	ENSMUSG00000024181	890.637	-0.698402	0.155915	-4.47938	7.48597e-06	0.000731069
Rbm27	ENSMUSG00000024491	859.636	0.679591	0.151756	4.47818	7.52837e-06	0.000731824
Mrps12	ENSMUSG00000045948	418.188	-0.851858	0.190256	-4.47743	7.55462e-06	0.000731824
Gm9844	ENSMUSG00000091955	1147.95	-0.64277	0.143597	-4.47622	7.59759e-06	0.000733031
NA	ENSMUSG00000072692	5256.11	-0.554845	0.124498	-4.45664	8.32541e-06	0.00079693
NA	ENSMUSG00000091478	1856.46	-0.593194	0.133129	-4.45577	8.35941e-06	0.00079693
Gm38394	ENSMUSG00000094410	105.455	1.54251	0.346119	4.4566	8.32696e-06	0.00079693
Fryl	ENSMUSG00000070733	548.937	0.807222	0.181512	4.44721	8.69923e-06	0.000826049
Taf1	ENSMUSG00000031314	889.312	0.697622	0.157087	4.441	8.95429e-06	0.000842661
Ppp1r14b	ENSMUSG00000056612	785.845	-0.712929	0.160555	-4.44039	8.97941e-06	0.000842661
NA	ENSMUSG00000080002	583.651	-0.836515	0.188341	-4.44149	8.93362e-06	0.000842661
NA	ENSMUSG00000078498	641.992	0.804628	0.18127	4.43883	9.04495e-06	0.000845509
Uqcrh	ENSMUSG00000063882	1427.32	-0.653402	0.14727	-4.43675	9.13288e-06	0.000850419
NA	ENSMUSG00000105704	87.131	1.43011	0.32275	4.43103	9.37827e-06	0.000869898
NA	ENSMUSG00000067344	3420.9	-0.638738	0.144204	-4.42942	9.44871e-06	0.00087306
NA	ENSMUSG00000061167	137.523	-9.32869	2.10742	-4.42659	9.57335e-06	0.000881189
Ndufa3	ENSMUSG00000035674	418.658	-0.837787	0.189366	-4.42417	9.68123e-06	0.000887717
NA	ENSMUSG00000064317	836.671	-0.788332	0.178243	-4.42279	9.74366e-06	0.000890044
Arhgap5	ENSMUSG00000035133	937.007	0.804309	0.181966	4.4201	9.86572e-06	0.00089778
Atad2	ENSMUSG00000022360	1053.02	0.681706	0.154367	4.41614	1.00481e-05	0.000910924
Nid1	ENSMUSG00000005397	2365.95	0.62041	0.140956	4.40144	1.07536e-05	0.000971221
Dst	ENSMUSG00000026131	488.725	0.790187	0.17965	4.39848	1.09011e-05	0.000980858
Galk1	ENSMUSG00000020766	998.206	-0.691135	0.157387	-4.3913	1.12677e-05	0.00100257
NA	ENSMUSG00000053173	3639.42	-0.541252	0.123222	-4.39248	1.12067e-05	0.00100257
Arfgef2	ENSMUSG00000074582	854.664	0.73548	0.167478	4.3915	1.12573e-05	0.00100257
Mif	ENSMUSG00000033307	1543.77	-0.729382	0.166132	-4.39039	1.13149e-05	0.00100306
Ndufb8	ENSMUSG00000025204	1393.53	-0.611661	0.139774	-4.37608	1.20835e-05	0.00106726
Vcan	ENSMUSG00000021614	192.08	1.02826	0.235107	4.37357	1.22231e-05	0.00107171
NA	ENSMUSG00000110057	1717.04	-0.626188	0.143162	-4.37397	1.22007e-05	0.00107171
Sod1	ENSMUSG00000022982	2911.83	-0.551082	0.126161	-4.36808	1.25344e-05	0.00109104
Atp2a2	ENSMUSG00000029467	3857.03	0.601624	0.137728	4.36821	1.25269e-05	0.00109104
Gabpb2	ENSMUSG00000038766	417.984	0.821454	0.188274	4.36308	1.28245e-05	0.00110429
Dennd6a	ENSMUSG00000040818	419.35	0.823753	0.188791	4.3633	1.28115e-05	0.00110429
NA	ENSMUSG00000081094	10633.2	-0.576915	0.132222	-4.36323	1.28154e-05	0.00110429
Nup153	ENSMUSG00000021374	1225.05	0.667929	0.153168	4.36075	1.29618e-05	0.00110941
Selenow	ENSMUSG00000041571	898.438	-0.664847	0.15247	-4.3605	1.29763e-05	0.00110941
Fam91a1	ENSMUSG00000037119	870.948	0.712622	0.163547	4.35729	1.31685e-05	0.00112184
Med13l	ENSMUSG00000018076	754.45	0.760661	0.174679	4.35463	1.33294e-05	0.00113154
NA	ENSMUSG00000114147	80.8462	1.59739	0.367144	4.35086	1.35602e-05	0.00114707
Slc2a1	ENSMUSG00000028645	3214.47	-0.617919	0.142083	-4.34899	1.36765e-05	0.00115285
NA	ENSMUSG00000097906	7320.82	-0.523481	0.120395	-4.34803	1.37365e-05	0.00115386
Mib1	ENSMUSG00000024294	550.187	0.779771	0.179553	4.34283	1.40656e-05	0.00117331
Uba6	ENSMUSG00000035898	537.902	0.77967	0.179506	4.34343	1.40278e-05	0.00117331
NA	ENSMUSG00000080877	426.516	-0.817246	0.188266	-4.34092	1.41889e-05	0.00117949
Snrpb	ENSMUSG00000027404	2320.87	-0.559844	0.129054	-4.33805	1.4375e-05	0.00119084
Vmac	ENSMUSG00000054723	382.59	-0.835141	0.192589	-4.33638	1.44846e-05	0.0011958
Sptbn1	ENSMUSG00000020315	1449	0.589469	0.136041	4.33302	1.47077e-05	0.00121006
Trps1	ENSMUSG00000038679	255.26	0.953729	0.220419	4.32688	1.51233e-05	0.00124001
Rock1	ENSMUSG00000024290	603.274	0.812395	0.187854	4.3246	1.52809e-05	0.00124867
Cep295	ENSMUSG00000046111	359.665	0.812975	0.1881	4.32204	1.54596e-05	0.00125899
Dnajc13	ENSMUSG00000032560	874.267	0.647988	0.15015	4.31559	1.59175e-05	0.00127827
Ftl1-ps1	ENSMUSG00000062382	2967.23	-0.654658	0.151718	-4.31497	1.59624e-05	0.00127827
NA	ENSMUSG00000096942	5816.57	-0.584157	0.135318	-4.31693	1.58217e-05	0.00127827
NA	ENSMUSG00000110841	4472.61	-0.528347	0.122427	-4.31561	1.59161e-05	0.00127827
NA	ENSMUSG00000116845	347.132	-0.918735	0.212862	-4.31611	1.58801e-05	0.00127827
H2afj	ENSMUSG00000060032	264.689	-0.951935	0.221016	-4.30708	1.65421e-05	0.00131158
Urm1	ENSMUSG00000069020	626.525	-0.712308	0.165367	-4.30744	1.65154e-05	0.00131158
Cops9	ENSMUSG00000073616	373.121	-1.01755	0.236186	-4.30824	1.64559e-05	0.00131158
Rc3h1	ENSMUSG00000040423	275.571	0.914612	0.212605	4.30194	1.69309e-05	0.00133799
NA	ENSMUSG00000074221	1410.5	0.637605	0.148536	4.29258	1.76609e-05	0.0013911
Tnpo1	ENSMUSG00000009470	3579.66	0.637052	0.148479	4.29053	1.78246e-05	0.00139941
NA	ENSMUSG00000068120	856.21	-0.697716	0.162702	-4.28831	1.80037e-05	0.00140887
Prkaa2	ENSMUSG00000028518	317.773	0.854389	0.199883	4.27446	1.91604e-05	0.00148211
Phip	ENSMUSG00000032253	571.171	0.830586	0.194293	4.27492	1.91209e-05	0.00148211
Gadl1	ENSMUSG00000056880	1758.68	-0.572855	0.133988	-4.27541	1.90783e-05	0.00148211
NA	ENSMUSG00000105031	118.711	-1.33452	0.312229	-4.27415	1.91865e-05	0.00148211
Son	ENSMUSG00000022961	1788.77	0.584353	0.136769	4.27255	1.93249e-05	0.00148802
Rpl6	ENSMUSG00000029614	3119.28	-0.530838	0.124416	-4.26665	1.98429e-05	0.00150856
Bclaf1	ENSMUSG00000037608	1797.19	0.577426	0.135299	4.26777	1.97438e-05	0.00150856
Brwd3	ENSMUSG00000063663	257.946	0.96591	0.226312	4.26804	1.97198e-05	0.00150856
NA	L1_Mur3:L1:LINE	325.545	0.87841	0.205849	4.26725	1.97901e-05	0.00150856
Bex3	ENSMUSG00000046432	1753.52	-0.58698	0.137613	-4.26543	1.99514e-05	0.00151202
NA	ENSMUSG00000086324	221.596	-1.07027	0.250958	-4.26472	2.00153e-05	0.0015121
Usp37	ENSMUSG00000033364	789.448	0.660415	0.154997	4.26083	2.03673e-05	0.00152908
Setd2	ENSMUSG00000044791	767.396	0.652179	0.153051	4.26119	2.03338e-05	0.00152908
Lin7c	ENSMUSG00000027162	1169.86	0.649659	0.152513	4.2597	2.04702e-05	0.00153201
Baz2a	ENSMUSG00000040054	2784.42	0.573185	0.134807	4.25191	2.11959e-05	0.0015814
Mme	ENSMUSG00000027820	675.825	0.697295	0.164101	4.24919	2.14545e-05	0.00159573
Ticrr	ENSMUSG00000046591	1088.65	0.633118	0.149081	4.24681	2.16834e-05	0.00160779
Atp7a	ENSMUSG00000033792	93.4706	1.36759	0.322245	4.24394	2.19632e-05	0.00162352
Herc2	ENSMUSG00000030451	365.86	0.873299	0.206283	4.23351	2.30077e-05	0.00169551
Rpl35a	ENSMUSG00000060636	687.731	-0.692978	0.16404	-4.22444	2.39533e-05	0.0017598
Rplp0	ENSMUSG00000067274	7633.92	-0.508913	0.120503	-4.22323	2.40826e-05	0.00176391
Jmjd1c	ENSMUSG00000037876	375.407	0.799609	0.189573	4.21795	2.46533e-05	0.00180021
NA	ENSMUSG00000115318	38.3068	2.15696	0.511475	4.21714	2.47424e-05	0.00180125
Fn1	ENSMUSG00000026193	4524.64	0.708418	0.168047	4.2156	2.49119e-05	0.00180811
NA	ENSMUSG00000063108	300.239	0.98654	0.234363	4.20945	2.55996e-05	0.00185243
Chd2	ENSMUSG00000078671	618.715	0.740733	0.17602	4.20824	2.57367e-05	0.00185676
Baz2b	ENSMUSG00000026987	335.482	0.847502	0.201757	4.2006	2.66203e-05	0.00191475
Bax	ENSMUSG00000003873	1642.12	-0.565213	0.134677	-4.19682	2.70689e-05	0.0019412
Pmf1	ENSMUSG00000028066	980.544	-0.636922	0.152154	-4.18603	2.83874e-05	0.00201661
Ctdspl2	ENSMUSG00000033411	502.928	0.81677	0.195144	4.18548	2.84562e-05	0.00201661
NA	ENSMUSG00000059775	4061.15	-0.509149	0.121602	-4.18701	2.82651e-05	0.00201661
Dppa5a	ENSMUSG00000060461	18415.1	-0.608435	0.145331	-4.18654	2.83237e-05	0.00201661
Spred2	ENSMUSG00000045671	414.683	0.806881	0.192824	4.18454	2.8575e-05	0.00201907
NA	ENSMUSG00000097971	885.769	-0.756915	0.181098	-4.1796	2.92026e-05	0.00205737
Pfn1	ENSMUSG00000018293	6042.83	-0.59441	0.142487	-4.17168	3.02368e-05	0.00211804
Epop	ENSMUSG00000043439	1444.48	-0.693419	0.166222	-4.17165	3.02401e-05	0.00211804
NA	ENSMUSG00000083621	6283.88	-0.578353	0.138689	-4.17015	3.04401e-05	0.00212585
Yes1	ENSMUSG00000014932	1100.61	0.6803	0.163365	4.16429	3.12317e-05	0.00217481
Ash1l	ENSMUSG00000028053	184.72	1.00597	0.241724	4.16164	3.15974e-05	0.00218881
Fam178a	ENSMUSG00000036097	657.896	0.735356	0.176704	4.16151	3.16149e-05	0.00218881
Pbrm1	ENSMUSG00000042323	647.241	0.73351	0.176311	4.16031	3.17815e-05	0.00219402
Gm10036	ENSMUSG00000058064	1179.78	-0.593711	0.142781	-4.15821	3.20754e-05	0.00220796
NA	ENSMUSG00000066407	246.028	-1.04889	0.252318	-4.157	3.22454e-05	0.00221332
Tmem131	ENSMUSG00000026116	923.272	0.658812	0.15852	4.15602	3.23841e-05	0.00221651
Aprt	ENSMUSG00000006589	1150.94	-0.662063	0.15961	-4.148	3.35385e-05	0.002289
Gm23497	ENSMUSG00000088363	147.432	1.0817	0.261148	4.14208	3.44173e-05	0.00234233
Arhgap21	ENSMUSG00000036591	476.262	0.713315	0.172334	4.13913	3.48626e-05	0.00236409
Kmt2c	ENSMUSG00000038056	287.152	0.882703	0.213315	4.13802	3.50323e-05	0.00236409
Dzip3	ENSMUSG00000064061	337.349	0.91313	0.220654	4.13829	3.4991e-05	0.00236409
Rps26	ENSMUSG00000025362	2441.01	-0.533185	0.128895	-4.13657	3.52529e-05	0.00237231
Banf1	ENSMUSG00000024844	2006.53	-0.558482	0.13512	-4.13323	3.57695e-05	0.00240036
NA	ENSMUSG00000054178	19.069	3.04668	0.737728	4.12981	3.63057e-05	0.00242955
Kmt2a	ENSMUSG00000002028	208.454	0.934643	0.226352	4.12916	3.64085e-05	0.00242966
NA	ENSMUSG00000084817	647.468	-0.682117	0.16528	-4.12703	3.6748e-05	0.00244552
Cpeb4	ENSMUSG00000020300	138.462	1.11572	0.270455	4.12534	3.70182e-05	0.0024567
Siva1	ENSMUSG00000064326	672.705	-0.696784	0.16895	-4.1242	3.72026e-05	0.00246214
Fam221b	ENSMUSG00000043633	840.489	-0.652099	0.15828	-4.11992	3.79007e-05	0.00250145
Dohh	ENSMUSG00000078440	568.02	-0.70476	0.171128	-4.11831	3.81658e-05	0.00251204
NA	ENSMUSG00000069682	16696.2	-0.58626	0.142404	-4.11688	3.84034e-05	0.00252078
Mrps16	ENSMUSG00000049960	789.694	-0.686271	0.166725	-4.11618	3.85199e-05	0.00252153
Eif3k	ENSMUSG00000053565	2422.2	-0.534366	0.12988	-4.1143	3.88362e-05	0.00253533
NA	ENSMUSG00000061544	1008.75	0.624122	0.151776	4.11213	3.92023e-05	0.0025454
Pdzd8	ENSMUSG00000074746	407.929	0.750552	0.182503	4.11254	3.91326e-05	0.0025454
NA	ENSMUSG00000058603	3205.26	-0.558605	0.136117	-4.10385	4.06334e-05	0.0026312
NA	ENSMUSG00000078497	228.941	0.986045	0.240395	4.10176	4.10014e-05	0.0026479
Pcm1	ENSMUSG00000031592	1105.02	0.637372	0.155593	4.09642	4.19597e-05	0.00269529
AW549877	ENSMUSG00000041935	485.55	0.71978	0.175692	4.09682	4.18864e-05	0.00269529
NA	ENSMUSG00000071151	336.599	-0.829683	0.202678	-4.09361	4.24706e-05	0.00272083
Plekhh1	ENSMUSG00000060716	792.85	0.62126	0.152143	4.08338	4.4385e-05	0.00283592
NA	MLT1G1:ERVL-MaLR:LTR	273.525	0.881824	0.216097	4.08069	4.49029e-05	0.0028614
Gm42715	ENSMUSG00000107023	484.932	0.804535	0.197194	4.07993	4.50501e-05	0.00286318
Tmem181a	ENSMUSG00000038141	725.407	0.638093	0.156492	4.07748	4.55262e-05	0.00288581
NA	ENSMUSG00000113113	970.273	-0.66947	0.164254	-4.07581	4.5855e-05	0.002899
Tjp1	ENSMUSG00000030516	758.147	0.635876	0.156108	4.07331	4.63498e-05	0.00291494
NA	ENSMUSG00000117515	206.823	-1.01082	0.248128	-4.07378	4.6256e-05	0.00291494
Nhp2	ENSMUSG00000001056	1704.03	-0.56051	0.137744	-4.06923	4.71686e-05	0.00294881
Cep350	ENSMUSG00000033671	147.54	1.05871	0.260241	4.06819	4.73793e-05	0.00294881
Cox6b1	ENSMUSG00000036751	1736.71	-0.553431	0.136024	-4.06863	4.72901e-05	0.00294881
NA	ENSMUSG00000083424	17.537	-6.35611	1.56197	-4.06929	4.71569e-05	0.00294881
Nr5a2	ENSMUSG00000026398	820.451	0.615162	0.151247	4.06727	4.75666e-05	0.00295282
Utp20	ENSMUSG00000004356	1315.87	0.576526	0.141809	4.06551	4.79282e-05	0.00296759
NA	ENSMUSG00000075279	203.579	-0.997839	0.245632	-4.06233	4.85845e-05	0.0029928
NA	ENSMUSG00000096768	929.132	-0.608411	0.149753	-4.06276	4.84955e-05	0.0029928
Pum2	ENSMUSG00000020594	1575.72	0.580361	0.142886	4.0617	4.87174e-05	0.00299331
Tuba4a	ENSMUSG00000026202	594.003	-0.701632	0.172825	-4.05979	4.91172e-05	0.00301018
Ndufs6	ENSMUSG00000021606	698.897	-0.691044	0.170374	-4.05603	4.9914e-05	0.00305123
NA	ENSMUSG00000081179	246.705	0.903353	0.222925	4.05228	5.07208e-05	0.00309268
Ddah2	ENSMUSG00000007039	487.309	-0.718131	0.177386	-4.04842	5.1565e-05	0.00313619
Pcnt	ENSMUSG00000001151	1079.81	0.580572	0.143522	4.04518	5.22827e-05	0.00317182
Kat2b	ENSMUSG00000000708	840.062	0.658988	0.16308	4.04088	5.32509e-05	0.00320627
Ndufb7	ENSMUSG00000033938	752.357	-0.640251	0.15841	-4.04173	5.3059e-05	0.00320627
Ubr4	ENSMUSG00000066036	1918.28	0.696551	0.172371	4.04099	5.32251e-05	0.00320627
Luzp1	ENSMUSG00000001089	545.02	0.680412	0.168424	4.03989	5.34768e-05	0.00321181
Ptbp3	ENSMUSG00000028382	1116.36	0.588456	0.145897	4.03337	5.49825e-05	0.00328582
Elovl6	ENSMUSG00000041220	1290.82	0.581964	0.144284	4.03345	5.49642e-05	0.00328582
NA	ENSMUSG00000063623	824.22	-0.681195	0.169163	-4.02685	5.65293e-05	0.00336988
Mrpl34	ENSMUSG00000034880	316.047	-0.849221	0.210941	-4.02586	5.67678e-05	0.00337572
NA	ENSMUSG00000073647	332.189	0.817202	0.203046	4.02471	5.70452e-05	0.00338383
Lrp6	ENSMUSG00000030201	427.545	0.733941	0.182621	4.01894	5.84618e-05	0.00345805
Romo1	ENSMUSG00000067847	183.776	-1.05014	0.261331	-4.01844	5.85842e-05	0.00345805
Ndufs7	ENSMUSG00000020153	615.976	-0.681011	0.169641	-4.01443	5.95887e-05	0.00348311
Nme2	ENSMUSG00000020857	1868.98	-0.566337	0.14107	-4.01458	5.95514e-05	0.00348311
Wdr89	ENSMUSG00000045690	7194.2	-0.50988	0.127005	-4.01465	5.95337e-05	0.00348311
NA	ENSMUSG00000063696	10959.7	-0.473061	0.117837	-4.01455	5.95592e-05	0.00348311
Acads	ENSMUSG00000029545	661.205	-0.677051	0.168755	-4.01204	6.01958e-05	0.00351006
Rev3l	ENSMUSG00000019841	222.842	0.895018	0.223224	4.0095	6.08477e-05	0.00353948
NA	ENSMUSG00000083380	787.587	-0.675311	0.168457	-4.0088	6.10275e-05	0.00354137
NA	ENSMUSG00000082062	7515.75	-0.482483	0.120403	-4.00722	6.14364e-05	0.00354795
NA	ENSMUSG00000101878	2606.19	-0.53318	0.133041	-4.00764	6.13298e-05	0.00354795
Tgfbr1	ENSMUSG00000007613	383.747	0.746074	0.186327	4.00411	6.22502e-05	0.00355956
Samd8	ENSMUSG00000021770	395.26	0.745117	0.186107	4.00371	6.23572e-05	0.00355956
Ireb2	ENSMUSG00000032293	1697.32	0.587008	0.146619	4.00363	6.23783e-05	0.00355956
Ankrd11	ENSMUSG00000035569	1144.93	0.577655	0.144263	4.00419	6.22301e-05	0.00355956
NA	ENSMUSG00000083669	819.961	-0.681527	0.1702	-4.00428	6.2207e-05	0.00355956
Pou5f1	ENSMUSG00000024406	7742.92	-0.481129	0.120245	-4.00125	6.30088e-05	0.00358702
Psmb5	ENSMUSG00000022193	665.705	-0.734517	0.183634	-3.9999	6.33691e-05	0.003599
Atrx	ENSMUSG00000031229	772.531	0.694976	0.173864	3.99724	6.40843e-05	0.00363104
Psmb4	ENSMUSG00000005779	2967.25	-0.50401	0.126142	-3.99557	6.45382e-05	0.00363107
Il6st	ENSMUSG00000021756	599.544	0.655617	0.164077	3.9958	6.44762e-05	0.00363107
Samd1	ENSMUSG00000079003	699.385	-0.653406	0.163529	-3.99566	6.45131e-05	0.00363107
Prrc2b	ENSMUSG00000039262	3413.82	0.534456	0.133785	3.99489	6.47257e-05	0.00363311
Chchd2	ENSMUSG00000070493	2347.58	-0.539011	0.134987	-3.99307	6.52238e-05	0.00365254
Mki67	ENSMUSG00000031004	1080.16	0.611365	0.153236	3.98969	6.61584e-05	0.00369625
Rbm15	ENSMUSG00000048109	392.844	0.777871	0.195171	3.98559	6.73113e-05	0.00375194
Arf5	ENSMUSG00000020440	841.361	-0.621271	0.156088	-3.98027	6.88362e-05	0.00382806
Htt	ENSMUSG00000029104	450.512	0.786914	0.197811	3.97811	6.94648e-05	0.00384521
Atg14	ENSMUSG00000037526	724.438	0.615294	0.154656	3.97846	6.93634e-05	0.00384521
Anapc11	ENSMUSG00000025135	806.12	-0.615853	0.154912	-3.97551	7.02281e-05	0.00387853
Sf3b5	ENSMUSG00000078348	974.857	-0.639964	0.161002	-3.97488	7.04138e-05	0.00387987
Prdx2	ENSMUSG00000005161	2373.54	-0.528111	0.132991	-3.97102	7.15652e-05	0.00393429
Atp5d	ENSMUSG00000003072	1386.42	-0.671623	0.169309	-3.96685	7.28292e-05	0.00399463
NA	ENSMUSG00000103975	149.924	1.03953	0.262268	3.96364	7.38169e-05	0.00403958
Azin1	ENSMUSG00000037458	1296.04	0.628073	0.158532	3.96181	7.43844e-05	0.00406139
Rack1	ENSMUSG00000020372	24731.5	-0.472012	0.119202	-3.95975	7.50283e-05	0.00408726
Gm2000	ENSMUSG00000078193	4721.51	-0.615489	0.155631	-3.95479	7.66035e-05	0.00416363
NA	ENSMUSG00000080921	3446.87	-0.591415	0.149596	-3.95341	7.70452e-05	0.00417818
Cggbp1	ENSMUSG00000054604	1697.38	0.560092	0.141738	3.9516	7.76319e-05	0.00419108
Ldha	ENSMUSG00000063229	8075.58	-0.477805	0.120902	-3.95201	7.7497e-05	0.00419108
Pank3	ENSMUSG00000018846	543.582	0.714952	0.181293	3.94363	8.02566e-05	0.00432306
Txn1	ENSMUSG00000028367	3866.75	-0.525801	0.133457	-3.93984	8.15356e-05	0.00438213
Nutf2-ps1	ENSMUSG00000071497	999.507	-0.580653	0.147457	-3.93777	8.22416e-05	0.0044102
NA	ENSMUSG00000075268	519.853	-0.684486	0.174224	-3.92876	8.53837e-05	0.00456851
Uqcr11	ENSMUSG00000020163	711.517	-0.62619	0.15942	-3.92792	8.56854e-05	0.00457446
Jund	ENSMUSG00000071076	457.949	-0.725707	0.185022	-3.92229	8.77125e-05	0.00467229
Eif3i	ENSMUSG00000028798	2498.54	-0.523431	0.133548	-3.91943	8.87572e-05	0.00470707
Larp4b	ENSMUSG00000033499	842.214	0.63496	0.161998	3.91956	8.87119e-05	0.00470707
NA	ENSMUSG00000117183	105.228	1.19306	0.304486	3.91827	8.91862e-05	0.0047194
Braf	ENSMUSG00000002413	172.964	0.97109	0.248219	3.91223	9.14471e-05	0.0048101
Nucks1	ENSMUSG00000026434	3634.21	0.483661	0.123626	3.91229	9.14243e-05	0.0048101
Akap9	ENSMUSG00000040407	233.777	0.854748	0.218489	3.91209	9.15007e-05	0.0048101
Kntc1	ENSMUSG00000029414	643.149	0.629244	0.161002	3.9083	9.29491e-05	0.00487267
Mdc1	ENSMUSG00000061607	1100.72	0.559451	0.143159	3.90791	9.30967e-05	0.00487267
NA	ENSMUSG00000116757	376.596	-0.796085	0.203811	-3.90599	9.38399e-05	0.00490089
Psma7	ENSMUSG00000027566	2603.53	-0.536787	0.137501	-3.90388	9.46641e-05	0.00493321
Cnot6	ENSMUSG00000020362	740.435	0.644006	0.165089	3.90095	9.58144e-05	0.00497937
Zc3h13	ENSMUSG00000022000	866.916	0.642703	0.164771	3.90058	9.59644e-05	0.00497937
Ptch1	ENSMUSG00000021466	783.728	0.622264	0.159716	3.89607	9.77648e-05	0.00505674
Atr	ENSMUSG00000032409	474.545	0.706128	0.181254	3.8958	9.78764e-05	0.00505674
Amotl1	ENSMUSG00000013076	305.735	0.806348	0.207563	3.88484	0.000102398	0.005279
4932438A13Rik	ENSMUSG00000037270	147.641	1.01734	0.262044	3.88235	0.000103454	0.005322
NA	ENSMUSG00000043770	804.529	-0.620016	0.159727	-3.88172	0.000103718	0.00532289
Tmem245	ENSMUSG00000055296	227.986	0.858618	0.221221	3.88127	0.000103914	0.00532289
Gpcpd1	ENSMUSG00000027346	266.826	0.833468	0.214824	3.87977	0.000104553	0.00534424
Clock	ENSMUSG00000029238	237.993	0.844139	0.217694	3.87764	0.000105476	0.00536201
Rps16	ENSMUSG00000037563	535.608	-0.775212	0.199906	-3.87789	0.000105367	0.00536201
NA	ENSMUSG00000062353	5719.19	-0.572242	0.147603	-3.8769	0.000105794	0.00536201
NA	ENSMUSG00000109241	324.175	-0.788388	0.203343	-3.87714	0.000105692	0.00536201
NA	MERVL-int:ERVL:LTR	295.368	0.784452	0.202388	3.87599	0.000106194	0.00537095
NA	PB1D11:Alu:SINE	472.371	0.732484	0.189067	3.87419	0.000106978	0.00539925
Rpp25l	ENSMUSG00000036114	307.67	-0.810951	0.209592	-3.86919	0.000109197	0.00547485
Sbno1	ENSMUSG00000038095	1399.52	0.546697	0.141329	3.86826	0.000109616	0.00547485
Kmt2d	ENSMUSG00000048154	464.692	0.744262	0.192384	3.86862	0.000109453	0.00547485
Impad1	ENSMUSG00000066324	919.789	0.60558	0.156476	3.8701	0.000108789	0.00547485
Gm20390	ENSMUSG00000091228	2538.9	-0.52775	0.136401	-3.86912	0.00010923	0.00547485
Camsap2	ENSMUSG00000041570	299.253	0.811842	0.209905	3.86765	0.000109888	0.00547705
Bola2	ENSMUSG00000047721	690.237	-0.625591	0.161832	-3.86569	0.000110775	0.00550987
Tmem229b	ENSMUSG00000046157	153.739	1.11102	0.287463	3.86491	0.000111129	0.00551606
Ddit4	ENSMUSG00000020108	1784.24	-0.542924	0.140644	-3.86028	0.000113258	0.00558884
Larp4	ENSMUSG00000023025	1267.92	0.586419	0.151939	3.85957	0.000113585	0.00558884
Ckap5	ENSMUSG00000040549	1591.42	0.518343	0.134304	3.85947	0.000113633	0.00558884
Snrpd2	ENSMUSG00000040824	1094.86	-0.559303	0.144927	-3.8592	0.000113759	0.00558884
NA	ENSMUSG00000111897	1557.92	-0.653469	0.169312	-3.85955	0.000113597	0.00558884
NA	ENSMUSG00000115193	309.121	-0.797566	0.206849	-3.85578	0.000115362	0.00565606
Plekhg1	ENSMUSG00000040624	529.161	0.645474	0.167508	3.8534	0.000116491	0.00569973
NA	ENSMUSG00000110686	425.403	-0.757824	0.196696	-3.85278	0.000116785	0.00570252
Tuba1b	ENSMUSG00000023004	9748.56	-0.494321	0.12846	-3.84805	0.000119064	0.00580201
Ccdc88a	ENSMUSG00000032740	246.664	0.918758	0.23892	3.84546	0.000120328	0.00585173
Setd5	ENSMUSG00000034269	1468.03	0.529826	0.137873	3.84286	0.000121611	0.00590217
Chm	ENSMUSG00000025531	262.29	0.903513	0.235527	3.83613	0.00012499	0.00604177
NA	ENSMUSG00000110444	104.066	1.19395	0.311233	3.83619	0.000124957	0.00604177
Hras	ENSMUSG00000025499	768.935	-0.613052	0.160026	-3.83094	0.000127653	0.00614576
NA	RMER16-int:ERVK:LTR	403.421	0.698681	0.18236	3.83134	0.00012745	0.00614576
Zfp292	ENSMUSG00000039967	564.447	0.654671	0.170996	3.82856	0.000128893	0.00618067
Qk	ENSMUSG00000062078	1781.68	0.566211	0.147879	3.82888	0.000128728	0.00618067
Trp53inp1	ENSMUSG00000028211	1673.65	0.570466	0.149191	3.82373	0.000131447	0.00627283
Srrm2	ENSMUSG00000039218	2734.59	0.635644	0.166249	3.82345	0.000131598	0.00627283
Sertad2	ENSMUSG00000049800	484.928	0.667349	0.174518	3.82395	0.000131329	0.00627283
Bend4	ENSMUSG00000092060	709.257	0.660611	0.172977	3.81907	0.000133958	0.00637267
Atp5g3	ENSMUSG00000018770	3953.53	-0.466586	0.122275	-3.81587	0.000135707	0.00644311
Xiap	ENSMUSG00000025860	507.716	0.717154	0.187983	3.815	0.000136185	0.0064448
NA	ENSMUSG00000081604	3355.02	-0.489664	0.128358	-3.81483	0.000136279	0.0064448
Rpl14	ENSMUSG00000025794	4983.76	-0.520023	0.13636	-3.81361	0.000136951	0.00646386
Atp5e	ENSMUSG00000016252	1305.99	-0.662493	0.174038	-3.80661	0.000140886	0.006632
Pcbp4	ENSMUSG00000023495	455.286	-0.710014	0.186537	-3.80629	0.000141065	0.006632
Ints2	ENSMUSG00000018068	495.955	0.68501	0.180048	3.8046	0.000142032	0.00663848
Slain2	ENSMUSG00000036087	476.396	0.686978	0.180556	3.80479	0.000141924	0.00663848
Pcf11	ENSMUSG00000041328	573.384	0.668667	0.175743	3.80479	0.000141923	0.00663848
NA	ENSMUSG00000083116	86.9598	1.25765	0.330752	3.8024	0.000143304	0.00668491
Mob1b	ENSMUSG00000006262	259.776	0.850356	0.22373	3.80081	0.000144226	0.00670866
Atp13a3	ENSMUSG00000022533	796.104	0.726011	0.191052	3.80008	0.000144651	0.00670866
Ly75	ENSMUSG00000026980	1354.94	0.526181	0.138463	3.80016	0.000144602	0.00670866
NA	MMERGLN-int:ERV1:LTR	473.429	0.78434	0.20645	3.79918	0.000145175	0.00672001
Ndufb11	ENSMUSG00000031059	936.657	-0.586997	0.154653	-3.79558	0.000147297	0.00680511
Pafah1b3	ENSMUSG00000005447	301.072	-0.792877	0.208922	-3.79509	0.00014759	0.00680559
Phb	ENSMUSG00000038845	519.457	-0.703644	0.185574	-3.79171	0.000149614	0.00688568
Wapl	ENSMUSG00000041408	1670.76	0.521656	0.137616	3.79067	0.000150242	0.00690135
Mrpl52	ENSMUSG00000010406	561.534	-0.653227	0.172351	-3.79009	0.000150591	0.00690422
Cltc	ENSMUSG00000047126	4385.13	0.471887	0.124558	3.78849	0.000151566	0.00693566
Fam179b	ENSMUSG00000035614	398.133	0.729781	0.192734	3.78647	0.0001528	0.00697883
Akr7a5	ENSMUSG00000028743	245.217	-0.87339	0.230697	-3.78588	0.000153165	0.00698224
Atp6v0c	ENSMUSG00000024121	986.903	-0.613976	0.162229	-3.78463	0.00015394	0.00700428
Gatad2b	ENSMUSG00000042390	586.637	0.649455	0.171625	3.78415	0.000154234	0.00700438
Rpl32	ENSMUSG00000057841	10864	-0.514201	0.135925	-3.78297	0.00015497	0.00702454
Cox8a	ENSMUSG00000035885	2444.77	-0.533265	0.141131	-3.77852	0.000157761	0.00713755
Hipk1	ENSMUSG00000008730	360.365	0.716838	0.189791	3.77698	0.00015874	0.00716836
Sos1	ENSMUSG00000024241	414.052	0.679253	0.180225	3.76891	0.000163964	0.00737652
Pdpr	ENSMUSG00000033624	124.047	1.09483	0.290486	3.76895	0.000163938	0.00737652
Jade1	ENSMUSG00000025764	2649.12	0.483759	0.12838	3.76819	0.000164435	0.0073839
Alms1	ENSMUSG00000063810	226.57	0.872287	0.231622	3.76599	0.000165891	0.00743539
Trip11	ENSMUSG00000021188	181.488	0.947389	0.251627	3.76504	0.00016652	0.00743582
NA	ENSMUSG00000025922	150.216	-1.04869	0.278515	-3.76529	0.000166354	0.00743582
Ndufa4l2	ENSMUSG00000040280	238.927	-0.886625	0.23559	-3.76342	0.000167606	0.00745659
Minos1	ENSMUSG00000050608	770.184	-0.649842	0.172673	-3.76344	0.000167593	0.00745659
Chd1	ENSMUSG00000023852	602.998	0.637308	0.169482	3.76032	0.000169697	0.00752185
Atpif1	ENSMUSG00000054428	850.125	-0.635957	0.169144	-3.75985	0.000170012	0.00752185
NA	ENSMUSG00000113061	4652.62	-0.539837	0.143577	-3.75992	0.000169965	0.00752185
NA	ENSMUSG00000081895	2850.69	-0.530114	0.141042	-3.75855	0.000170904	0.00754743
Ppp1r12a	ENSMUSG00000019907	817.61	0.624736	0.166302	3.75664	0.000172212	0.00759124
Strn	ENSMUSG00000024077	316.471	0.830376	0.221182	3.75427	0.000173849	0.00760757
Lamc1	ENSMUSG00000026478	2969.18	0.581393	0.15485	3.75455	0.000173656	0.00760757
NA	ENSMUSG00000047965	1870.26	-0.557057	0.148354	-3.75491	0.000173403	0.00760757
NA	ENSMUSG00000091594	188.005	0.934158	0.248783	3.75492	0.000173399	0.00760757
Ttc28	ENSMUSG00000033209	215.307	0.898702	0.239769	3.7482	0.000178105	0.00777962
Pgap1	ENSMUSG00000073678	176.02	0.908625	0.242552	3.7461	0.000179603	0.00783083
Ubb	ENSMUSG00000019505	5895.28	-0.456674	0.122069	-3.74112	0.000183201	0.00794443
Creb1	ENSMUSG00000025958	444.135	0.685806	0.183273	3.742	0.000182563	0.00794443
Slc26a2	ENSMUSG00000034320	270.844	0.803525	0.214765	3.74142	0.000182986	0.00794443
Atp5h	ENSMUSG00000034566	521.898	-0.725443	0.19395	-3.74036	0.000183759	0.0079543
Foxn2	ENSMUSG00000034998	659.431	0.651913	0.174367	3.73875	0.000184937	0.00799087
NA	ENSMUSG00000110545	1324.14	-0.540649	0.144705	-3.73622	0.000186811	0.00805735
NA	ENSMUSG00000112546	57.0396	-1.6979	0.454797	-3.73331	0.000188979	0.00813624
Ice1	ENSMUSG00000034525	819.232	0.565592	0.151589	3.7311	0.000190648	0.00819343
Cul4b	ENSMUSG00000031095	2767.12	0.511041	0.137048	3.72892	0.000192301	0.00824973
Ppp1r35	ENSMUSG00000029725	214.661	-0.941346	0.252517	-3.72785	0.000193121	0.00827013
Trappc8	ENSMUSG00000033382	790.362	0.582153	0.156232	3.72621	0.000194384	0.00830938
Ep400	ENSMUSG00000029505	713.652	0.609857	0.163696	3.72555	0.000194888	0.00831613
Map3k2	ENSMUSG00000024383	139.219	0.99829	0.268245	3.72157	0.000197991	0.00843356
Usp24	ENSMUSG00000028514	601.888	0.605498	0.162768	3.71999	0.000199228	0.00847123
Etfb	ENSMUSG00000004610	853.495	-0.589749	0.158563	-3.71934	0.000199745	0.00847824
Ankib1	ENSMUSG00000040351	286.573	0.831964	0.223781	3.71776	0.000201	0.00851644
Arid5b	ENSMUSG00000019947	1225.46	0.616545	0.165916	3.716	0.0002024	0.00855842
NA	ENSMUSG00000095597	8305.84	-0.453984	0.122182	-3.71562	0.000202703	0.00855842
Kif5b	ENSMUSG00000006740	2033.29	0.597857	0.161207	3.70862	0.000208394	0.00878326
Arid1a	ENSMUSG00000007880	1391.4	0.572455	0.154566	3.70362	0.000212544	0.00894246
Dctpp1	ENSMUSG00000042462	1226.61	-0.522995	0.141255	-3.7025	0.000213488	0.00896649
Mrpl57	ENSMUSG00000021967	343.684	-0.739482	0.199787	-3.70135	0.000214456	0.00899142
Cyhr1	ENSMUSG00000053929	494.624	-0.652151	0.176251	-3.70013	0.000215488	0.00901896
Cpne3	ENSMUSG00000028228	506.469	0.654649	0.177086	3.69678	0.000218351	0.00912288
Cdc34	ENSMUSG00000020307	2549.99	-0.497497	0.13477	-3.69147	0.000222966	0.00929954
Adprh	ENSMUSG00000002844	1072.4	-0.539903	0.146289	-3.69067	0.000223667	0.0093126
Fancm	ENSMUSG00000055884	476.019	0.642155	0.174033	3.68985	0.000224387	0.00932644
Ccnt1	ENSMUSG00000011960	746.379	0.643419	0.174507	3.68707	0.000226854	0.0093966
Cox14	ENSMUSG00000023020	319.436	-0.766971	0.20803	-3.68683	0.000227065	0.0093966
Sntb2	ENSMUSG00000041308	587.121	0.612472	0.166134	3.68662	0.000227249	0.0093966
Zc3hav1l	ENSMUSG00000047749	320.248	0.750697	0.20375	3.6844	0.000229239	0.00946261
Myl6	ENSMUSG00000090841	969.809	-0.54903	0.14914	-3.68131	0.000232036	0.00956165
Myl4	ENSMUSG00000061086	133.611	-1.09342	0.297072	-3.68065	0.000232639	0.00957005
Sec61b	ENSMUSG00000053317	709.341	-0.606249	0.164902	-3.67642	0.000236529	0.00971344
NA	ENSMUSG00000060467	578.739	-0.635627	0.173038	-3.67333	0.000239408	0.0097982
NA	ENSMUSG00000061848	1565.79	-0.56812	0.154653	-3.6735	0.000239246	0.0097982
Nphs1	ENSMUSG00000006649	344.522	0.714351	0.194513	3.67251	0.000240178	0.00981298
Sbf2	ENSMUSG00000038371	333.996	0.723876	0.197386	3.66731	0.000245116	0.00993406
Slc7a1	ENSMUSG00000041313	932.814	0.546182	0.148969	3.6664	0.000245987	0.00993406
Tcl1	ENSMUSG00000041359	1246.02	-0.524145	0.142887	-3.66824	0.000244227	0.00993406
Zmym4	ENSMUSG00000042446	873.431	0.545696	0.148783	3.66774	0.000244702	0.00993406
Sorl1	ENSMUSG00000049313	1394.71	0.536007	0.14618	3.66676	0.000245647	0.00993406
Chd9	ENSMUSG00000056608	300.894	0.762666	0.208018	3.66635	0.000246036	0.00993406
NA	ENSMUSG00000094497	1854.66	-0.493454	0.134566	-3.66701	0.000245405	0.00993406
Hnrnpl	ENSMUSG00000015165	4829.7	-0.447417	0.122101	-3.66432	0.000247998	0.00994198
Vps54	ENSMUSG00000020128	916.338	0.565982	0.154434	3.66487	0.000247465	0.00994198
Rbmxl2	ENSMUSG00000073894	1221.28	-0.622323	0.16983	-3.66439	0.000247927	0.00994198
Fndc10	ENSMUSG00000074738	58.7348	-1.6476	0.449702	-3.66377	0.000248533	0.00994198
NA	ENSMUSG00000081232	100.21	1.19339	0.325726	3.6638	0.000248504	0.00994198
NA	ENSMUSG00000116165	221.788	-0.859808	0.234691	-3.66358	0.000248715	0.00994198
Efr3a	ENSMUSG00000015002	889.683	0.55066	0.150329	3.66302	0.00024926	0.0099472
NA	ENSMUSG00000087412	6274.19	-0.488673	0.133473	-3.66122	0.000251017	0.0100007
Pnkd	ENSMUSG00000026179	420.548	-0.677896	0.18532	-3.65797	0.00025422	0.0101115
NA	ENSMUSG00000080058	295.086	-0.803048	0.219568	-3.65739	0.000254792	0.0101175
Golga4	ENSMUSG00000038708	580.48	0.619852	0.169656	3.65358	0.000258613	0.0102354
NA	ENSMUSG00000044609	731.702	-0.58337	0.15966	-3.65382	0.00025837	0.0102354
NA	ENSMUSG00000047676	12286.7	-0.449808	0.123209	-3.65077	0.000261456	0.0103309
Rps17	ENSMUSG00000061787	1479.22	-0.540905	0.148207	-3.64965	0.000262597	0.010359
Avl9	ENSMUSG00000029787	327.603	0.722617	0.198169	3.64647	0.000265869	0.0104709
Btbd7	ENSMUSG00000041702	388.097	0.690587	0.189452	3.64518	0.000267207	0.0105064
Polr2f	ENSMUSG00000033020	768.063	-0.570202	0.156607	-3.64097	0.000271608	0.0106458
Zfp428	ENSMUSG00000064264	389.443	-0.6953	0.190967	-3.64094	0.00027164	0.0106458
Sp4	ENSMUSG00000025323	86.642	1.26077	0.346378	3.63987	0.000272773	0.0106728
Ttc39b	ENSMUSG00000038172	495.298	0.660605	0.181554	3.63861	0.000274113	0.0107078
Ier2	ENSMUSG00000053560	784.159	-0.598658	0.164636	-3.63625	0.000276635	0.0107888
Glg1	ENSMUSG00000003316	872.864	0.637906	0.175642	3.63185	0.000281394	0.0109388
Hap1	ENSMUSG00000006930	762.817	-0.573209	0.157811	-3.63224	0.000280966	0.0109388
Gm10073	ENSMUSG00000060019	4582.64	-0.495616	0.136501	-3.63087	0.000282472	0.0109453
NA	ENSMUSG00000083646	18.1983	2.51374	0.692255	3.63123	0.000282072	0.0109453
Casp8ap2	ENSMUSG00000028282	505.247	0.660872	0.182068	3.62982	0.000283623	0.0109722
C2cd3	ENSMUSG00000047248	311.655	0.724994	0.199878	3.62718	0.00028653	0.0110669
Rbm26	ENSMUSG00000022119	989.177	0.558165	0.153972	3.62511	0.000288836	0.0111273
Mrpl17	ENSMUSG00000030879	1600.15	-0.489824	0.135126	-3.62495	0.000289022	0.0111273
Sec24a	ENSMUSG00000036391	269.43	0.825911	0.227895	3.62408	0.000289993	0.0111469
1700027J19Rik	ENSMUSG00000063838	166.457	-0.971792	0.268201	-3.62338	0.000290778	0.0111592
Prpf8	ENSMUSG00000020850	5161.9	0.522406	0.144231	3.622	0.000292334	0.0111769
Cd63	ENSMUSG00000025351	372.171	-0.704436	0.194492	-3.62193	0.000292416	0.0111769
Mob1a	ENSMUSG00000043131	1363.42	0.499923	0.138034	3.62173	0.000292635	0.0111769
Hal	ENSMUSG00000020017	210.037	0.821418	0.227276	3.61419	0.000301289	0.0114892
Ammecr1	ENSMUSG00000042225	202.818	0.841801	0.233028	3.61245	0.000303318	0.0115482
NA	ENSMUSG00000063171	5243.96	-0.479953	0.132971	-3.60947	0.000306827	0.0116633
Cox4i1	ENSMUSG00000031818	4085.61	-0.505982	0.140217	-3.60855	0.000307913	0.0116861
Cuedc2	ENSMUSG00000036748	547.258	-0.645261	0.178842	-3.60798	0.000308587	0.0116932
Igf2bp1	ENSMUSG00000013415	3471.34	0.466178	0.12948	3.60038	0.000317749	0.0120214
NA	ENSMUSG00000093452	17.7616	2.60087	0.722666	3.599	0.000319441	0.0120664
Ndufa6	ENSMUSG00000022450	942.762	-0.542925	0.150881	-3.59836	0.000320229	0.0120772
Appl1	ENSMUSG00000040760	519.834	0.62383	0.173449	3.59661	0.000322389	0.0121396
Spr	ENSMUSG00000033735	632.919	-0.616276	0.171392	-3.59572	0.000323493	0.0121621
Gsk3b	ENSMUSG00000022812	749.945	0.627841	0.174633	3.59521	0.000324135	0.0121672
Hn1	ENSMUSG00000020737	1072.44	-0.520884	0.144976	-3.5929	0.000327022	0.0122564
Rpl37a	ENSMUSG00000046330	738.15	-0.567603	0.158016	-3.59207	0.000328064	0.0122732
NA	ENSMUSG00000066362	4711.93	-0.541646	0.150807	-3.59164	0.000328605	0.0122732
NA	ENSMUSG00000092454	278.489	-0.779632	0.217088	-3.59132	0.000329002	0.0122732
Rfx7	ENSMUSG00000037674	480.438	0.621789	0.17319	3.59023	0.000330392	0.0123059
NA	ENSMUSG00000057666	1568.32	-0.562072	0.156576	-3.58977	0.000330967	0.0123083
Igf2r	ENSMUSG00000023830	628.94	0.57402	0.159935	3.58908	0.000331849	0.012322
Atp5k	ENSMUSG00000050856	1171.11	-0.554054	0.154468	-3.58685	0.000334696	0.0124085
Foxo6	ENSMUSG00000052135	97.8949	-1.2244	0.341682	-3.58344	0.0003391	0.0125372
NA	ENSMUSG00000082456	118.707	-1.09142	0.304579	-3.58335	0.00033921	0.0125372
Tnrc6a	ENSMUSG00000052707	424.268	0.639696	0.17859	3.58194	0.000341059	0.0125862
NA	ENSMUSG00000081957	371.234	0.684459	0.191109	3.58151	0.00034162	0.0125876
NA	ENSMUSG00000021131	1169.91	-0.518238	0.144782	-3.57943	0.00034435	0.0126473
Ifitm3	ENSMUSG00000025492	948.606	-0.538792	0.15054	-3.57907	0.00034482	0.0126473
Ahctf1	ENSMUSG00000026491	1222.14	0.521613	0.145733	3.57925	0.000344588	0.0126473
Ier3	ENSMUSG00000003541	96.7349	-1.22664	0.343025	-3.57595	0.000348964	0.0127603
Atp5o	ENSMUSG00000022956	1563.33	-0.494789	0.138354	-3.57626	0.00034855	0.0127603
D8Ertd738e	ENSMUSG00000019362	654.965	-0.597045	0.167015	-3.5748	0.00035049	0.0127843
Ifitm2	ENSMUSG00000060591	1382.84	-0.532838	0.14906	-3.57466	0.000350684	0.0127843
Rapgef6	ENSMUSG00000037533	262.213	0.748559	0.209444	3.57404	0.000351519	0.012785
Acap2	ENSMUSG00000049076	496.877	0.627731	0.175646	3.57385	0.000351769	0.012785
NA	ENSMUSG00000067121	938.721	-0.542287	0.151763	-3.57326	0.00035257	0.0127948
Tomm6	ENSMUSG00000033475	637.094	-0.616942	0.172823	-3.56979	0.000357265	0.0129456
Spint2	ENSMUSG00000074227	484.608	-0.637758	0.178697	-3.56893	0.000358438	0.0129685
NA	ENSMUSG00000078965	195.893	-0.876858	0.245949	-3.5652	0.000363578	0.0131347
NA	ENSMUSG00000113311	1984.22	-0.612304	0.171823	-3.56357	0.000365839	0.0131966
Prkdc	ENSMUSG00000022672	204.132	0.815393	0.228948	3.56147	0.000368783	0.0132431
Piga	ENSMUSG00000031381	569.499	0.67282	0.188879	3.56218	0.000367791	0.0132431
Gm11273	ENSMUSG00000079941	715.878	-0.570109	0.160067	-3.56169	0.000368476	0.0132431
Ddx3x	ENSMUSG00000000787	4337.24	0.459532	0.129051	3.56084	0.000369667	0.0132551
NA	MYSERV6-int:ERVK:LTR	149.68	0.942861	0.264899	3.55932	0.000371823	0.0133125
Snrnp200	ENSMUSG00000003660	4035.51	0.492875	0.138649	3.55485	0.000378191	0.0135203
Clic1	ENSMUSG00000007041	830.969	-0.552082	0.155346	-3.55388	0.00037959	0.0135502
Ago1	ENSMUSG00000041530	754.706	0.608006	0.171122	3.55306	0.000380776	0.0135723
Gm45233	ENSMUSG00000107482	728.463	-0.578014	0.162784	-3.55081	0.000384054	0.0136689
Nr2c2	ENSMUSG00000005893	230.487	0.808309	0.227717	3.54963	0.00038578	0.01371
NA	ENSMUSG00000085342	2244.52	-0.528593	0.148995	-3.54773	0.000388564	0.0137886
Gm21981	ENSMUSG00000079444	269.905	-0.825433	0.232773	-3.54608	0.000391005	0.0138547
Ube2s	ENSMUSG00000060860	3056.98	-0.447916	0.126387	-3.54401	0.000394084	0.0139433
Rabac1	ENSMUSG00000003380	293.436	-0.803835	0.226875	-3.54307	0.000395495	0.0139726
Smc2	ENSMUSG00000028312	1830.81	0.564827	0.159461	3.54209	0.000396965	0.014004
Asxl2	ENSMUSG00000037486	386.781	0.680022	0.192142	3.53917	0.00040139	0.0141393
Raph1	ENSMUSG00000026014	333.857	0.71584	0.202349	3.53766	0.000403697	0.0141997
Pik3c2a	ENSMUSG00000030660	286.068	0.781823	0.221334	3.53232	0.000411931	0.0144682
Pebp1	ENSMUSG00000032959	2602.04	-0.474348	0.134341	-3.53093	0.000414102	0.0145232
Pcgf3	ENSMUSG00000033623	619.032	0.592663	0.167969	3.5284	0.00041808	0.0146413
Lima1	ENSMUSG00000023022	1286.01	0.496468	0.140826	3.52541	0.000422828	0.0147861
Rcor2	ENSMUSG00000024968	1323.83	-0.510975	0.144962	-3.52489	0.000423663	0.0147937
NA	ENSMUSG00000044533	7514.08	-0.449436	0.127541	-3.52387	0.000425291	0.014829
Ppip5k2	ENSMUSG00000040648	353.332	0.66948	0.1902	3.51987	0.000431764	0.0150329
Atp6v0b	ENSMUSG00000033379	575.894	-0.633081	0.179981	-3.51748	0.000435661	0.0151466
NA	ENSMUSG00000079008	98.5913	1.10439	0.314045	3.51667	0.000436999	0.01516
NA	ENSMUSG00000107470	1271.46	-0.517815	0.147254	-3.51648	0.000437307	0.01516
Rpl37	ENSMUSG00000041841	526.048	-0.612886	0.174328	-3.51571	0.000438586	0.0151824
Erbin	ENSMUSG00000021709	418.619	0.724175	0.206019	3.51508	0.000439616	0.0151962
Mrps24	ENSMUSG00000020477	416.082	-0.666472	0.189675	-3.51375	0.000441824	0.0152506
Ubald2	ENSMUSG00000050628	1549.88	-0.484184	0.137872	-3.51185	0.000445007	0.0153384
Nedd8	ENSMUSG00000010376	882.012	-0.533227	0.151862	-3.51125	0.000445999	0.0153484
Osbpl8	ENSMUSG00000020189	267.819	0.790438	0.225138	3.51091	0.000446576	0.0153484
Marcksl1	ENSMUSG00000047945	4989.44	-0.43967	0.125244	-3.51049	0.000447276	0.0153505
NA	L1_Mus3:L1:LINE	1099.85	0.573888	0.163552	3.50891	0.000449941	0.0154199
Map3k7	ENSMUSG00000028284	592.088	0.577269	0.164551	3.50813	0.000451262	0.0154239
Npm3	ENSMUSG00000056209	530.878	-0.610208	0.173943	-3.50809	0.00045134	0.0154239
Rreb1	ENSMUSG00000039087	389.43	0.64182	0.182991	3.50738	0.00045254	0.0154429
Nop10	ENSMUSG00000027133	753.701	-0.559481	0.15956	-3.50641	0.000454196	0.0154555
Taf2	ENSMUSG00000037343	580.65	0.604787	0.17247	3.50662	0.000453835	0.0154555
Taf10	ENSMUSG00000043866	604.896	-0.594016	0.169429	-3.506	0.000454901	0.0154576
Npc1	ENSMUSG00000024413	326.613	0.679708	0.193967	3.50424	0.000457921	0.0155383
Rps11	ENSMUSG00000003429	5630.06	-0.439661	0.125553	-3.50178	0.000462154	0.0156598
Rpp21	ENSMUSG00000024446	177.819	-0.916694	0.261842	-3.50095	0.000463609	0.015687
Iqgap1	ENSMUSG00000030536	2561.31	0.546552	0.156319	3.49639	0.000471606	0.0159351
Tmem64	ENSMUSG00000043252	1114.56	0.53565	0.153281	3.49457	0.000474828	0.0160214
Gm20538	ENSMUSG00000091471	493.529	-0.646173	0.185244	-3.48823	0.000486238	0.0163834
NA	ENSMUSG00000067547	1722.73	-0.484246	0.138839	-3.48782	0.000486981	0.0163855
Sec16a	ENSMUSG00000026924	549.717	0.608657	0.174554	3.48692	0.00048862	0.0164176
NA	ENSMUSG00000095526	249.593	-0.979866	0.281122	-3.48555	0.000491121	0.0164786
NA	Lx3B:L1:LINE	6218.34	-0.470172	0.134909	-3.4851	0.00049196	0.0164838
Pabpc6	ENSMUSG00000046173	33.9996	1.73957	0.49929	3.48408	0.000493829	0.0165233
Rpl13a-ps1	ENSMUSG00000062083	350.376	-0.718244	0.206175	-3.48365	0.00049462	0.0165268
Hsbp1	ENSMUSG00000031839	744.445	-0.585013	0.168197	-3.47814	0.000504914	0.0168473
Fam25c	ENSMUSG00000043681	340.508	-0.735746	0.211619	-3.47674	0.000507546	0.0169116
Rps25	ENSMUSG00000009927	2956.21	-0.568035	0.163515	-3.47391	0.000512942	0.0170442
Vcl	ENSMUSG00000021823	677.211	0.575056	0.165534	3.47394	0.000512872	0.0170442
Rpl13	ENSMUSG00000000740	979.029	-0.568132	0.163562	-3.47351	0.000513703	0.0170459
NA	ENSMUSG00000068959	63.4571	1.3137	0.378424	3.4715	0.000517566	0.0171503
Zcchc11	ENSMUSG00000034610	452.498	0.656656	0.1892	3.4707	0.0005191	0.0171775
Myo5a	ENSMUSG00000034593	147.691	0.894781	0.257885	3.4697	0.000521047	0.0172182
NA	ENSMUSG00000081810	164.84	-0.970383	0.279714	-3.46919	0.000522022	0.0172267
Herc1	ENSMUSG00000038664	243.443	0.750084	0.216251	3.46858	0.000523209	0.0172422
Mt1	ENSMUSG00000031765	2729.23	-0.459045	0.132387	-3.46743	0.000525453	0.0172924
Zfp704	ENSMUSG00000040209	563.989	0.594424	0.171486	3.4663	0.000527671	0.0173417
Top2b	ENSMUSG00000017485	679.114	0.574135	0.165715	3.46459	0.000531031	0.0174283
Tacc1	ENSMUSG00000065954	599.047	0.614565	0.17742	3.46391	0.000532386	0.0174489
Ran	ENSMUSG00000029430	8268.34	-0.42265	0.12204	-3.46321	0.000533767	0.0174703
Psmc3	ENSMUSG00000002102	2608.51	-0.437557	0.126457	-3.46012	0.000539933	0.0176241
NA	ENSMUSG00000099998	541.356	0.622083	0.17978	3.46025	0.000539668	0.0176241
NA	ENSMUSG00000111875	870.797	-0.534368	0.154456	-3.45968	0.000540818	0.0176291
Ankfy1	ENSMUSG00000020790	634.199	0.554705	0.16042	3.45783	0.000544544	0.0177264
Anapc13	ENSMUSG00000035048	342.867	-0.692728	0.200547	-3.4542	0.000551936	0.0179185
Pgk1	ENSMUSG00000062070	2434.06	-0.478004	0.138384	-3.4542	0.000551928	0.0179185
Cd2ap	ENSMUSG00000061665	618.238	0.598811	0.17343	3.45276	0.000554887	0.01799
8030462N17Rik	ENSMUSG00000047466	330.27	0.703575	0.203859	3.45129	0.000557911	0.0180637
Bcat2	ENSMUSG00000030826	377.927	-0.677509	0.196521	-3.44751	0.000565769	0.0182697
Mphosph9	ENSMUSG00000038126	200.756	0.789157	0.228979	3.44641	0.000568077	0.0182697
Lefty1	ENSMUSG00000038793	171.902	-0.929229	0.269591	-3.44681	0.000567254	0.0182697
Agps	ENSMUSG00000042410	1546.18	0.481365	0.139646	3.44705	0.000566749	0.0182697
NA	PB1D10:Alu:SINE	1642.48	0.561042	0.162781	3.44661	0.000567658	0.0182697
NA	ENSMUSG00000111942	221.223	0.817727	0.237446	3.44384	0.000573512	0.0184199
Egln2	ENSMUSG00000058709	471.951	-0.651324	0.189417	-3.43858	0.000584777	0.0187566
Rock2	ENSMUSG00000020580	435.342	0.664205	0.193191	3.43808	0.000585849	0.0187659
Ptpn4	ENSMUSG00000026384	170.816	0.906609	0.263758	3.43727	0.000587599	0.0187969
Evi5	ENSMUSG00000011831	548.045	0.597065	0.173729	3.43676	0.000588722	0.0188078
Usp50	ENSMUSG00000027364	190.653	-0.855569	0.249003	-3.43598	0.000590418	0.0188369
Mtf2	ENSMUSG00000029267	3284.61	0.535671	0.155921	3.43553	0.000591403	0.0188433
Cpd	ENSMUSG00000020841	276.651	0.754981	0.219843	3.43418	0.000594343	0.018862
Mrpl36	ENSMUSG00000021607	377.965	-0.664663	0.193528	-3.43445	0.000593761	0.018862
Bri3	ENSMUSG00000047843	404.336	-0.644263	0.187589	-3.43444	0.000593776	0.018862
Kif11	ENSMUSG00000012443	1632.5	0.486053	0.141634	3.43175	0.000599701	0.0190069
Atad5	ENSMUSG00000017550	342.378	0.694443	0.202438	3.4304	0.000602689	0.0190764
Cdx1	ENSMUSG00000024619	97.325	1.14802	0.33487	3.42827	0.00060745	0.0192018
Ect2	ENSMUSG00000027699	1557.14	0.501253	0.146334	3.4254	0.000613893	0.01938
Nf1	ENSMUSG00000020716	190.563	0.829143	0.24226	3.42253	0.000620413	0.0195554
Bsg	ENSMUSG00000023175	2566.9	-0.456972	0.13353	-3.42224	0.000621079	0.0195554
Cyba	ENSMUSG00000006519	214.522	-0.809958	0.236715	-3.42166	0.000622405	0.0195599
NA	ENSMUSG00000070572	246.559	-0.768931	0.224737	-3.42146	0.000622848	0.0195599
Trim2	ENSMUSG00000027993	318.043	0.666853	0.195035	3.41914	0.000628187	0.0197018
Tmem160	ENSMUSG00000019158	280.094	-0.772638	0.22613	-3.41679	0.000633637	0.0198468
Lmtk2	ENSMUSG00000038970	452.713	0.663152	0.194113	3.41632	0.000634727	0.019855
Cox6b2	ENSMUSG00000051811	219.512	-0.842837	0.246909	-3.41356	0.000641211	0.0200318
Mrpl12	ENSMUSG00000039640	895.996	-0.51843	0.151947	-3.41191	0.000645096	0.020127
Ankrd44	ENSMUSG00000052331	55.4983	1.35177	0.396274	3.4112	0.000646782	0.0201534
Psmd8	ENSMUSG00000030591	1917.55	-0.455948	0.133693	-3.4104	0.000648673	0.0201862
Lmbrd2	ENSMUSG00000039704	150.61	0.886395	0.260057	3.40847	0.000653288	0.0202991
Zbtb38	ENSMUSG00000040433	390.467	0.638644	0.187386	3.40817	0.00065399	0.0202991
Hsd17b10	ENSMUSG00000025260	597.197	-0.577526	0.169527	-3.4067	0.00065754	0.0203715
Nup98	ENSMUSG00000063550	1378.76	0.490436	0.143971	3.4065	0.000658022	0.0203715
NA	ENSMUSG00000104649	249.723	-0.762574	0.223899	-3.40589	0.000659494	0.0203908
Lims1	ENSMUSG00000019920	590.791	0.559172	0.164315	3.40305	0.000666391	0.0205514
Zfr	ENSMUSG00000022201	1255.86	0.513377	0.150858	3.40304	0.000666399	0.0205514
H1fx	ENSMUSG00000044927	197.466	-0.965086	0.283864	-3.39982	0.000674292	0.0207682
Eif3a	ENSMUSG00000024991	5479.46	0.43622	0.128343	3.39885	0.000676691	0.0208154
NA	ENSMUSG00000104623	1699.05	-0.477356	0.14052	-3.39707	0.00068112	0.0209249
Scand1	ENSMUSG00000046229	91.2096	-1.18523	0.348999	-3.39608	0.000683585	0.0209738
Dhx9	ENSMUSG00000042699	4288.41	0.475156	0.140011	3.3937	0.000689562	0.0211301
Adat2	ENSMUSG00000019808	217.761	-0.806687	0.237735	-3.39323	0.000690743	0.0211394
Ubr2	ENSMUSG00000023977	449.401	0.628631	0.185312	3.39229	0.000693111	0.0211849
NA	ENSMUSG00000083061	3917.65	-0.437212	0.128897	-3.39194	0.000693993	0.0211849
NA	ENSMUSG00000117327	724.378	-0.565133	0.166668	-3.39076	0.000696979	0.021249
NA	ENSMUSG00000072694	377.602	-0.656715	0.19397	-3.38566	0.00071008	0.021621
Fth1	ENSMUSG00000024661	3736.19	-0.460616	0.13607	-3.38514	0.000711411	0.0216341
NA	ENSMUSG00000041718	2838.57	0.426674	0.126149	3.38229	0.000718845	0.0218325
Arrdc3	ENSMUSG00000074794	990.045	0.533454	0.157739	3.38188	0.000719924	0.0218377
Pptc7	ENSMUSG00000038582	315.446	0.670865	0.198639	3.37731	0.000731989	0.0221597
Slc16a6	ENSMUSG00000041920	358.421	0.639392	0.189328	3.37716	0.000732386	0.0221597
Neo1	ENSMUSG00000032340	486.438	0.579659	0.171892	3.37222	0.000745645	0.0225326
Kif13b	ENSMUSG00000060012	552.71	0.561996	0.16668	3.3717	0.000747053	0.0225467
NA	ENSMUSG00000048603	314.677	-0.692427	0.205461	-3.37011	0.000751378	0.0226488
Nudt22	ENSMUSG00000037349	95.2941	-1.16542	0.345854	-3.3697	0.00075249	0.0226539
Washc4	ENSMUSG00000034560	604.842	0.625736	0.185722	3.36921	0.000753846	0.0226663
Tspo	ENSMUSG00000041736	249.508	-0.759791	0.225625	-3.36749	0.000758554	0.0227794
Gjb5	ENSMUSG00000042357	350.039	-0.705748	0.20961	-3.36695	0.000760031	0.0227952
Slk	ENSMUSG00000025060	352.825	0.639648	0.190157	3.36378	0.000768818	0.02303
NA	ENSMUSG00000117187	396.599	-0.637877	0.18973	-3.36202	0.000773736	0.0231485
NA	ENSMUSG00000113948	2228.05	-0.546131	0.162525	-3.36029	0.000778609	0.0232653
NA	ENSMUSG00000095562	281.517	-0.735303	0.219007	-3.35744	0.000786682	0.0234773
Drap1	ENSMUSG00000024914	629.802	-0.550382	0.164076	-3.35444	0.000795246	0.0236348
Aldoa	ENSMUSG00000030695	16956.9	-0.446135	0.132996	-3.35449	0.000795105	0.0236348
Mrps28	ENSMUSG00000040269	407.02	-0.626097	0.186606	-3.35518	0.000793136	0.0236348
Chchd10	ENSMUSG00000049422	1859.52	-0.48558	0.144767	-3.35422	0.000795893	0.0236348
Ndufb5	ENSMUSG00000027673	1087.07	-0.515109	0.153646	-3.35257	0.000800657	0.0237194
Lrp1b	ENSMUSG00000049252	3.88324	6.73726	2.0096	3.35255	0.000800718	0.0237194
Ppp1r15b	ENSMUSG00000046062	1332.72	0.464832	0.138696	3.35144	0.000803922	0.023785
Trim33	ENSMUSG00000033014	663.624	0.57976	0.173007	3.35109	0.000804952	0.0237862
Timm8b	ENSMUSG00000039016	537.432	-0.625256	0.18681	-3.34701	0.000816883	0.0241091
Polr2e	ENSMUSG00000004667	3055.51	-0.429401	0.128378	-3.3448	0.000823407	0.0242124
Trim47	ENSMUSG00000020773	89.5982	-1.16688	0.348804	-3.34536	0.000821754	0.0242124
Ptov1	ENSMUSG00000038502	919.119	-0.553073	0.165352	-3.34482	0.000823365	0.0242124
NA	ENSMUSG00000095478	547.592	-0.570292	0.170677	-3.34135	0.000833721	0.0244857
Kif20b	ENSMUSG00000024795	775.159	0.538216	0.161158	3.33967	0.000838772	0.024574
Snrpa	ENSMUSG00000061479	1222.99	-0.516878	0.154753	-3.34001	0.000837765	0.024574
Fam126b	ENSMUSG00000038174	120.672	0.96165	0.287989	3.33919	0.000840226	0.0245866
Prdm2	ENSMUSG00000057637	383.759	0.63018	0.188758	3.33856	0.000842139	0.0246126
2310011J03Rik	ENSMUSG00000020133	224.715	-0.776791	0.232706	-3.33807	0.00084361	0.0246256
Tpgs1	ENSMUSG00000020308	276.784	-0.773089	0.231624	-3.33769	0.00084479	0.0246301
Snrnp25	ENSMUSG00000040767	444.034	-0.620071	0.185893	-3.33564	0.000851047	0.0247825
Dctn3	ENSMUSG00000028447	412.511	-0.666508	0.199923	-3.33383	0.000856595	0.0249139
Golga3	ENSMUSG00000029502	426.817	0.594298	0.178302	3.3331	0.000858843	0.024949
Tns3	ENSMUSG00000020422	1060.35	0.516825	0.155123	3.33172	0.000863126	0.0250432
NA	ENSMUSG00000096780	334.136	0.672129	0.201888	3.32921	0.000870928	0.0252391
Cdc14b	ENSMUSG00000033102	175.228	0.805756	0.242107	3.3281	0.000874396	0.025309
Ints6	ENSMUSG00000035161	668.403	0.528473	0.158855	3.32676	0.000878631	0.0253734
Anln	ENSMUSG00000036777	2409.2	0.429484	0.129101	3.32672	0.000878734	0.0253734
Mtr	ENSMUSG00000021311	665.813	0.523536	0.157754	3.31869	0.000904399	0.0260818
Thada	ENSMUSG00000024251	356.007	0.677958	0.204325	3.31804	0.000906522	0.0260818
Spns1	ENSMUSG00000030741	678.274	-0.53979	0.162679	-3.31812	0.000906251	0.0260818
Ndufs8	ENSMUSG00000059734	710.544	-0.528247	0.159242	-3.31727	0.000909022	0.0261224
Aebp2	ENSMUSG00000030232	1364.25	0.525107	0.158361	3.31588	0.000913552	0.0262212
Emc8	ENSMUSG00000031819	1020.86	-0.492484	0.14859	-3.31438	0.000918457	0.0263306
Gfpt1	ENSMUSG00000029992	477.042	0.660554	0.199327	3.31392	0.000919983	0.0263429
Vps13d	ENSMUSG00000020220	254.369	0.714828	0.215755	3.31315	0.00092252	0.0263841
Nufip2	ENSMUSG00000037857	857.364	0.566791	0.171141	3.31184	0.00092683	0.0264758
Adgre5	ENSMUSG00000002885	651.086	0.555192	0.167723	3.31017	0.000932383	0.0266028
Rb1cc1	ENSMUSG00000025907	304.012	0.689067	0.20838	3.30679	0.000943727	0.026878
NA	B1_Mur1:Alu:SINE	1161.98	0.507067	0.153349	3.30663	0.000944266	0.026878
Unc119	ENSMUSG00000002058	186.219	-0.823596	0.24959	-3.2998	0.000967532	0.0275077
Ppig	ENSMUSG00000042133	942.821	0.522616	0.158401	3.29931	0.000969225	0.0275232
Psmb3	ENSMUSG00000069744	937.452	-0.49996	0.151572	-3.29849	0.000972051	0.0275709
Top2a	ENSMUSG00000020914	6032.5	0.387093	0.117403	3.29714	0.000976756	0.0276717
Eda2r	ENSMUSG00000034457	384.734	0.642857	0.195064	3.29562	0.00098203	0.0277883
Zdhhc21	ENSMUSG00000028403	208.36	0.788593	0.239636	3.2908	0.000999039	0.0282173
Utp14b	ENSMUSG00000079470	282.821	0.722561	0.219579	3.29066	0.000999538	0.0282173
Tuba1a	ENSMUSG00000072235	1000.5	-0.504241	0.153507	-3.2848	0.00102054	0.0287763
Pfdn2	ENSMUSG00000006412	623.188	-0.542954	0.165423	-3.28222	0.00102993	0.0289944
NA	ENSMUSG00000069125	78.446	-1.23111	0.375108	-3.28201	0.00103069	0.0289944
Ndrg1	ENSMUSG00000005125	396.484	-0.633664	0.193294	-3.27823	0.00104459	0.0293168
NA	MurERV4_19-int:ERVK:LTR	158.942	0.84368	0.25734	3.27846	0.00104374	0.0293168
Lrba	ENSMUSG00000028080	328.166	0.676518	0.206412	3.27751	0.00104726	0.0293574
NA	ENSMUSG00000094344	1019.06	-0.51072	0.155901	-3.27592	0.00105319	0.0294893
Npc2	ENSMUSG00000021242	1707.69	-0.460973	0.140731	-3.27555	0.00105455	0.029493
Tpt1	ENSMUSG00000060126	4451.76	-0.405732	0.123893	-3.27486	0.00105714	0.0295309
Bach1	ENSMUSG00000025612	653.96	0.584427	0.178522	3.2737	0.00106151	0.0296187
Ythdc2	ENSMUSG00000034653	180.173	0.856855	0.261808	3.27284	0.00106471	0.0296736
Commd4	ENSMUSG00000032299	472.766	-0.597678	0.182664	-3.27201	0.00106785	0.0296922
NA	ENSMUSG00000095588	1311.4	-0.471344	0.144043	-3.27225	0.00106696	0.0296922
Ooep	ENSMUSG00000032346	1360.1	-0.50281	0.153713	-3.2711	0.00107132	0.0297375
Lamtor4	ENSMUSG00000050552	267.42	-0.709528	0.21692	-3.27093	0.00107196	0.0297375
Stk35	ENSMUSG00000037885	604.352	0.549488	0.168029	3.27019	0.00107476	0.0297676
NA	ENSMUSG00000115987	394.729	-0.618668	0.189196	-3.26999	0.00107552	0.0297676
Aak1	ENSMUSG00000057230	298.224	0.662785	0.202719	3.26947	0.0010775	0.029788
Dpy30	ENSMUSG00000024067	1867.59	-0.52615	0.161096	-3.26607	0.00109051	0.0301132
Secisbp2l	ENSMUSG00000035093	283.343	0.695116	0.212906	3.2649	0.00109502	0.0301988
NA	ENSMUSG00000058174	5017.91	-0.487797	0.149434	-3.26429	0.00109738	0.0301988
NA	ENSMUSG00000100755	5017.91	-0.487797	0.149434	-3.26429	0.00109738	0.0301988
Ndufc1	ENSMUSG00000037152	468.936	-0.637013	0.195187	-3.2636	0.00110005	0.0302374
NA	ENSMUSG00000073652	56.6554	1.29095	0.395643	3.26291	0.00110273	0.0302765
Pikfyve	ENSMUSG00000025949	380.913	0.646069	0.198165	3.26026	0.00111309	0.0304853
Suco	ENSMUSG00000040297	372.191	0.669446	0.205313	3.26061	0.00111173	0.0304853
Kif14	ENSMUSG00000041498	415.165	0.588622	0.180559	3.26	0.00111414	0.0304853
Camk1d	ENSMUSG00000039145	315.556	0.664742	0.203951	3.25932	0.00111679	0.0305229
NA	ENSMUSG00000051639	883.009	-0.502658	0.154261	-3.2585	0.00112003	0.0305769
Caprin2	ENSMUSG00000030309	260.522	0.686359	0.210754	3.25669	0.00112721	0.0307379
NA	ENSMUSG00000059058	649.738	-0.552877	0.169893	-3.25426	0.00113687	0.0309661
Nr6a1	ENSMUSG00000063972	304.922	0.670694	0.206221	3.25231	0.00114471	0.0311444
Plekhj1	ENSMUSG00000035278	293.25	-0.682526	0.210044	-3.24944	0.00115632	0.0314246
Zfp654	ENSMUSG00000047141	401.927	0.60895	0.187552	3.24683	0.001167	0.031679
Nup160	ENSMUSG00000051329	1037.53	0.485519	0.14961	3.24523	0.00117357	0.0318214
Ltn1	ENSMUSG00000052299	692.48	0.532078	0.164002	3.24434	0.00117725	0.0318853
Polr1c	ENSMUSG00000067148	1135	-0.479184	0.147732	-3.24361	0.00118025	0.0319305
Phb2	ENSMUSG00000004264	3277.12	-0.42479	0.130996	-3.24276	0.00118378	0.031954
Fpgs	ENSMUSG00000009566	640.272	-0.553978	0.170852	-3.24244	0.00118511	0.031954
Asna1	ENSMUSG00000052456	1829.74	-0.445318	0.137324	-3.24283	0.0011835	0.031954
Tomm40	ENSMUSG00000002984	1782.11	-0.458065	0.141293	-3.24194	0.00118717	0.0319738
Med1	ENSMUSG00000018160	623.423	0.521628	0.160971	3.24051	0.00119317	0.0320993
Slc35b2	ENSMUSG00000037089	497.08	-0.574036	0.177212	-3.23927	0.00119837	0.0321884
Wdfy3	ENSMUSG00000043940	324.941	0.639161	0.197329	3.23906	0.00119925	0.0321884
Ccdc160	ENSMUSG00000073207	272.877	0.665122	0.205363	3.23876	0.0012005	0.0321884
NA	ENSMUSG00000117338	775.136	-0.505974	0.156276	-3.23769	0.00120503	0.0322738
Usp47	ENSMUSG00000059263	569.862	0.556128	0.17188	3.23557	0.00121401	0.0324782
2020-09-01	ENSMUSG00000000486	958.085	-0.516556	0.15995	-3.22949	0.00124013	0.0331399
B3gnt5	ENSMUSG00000022686	614.93	0.544986	0.168809	3.22841	0.0012448	0.0332278
Trpm7	ENSMUSG00000027365	517.796	0.619324	0.191918	3.22702	0.00125088	0.0332423
Cks1b	ENSMUSG00000028044	899.705	-0.505472	0.156617	-3.22744	0.00124902	0.0332423
Rc3h2	ENSMUSG00000075376	313.962	0.648949	0.201079	3.22733	0.00124952	0.0332423
NA	ENSMUSG00000091165	62.8832	1.23993	0.384158	3.22765	0.00124812	0.0332423
Upp1	ENSMUSG00000020407	5502.75	-0.398859	0.123631	-3.22621	0.0012544	0.0332861
Ino80	ENSMUSG00000034154	514.652	0.543506	0.168476	3.22601	0.0012553	0.0332861
NA	ENSMUSG00000036568	571.514	0.559239	0.173453	3.22415	0.00126347	0.033466
NA	ENSMUSG00000084111	310.194	-0.663099	0.206017	-3.21866	0.00128792	0.0340761
Zfp445	ENSMUSG00000047036	576.28	0.566938	0.176241	3.21683	0.00129615	0.0342184
NA	ENSMUSG00000074846	159.934	-0.861067	0.267651	-3.21713	0.0012948	0.0342184
Timm17b	ENSMUSG00000031158	431.319	-0.642499	0.199846	-3.21497	0.00130459	0.0344033
NA	ENSMUSG00000093651	223.093	-0.778347	0.242272	-3.2127	0.00131493	0.0346379
Wdfy2	ENSMUSG00000014547	254.94	0.698651	0.217555	3.21138	0.00132099	0.0347214
Map9	ENSMUSG00000033900	158.515	0.815161	0.253828	3.21147	0.0013206	0.0347214
Ldhb	ENSMUSG00000030246	2769.53	-0.427411	0.133139	-3.21026	0.00132614	0.0348023
NA	ORR1D1:ERVL-MaLR:LTR	324.206	0.674023	0.20997	3.21008	0.00132696	0.0348023
NA	RLTR6-int:ERV1:LTR	110.434	0.958761	0.298834	3.20834	0.00133505	0.0349762
Tpi1	ENSMUSG00000023456	4293.52	-0.401438	0.125152	-3.2076	0.00133849	0.0350281
Alg10b	ENSMUSG00000075470	505.921	0.574609	0.179178	3.20692	0.00134165	0.0350727
Polr2i	ENSMUSG00000019738	361.956	-0.665358	0.207513	-3.20634	0.00134433	0.0350959
Nfatc3	ENSMUSG00000031902	453.812	0.56458	0.176095	3.2061	0.00134546	0.0350959
Naa10	ENSMUSG00000031388	527.711	-0.559681	0.174598	-3.20553	0.00134813	0.0351045
Ncapg2	ENSMUSG00000042029	532.006	0.56786	0.177157	3.20541	0.00134871	0.0351045
Abcc4	ENSMUSG00000032849	940.795	0.506416	0.158063	3.20388	0.00135591	0.0352537
Mier1	ENSMUSG00000028522	581.551	0.548844	0.171334	3.20336	0.00135836	0.0352792
Pgp	ENSMUSG00000043445	703.77	-0.609362	0.190311	-3.20193	0.00136511	0.0354161
Ndufa8	ENSMUSG00000026895	587.997	-0.534544	0.167006	-3.20075	0.0013707	0.0355228
Arl6ip4	ENSMUSG00000029404	386.447	-0.617783	0.193054	-3.20005	0.00137404	0.0355444
Ppp1ca	ENSMUSG00000040385	4261.07	-0.403549	0.126111	-3.19996	0.00137449	0.0355444
2310035C23Rik	ENSMUSG00000026319	294.556	0.695174	0.217287	3.19934	0.00137743	0.0355822
NA	ENSMUSG00000084093	267.423	-0.696045	0.217589	-3.19891	0.0013795	0.0355967
NA	ENSMUSG00000108321	61.6042	1.24057	0.387849	3.1986	0.00138096	0.0355967
Ube2m	ENSMUSG00000005575	772.402	-0.522297	0.163405	-3.19633	0.0013919	0.0357637
Arhgap19	ENSMUSG00000025154	1062.81	0.475507	0.148752	3.19665	0.00139036	0.0357637
Abl2	ENSMUSG00000026596	450.323	0.588193	0.184012	3.19649	0.00139109	0.0357637
Etl4	ENSMUSG00000036617	560.333	0.531134	0.166191	3.19592	0.00139388	0.0357762
Cep290	ENSMUSG00000019971	127.492	0.935964	0.292944	3.19503	0.00139819	0.0358485
Hook3	ENSMUSG00000037234	165.35	0.789066	0.247047	3.19399	0.0014032	0.0359387
NA	ENSMUSG00000068396	4835.75	-0.528299	0.165441	-3.19328	0.00140665	0.0359886
NA	ENSMUSG00000091549	1231.07	-0.470397	0.147338	-3.19264	0.00140978	0.0360303
4931406P16Rik	ENSMUSG00000066571	298.366	0.672321	0.210717	3.19064	0.00141959	0.0362042
Ddx3y	ENSMUSG00000069045	379.792	0.7476	0.234291	3.19091	0.00141827	0.0362042
Map7	ENSMUSG00000019996	525.921	0.537222	0.168401	3.19013	0.00142208	0.036229
NA	ENSMUSG00000093516	2809.65	-0.411439	0.12904	-3.18847	0.0014303	0.0363999
Baz1b	ENSMUSG00000002748	1371.91	0.434171	0.136208	3.18755	0.00143483	0.0364767
Mtmr4	ENSMUSG00000018401	482.905	0.580783	0.182251	3.18673	0.00143893	0.036542
Tmtc3	ENSMUSG00000036676	247.885	0.750008	0.23546	3.18529	0.00144607	0.0366847
NA	ENSMUSG00000055093	5821.97	-0.519495	0.16311	-3.18493	0.0014479	0.0366923
Cox6c	ENSMUSG00000014313	1300.27	-0.516236	0.162144	-3.18382	0.00145347	0.0367946
Polr2a	ENSMUSG00000005198	2828.03	0.560638	0.176146	3.18281	0.00145853	0.0368838
Ddt	ENSMUSG00000001666	358.759	-0.636789	0.200154	-3.18149	0.00146519	0.0369744
Ankrd28	ENSMUSG00000014496	873.547	0.504658	0.158614	3.18167	0.00146426	0.0369744
Atp5g1	ENSMUSG00000006057	775.558	-0.499991	0.157193	-3.18075	0.00146894	0.0370302
Orai3	ENSMUSG00000043964	76.6405	-1.20582	0.379191	-3.17998	0.00147285	0.0370899
Ndufb6	ENSMUSG00000071014	675.495	-0.572381	0.180024	-3.17946	0.00147549	0.0371174
NA	ENSMUSG00000046334	108.653	-1.06261	0.334248	-3.17911	0.00147727	0.0371233
Mrc1	ENSMUSG00000026712	19.2858	2.10449	0.662391	3.17711	0.00148751	0.0373418
Krt19	ENSMUSG00000020911	16.5261	-3.31568	1.04393	-3.17615	0.00149243	0.0373887
NA	ENSMUSG00000078915	975.101	-0.520875	0.163996	-3.17614	0.0014925	0.0373887
NA	ENSMUSG00000080893	462.833	-0.588182	0.185324	-3.17379	0.00150461	0.0376527
Clasp2	ENSMUSG00000033392	606.44	0.523492	0.165038	3.17195	0.00151417	0.037774
Ythdf3	ENSMUSG00000047213	942.545	0.506076	0.159532	3.17225	0.00151265	0.037774
NA	ENSMUSG00000113411	32.701	1.64464	0.518427	3.17237	0.00151198	0.037774
Naa15	ENSMUSG00000063273	1935.78	0.419244	0.132254	3.17	0.00152437	0.0379892
Qtrt1	ENSMUSG00000002825	308.316	-0.65249	0.205859	-3.1696	0.00152648	0.0380023
Nktr	ENSMUSG00000032525	236.474	0.718988	0.22691	3.1686	0.00153173	0.0380935
NA	ENSMUSG00000087590	141.927	-0.935276	0.295445	-3.16565	0.00154735	0.0384422
Synrg	ENSMUSG00000034940	321.143	0.618567	0.195428	3.1652	0.00154977	0.0384625
9930021J03Rik	ENSMUSG00000046138	133.481	0.858831	0.271516	3.1631	0.00156099	0.0387009
Sh3bgrl3	ENSMUSG00000028843	527.476	-0.617689	0.195396	-3.16122	0.00157111	0.0389118
Higd2a	ENSMUSG00000025868	342.237	-0.638552	0.202162	-3.15862	0.00158519	0.03922
NA	ENSMUSG00000057262	1959.06	-0.429492	0.136005	-3.15793	0.00158895	0.0392727
Klhl28	ENSMUSG00000020948	131.974	0.907784	0.287532	3.15716	0.00159315	0.0393359
Pigyl	ENSMUSG00000010607	241.046	-0.729953	0.231267	-3.15632	0.00159773	0.0393681
Supt4a	ENSMUSG00000020485	415.322	-0.633016	0.200536	-3.15662	0.00159611	0.0393681
Hspe1	ENSMUSG00000073676	2809.63	-0.50368	0.159723	-3.15345	0.00161354	0.0397169
Garem1	ENSMUSG00000042680	85.1671	1.10299	0.349914	3.15218	0.00162056	0.0398488
Park7	ENSMUSG00000028964	1804.24	-0.429173	0.136182	-3.15147	0.00162453	0.0399056
NA	ENSMUSG00000096842	2049.44	-0.551383	0.175007	-3.15063	0.0016292	0.0399796
Elof1	ENSMUSG00000013822	438.301	-0.577673	0.18344	-3.14911	0.00163767	0.0401463
Ncoa2	ENSMUSG00000005886	333.324	0.656963	0.208721	3.14756	0.00164638	0.040155
Hint1	ENSMUSG00000020267	2536.8	-0.42081	0.13369	-3.14766	0.00164583	0.040155
Golgb1	ENSMUSG00000034243	379.683	0.58059	0.184436	3.14791	0.00164441	0.040155
D1Pas1	ENSMUSG00000039224	391.949	0.661953	0.210261	3.14825	0.00164254	0.040155
NA	L2:L2:LINE	347.03	0.635349	0.201835	3.14786	0.00164471	0.040155
Ppia	ENSMUSG00000071866	1798.45	-0.507852	0.161378	-3.14696	0.00164975	0.0401963
Ift20	ENSMUSG00000001105	217.691	-0.744358	0.236804	-3.14335	0.00167024	0.0406267
Anapc1	ENSMUSG00000014355	1059.74	0.448696	0.142752	3.14318	0.0016712	0.0406267
Ppp4c	ENSMUSG00000030697	1547.17	-0.426759	0.135782	-3.14296	0.00167249	0.0406267
Ndufa2	ENSMUSG00000014294	794.102	-0.498886	0.158773	-3.14213	0.00167722	0.04065
Ncapd3	ENSMUSG00000035024	469.559	0.546638	0.173955	3.14241	0.00167564	0.04065
Nxt1	ENSMUSG00000036992	370.456	-0.606509	0.193038	-3.14191	0.00167852	0.04065
Itch	ENSMUSG00000027598	486.91	0.595381	0.189518	3.14155	0.00168056	0.0406585
Slc1a4	ENSMUSG00000020142	339.663	0.621001	0.197715	3.1409	0.00168431	0.040708
H2afv	ENSMUSG00000041126	1022.52	-0.48094	0.153142	-3.14048	0.00168673	0.0407255
Fam129b	ENSMUSG00000026796	520.154	-0.567207	0.180729	-3.13845	0.00169844	0.0409673
Rmnd5a	ENSMUSG00000002222	1024.29	0.479851	0.15294	3.13751	0.00170389	0.0410395
Atp2b4	ENSMUSG00000026463	304.204	0.621777	0.198186	3.13734	0.00170485	0.0410395
Txnl4a	ENSMUSG00000057130	683.92	-0.519035	0.165553	-3.13516	0.00171763	0.0413055
Dnajc3	ENSMUSG00000022136	706.585	0.489673	0.156222	3.13447	0.00172163	0.0413191
B4galt6	ENSMUSG00000056124	1042.56	0.453289	0.144605	3.13468	0.00172043	0.0413191
Mgea5	ENSMUSG00000025220	1192.14	0.449915	0.143591	3.13331	0.00172849	0.0414423
Ppp1r1a	ENSMUSG00000022490	92.2557	-1.068	0.34094	-3.13251	0.00173321	0.0415141
Nup43	ENSMUSG00000040034	931.872	-0.519329	0.165828	-3.13174	0.00173774	0.0415812
Tmem14c	ENSMUSG00000021361	812.395	-0.488832	0.156176	-3.13	0.00174808	0.0416294
Impact	ENSMUSG00000024423	2030.44	0.436756	0.139532	3.13015	0.0017472	0.0416294
Eif4ebp1	ENSMUSG00000031490	2700.68	-0.44873	0.143318	-3.13101	0.00174208	0.0416294
Phf3	ENSMUSG00000048874	1016.73	0.450274	0.14386	3.12994	0.00174842	0.0416294
NA	ENSMUSG00000078503	1725.8	0.559877	0.178859	3.13028	0.0017464	0.0416294
Bola1	ENSMUSG00000015943	197.349	-0.771884	0.246849	-3.12695	0.00176632	0.0419574
Arpc1b	ENSMUSG00000029622	1762.38	-0.428781	0.137125	-3.12693	0.0017664	0.0419574
NA	ENSMUSG00000047061	949.406	-0.515736	0.164943	-3.12676	0.00176744	0.0419574
NA	ENSMUSG00000082431	207.136	-0.766761	0.245336	-3.12535	0.00177593	0.0421175
Ndufv3	ENSMUSG00000024038	629.724	-0.525573	0.168242	-3.12391	0.00178464	0.0422823
Arhgap32	ENSMUSG00000041444	231.373	0.693058	0.221893	3.12339	0.00178782	0.042316
Kif1b	ENSMUSG00000063077	414.783	0.58335	0.186802	3.12283	0.00179122	0.0423496
NA	ENSMUSG00000081669	789.891	-0.512961	0.164275	-3.12257	0.00179277	0.0423496
Ric1	ENSMUSG00000038658	320.74	0.651378	0.208637	3.12206	0.00179593	0.0423522
Fbl	ENSMUSG00000046865	469	-0.592539	0.189796	-3.12198	0.00179641	0.0423522
NA	ENSMUSG00000095937	8.14177	-5.25022	1.68219	-3.12106	0.00180202	0.0424428
Hmox1	ENSMUSG00000005413	528.611	-0.538847	0.17276	-3.11906	0.00181431	0.0426904
Mtdh	ENSMUSG00000022255	1202.72	0.46716	0.149845	3.11763	0.0018231	0.0428396
Pmm1	ENSMUSG00000022474	1117.43	-0.471964	0.151394	-3.11745	0.00182421	0.0428396
6030458C11Rik	ENSMUSG00000022195	729.286	0.488177	0.156644	3.11648	0.00183022	0.0429386
NA	Lx8:L1:LINE	688.209	0.546715	0.175502	3.11516	0.00183847	0.0430902
Usp8	ENSMUSG00000027363	569.076	0.523309	0.168177	3.11166	0.00186038	0.0435613
NA	ENSMUSG00000095193	159.653	0.966707	0.310764	3.11074	0.00186619	0.0436547
2010107E04Rik	ENSMUSG00000021290	1072.27	-0.560252	0.180136	-3.11017	0.00186981	0.043658
Grpel1	ENSMUSG00000029198	1274.12	-0.470848	0.151391	-3.11014	0.00186997	0.043658
Eef1b2	ENSMUSG00000025967	11451.1	-0.430719	0.138545	-3.10886	0.00187809	0.043805
NA	ENSMUSG00000044303	290.573	-0.692462	0.222803	-3.10795	0.00188389	0.0438978
Dpm3	ENSMUSG00000042737	147.047	-0.878949	0.282859	-3.10738	0.00188756	0.0439407
Zfp296	ENSMUSG00000011267	323.844	-0.649806	0.209488	-3.10188	0.00192298	0.0446355
Srp72	ENSMUSG00000036323	1223.7	0.434346	0.14002	3.10204	0.00192194	0.0446355
Mdm4	ENSMUSG00000054387	1187.78	0.519186	0.167373	3.10196	0.00192244	0.0446355
Fmnl2	ENSMUSG00000036053	308.459	0.629321	0.202938	3.10105	0.00192839	0.0447178
Grhpr	ENSMUSG00000035637	605.112	-0.552033	0.178114	-3.09932	0.00193967	0.0449361
NA	ENSMUSG00000091957	2930.63	-0.439028	0.141704	-3.09821	0.00194696	0.0450615
NA	ENSMUSG00000117621	1787.5	-0.490089	0.158324	-3.09549	0.00196489	0.0454327
Brpf3	ENSMUSG00000063952	728.059	0.478011	0.154518	3.09356	0.00197773	0.0456856
NA	ENSMUSG00000052146	663.463	-0.506745	0.163835	-3.09302	0.00198129	0.0457238
Sdf2l1	ENSMUSG00000022769	239.741	-0.717172	0.231903	-3.09256	0.0019844	0.0457517
Otx2	ENSMUSG00000021848	128.409	-0.902236	0.29191	-3.0908	0.00199615	0.0458539
Csnk1g1	ENSMUSG00000032384	295.086	0.618437	0.200044	3.0915	0.0019915	0.0458539
Mysm1	ENSMUSG00000062627	208.617	0.722423	0.233718	3.091	0.00199482	0.0458539
NA	ENSMUSG00000066491	365.042	-0.629667	0.203726	-3.09076	0.00199647	0.0458539
Ccdc124	ENSMUSG00000007721	493.553	-0.586107	0.189715	-3.08941	0.00200554	0.0459743
Ylpm1	ENSMUSG00000021244	436.735	0.581595	0.188245	3.08955	0.00200457	0.0459743
Guk1	ENSMUSG00000020444	732.205	-0.501805	0.162622	-3.08571	0.00203066	0.0465057
Tmx3	ENSMUSG00000024614	427.608	0.635799	0.206093	3.08501	0.00203549	0.0465282
Mlf2	ENSMUSG00000030120	2005.72	-0.424516	0.137606	-3.085	0.00203551	0.0465282
Slc6a1	ENSMUSG00000030310	151.679	0.80275	0.260236	3.0847	0.00203759	0.0465314
Mrpl54	ENSMUSG00000034932	385.601	-0.588724	0.190899	-3.08395	0.00204273	0.0466045
Zfp91	ENSMUSG00000024695	660.341	0.501137	0.162599	3.08204	0.00205587	0.0468599
Hspbp1	ENSMUSG00000063802	451.98	-0.617052	0.200272	-3.08107	0.00206256	0.0469676
Dpp4	ENSMUSG00000035000	338.473	0.601359	0.195285	3.07939	0.00207426	0.0471895
Atf6	ENSMUSG00000026663	243.175	0.684722	0.222395	3.07886	0.00207798	0.0472212
Zfp507	ENSMUSG00000044452	285.098	0.642676	0.208754	3.07862	0.00207959	0.0472212
NA	IMPB_01:Satellite:Satellite	267.404	0.642274	0.208674	3.07788	0.00208479	0.0472947
Prr11	ENSMUSG00000020493	295.269	0.617012	0.200523	3.07701	0.00209089	0.0473178
Mtpn	ENSMUSG00000029840	1486.85	0.444919	0.144614	3.07661	0.00209369	0.0473178
Fcho2	ENSMUSG00000041685	366.616	0.632668	0.205635	3.07665	0.00209343	0.0473178
Eef1g	ENSMUSG00000071644	3730.88	-0.394581	0.128217	-3.07743	0.00208791	0.0473178
Dgcr6	ENSMUSG00000003531	254.238	-0.679669	0.220993	-3.07552	0.00210137	0.0474468
Eif4g2	ENSMUSG00000005610	11533.3	0.36404	0.118472	3.0728	0.00212062	0.047702
Slc25a51	ENSMUSG00000045973	529.173	0.518468	0.168695	3.07341	0.0021163	0.047702
NA	ENSMUSG00000084349	22099.4	-0.385198	0.125343	-3.07315	0.00211814	0.047702
NA	Lx8b:L1:LINE	169.697	0.76313	0.248329	3.07307	0.0021187	0.047702
Ckb	ENSMUSG00000001270	6247.27	-0.440198	0.143296	-3.07194	0.00212674	0.0477689
NA	ENSMUSG00000084830	820.012	-0.568725	0.185142	-3.07182	0.00212757	0.0477689
Rictor	ENSMUSG00000050310	258.202	0.718717	0.234168	3.06924	0.00214603	0.0481385
NA	ENSMUSG00000095180	438.316	-0.593767	0.193527	-3.06813	0.00215405	0.0482733
Myo10	ENSMUSG00000022272	2942.07	0.404346	0.131807	3.06771	0.00215706	0.0482956
Myo9a	ENSMUSG00000039585	241.768	0.711682	0.232068	3.0667	0.00216435	0.0484138
Marf1	ENSMUSG00000060657	396.187	0.586598	0.191376	3.06515	0.00217557	0.0486195
Eif5a	ENSMUSG00000078812	10668.4	-0.379602	0.123857	-3.06484	0.00217786	0.0486253
Ndufa1	ENSMUSG00000016427	353.378	-0.611294	0.199515	-3.0639	0.0021847	0.0487268
Prdx5	ENSMUSG00000024953	427.946	-0.561624	0.183318	-3.06366	0.00218646	0.0487268
Casd1	ENSMUSG00000015189	80.086	1.03544	0.338113	3.06239	0.00219575	0.0488432
Eid2	ENSMUSG00000046058	303.32	-0.629398	0.205523	-3.06243	0.00219549	0.0488432
Selenoi	ENSMUSG00000075703	203.766	0.711723	0.232543	3.06061	0.00220886	0.0490895
Ncoa3	ENSMUSG00000027678	1065.23	0.435493	0.142307	3.06023	0.00221164	0.0491058
Trnau1ap	ENSMUSG00000028898	390.342	-0.581025	0.189886	-3.05987	0.00221435	0.0491204
Uqcc2	ENSMUSG00000024208	515.724	-0.545774	0.178459	-3.05827	0.0022262	0.049313
Ttc3	ENSMUSG00000040785	499.316	0.542682	0.177471	3.05787	0.00222918	0.049313
Pet100	ENSMUSG00000087687	126.813	-0.924601	0.302356	-3.05799	0.00222829	0.049313
Eno1b	ENSMUSG00000059040	10228.3	-0.43119	0.141029	-3.05746	0.00223221	0.0493345
Tab3	ENSMUSG00000035476	232.893	0.691517	0.226266	3.05621	0.00224156	0.0494049
Grk3	ENSMUSG00000042249	147.72	0.794623	0.259971	3.05659	0.00223872	0.0494049
Chml	ENSMUSG00000078185	95.2543	0.962669	0.314981	3.05628	0.00224105	0.0494049
Pmvk	ENSMUSG00000027952	613.667	-0.511086	0.167277	-3.05533	0.0022481	0.0495035
Npat	ENSMUSG00000033054	379.996	0.57901	0.189529	3.05499	0.00225068	0.049515
Blvrb	ENSMUSG00000040466	405.672	-0.573448	0.187762	-3.05413	0.00225717	0.0496123
Fam162a	ENSMUSG00000003955	758.267	-0.494802	0.162049	-3.05342	0.00226252	0.0496597
NA	ENSMUSG00000083679	904.585	-0.523819	0.171559	-3.05329	0.00226346	0.0496597
Rps15a	ENSMUSG00000008683	3986.2	-0.506049	0.165779	-3.05255	0.00226903	0.0497366
Fyb	ENSMUSG00000022148	345.035	-0.601525	0.197223	-3.04997	0.00228861	0.0500411
Arhgap11a	ENSMUSG00000041219	536.309	0.583417	0.191275	3.05014	0.00228732	0.0500411
NA	ENSMUSG00000104913	3863.64	-0.448817	0.147158	-3.0499	0.00228918	0.0500411
NA	ID4_:ID:SINE	513.728	0.548305	0.179819	3.0492	0.00229453	0.0501125
Stk4	ENSMUSG00000018209	642.706	0.489314	0.160489	3.04889	0.00229691	0.0501189
Dcaf7	ENSMUSG00000049354	740.226	0.493194	0.161842	3.04739	0.0023084	0.0503239
Pds5b	ENSMUSG00000034021	659.552	0.490987	0.161137	3.04702	0.0023112	0.0503393
Trove2	ENSMUSG00000018199	175.924	0.763222	0.250541	3.0463	0.0023168	0.0503708
Tmcc1	ENSMUSG00000030126	3822.73	-0.443196	0.145497	-3.04609	0.00231836	0.0503708
NA	ENSMUSG00000069117	917.179	-0.531384	0.174452	-3.04602	0.00231893	0.0503708
NA	ENSMUSG00000081406	12573.2	-0.430671	0.141405	-3.04565	0.00232176	0.0503866
Cdk4	ENSMUSG00000006728	5284.69	-0.383976	0.126141	-3.04401	0.00233444	0.0505013
Cyc1	ENSMUSG00000022551	2097.4	-0.421631	0.138504	-3.04419	0.00233308	0.0505013
Mycbp2	ENSMUSG00000033004	186.864	0.751812	0.246986	3.04395	0.00233496	0.0505013
Eif3g	ENSMUSG00000070319	1576.03	-0.429062	0.140959	-3.04388	0.00233545	0.0505013
Pfkl	ENSMUSG00000020277	1838.43	-0.42576	0.139911	-3.04307	0.00234179	0.0505928
Atp2b1	ENSMUSG00000019943	484.958	0.536581	0.176488	3.04032	0.0023633	0.0510115
Pacsin3	ENSMUSG00000027257	78.4134	-1.12433	0.370136	-3.03762	0.00238452	0.0512919
Jak1	ENSMUSG00000028530	581.08	0.506416	0.166676	3.03834	0.00237888	0.0512919
Tst	ENSMUSG00000044986	134.767	-0.872503	0.287305	-3.03685	0.00239062	0.0512919
Cox5b	ENSMUSG00000061518	888.791	-0.458877	0.151058	-3.03776	0.00238344	0.0512919
Tmem256	ENSMUSG00000070394	776.921	-0.53029	0.174623	-3.03678	0.00239123	0.0512919
NA	ENSMUSG00000083833	754	-0.518074	0.170579	-3.03715	0.0023883	0.0512919
NA	ENSMUSG00000097346	916.232	-0.52881	0.174117	-3.03711	0.00238861	0.0512919
Snrpc	ENSMUSG00000024217	494.004	-0.532587	0.175578	-3.03333	0.00241873	0.0518046
NA	ENSMUSG00000109836	14.1032	2.40461	0.792755	3.03324	0.00241944	0.0518046
Gapvd1	ENSMUSG00000026867	696.692	0.489923	0.161543	3.03278	0.00242316	0.0518379
NA	ENSMUSG00000109645	75.3337	-1.14796	0.378642	-3.03178	0.0024312	0.0519637
NA	RLTR13B1:ERVK:LTR	245.798	0.645289	0.21297	3.02996	0.00244587	0.0522306
Iws1	ENSMUSG00000024384	638.361	0.514235	0.169733	3.02967	0.00244818	0.0522337
Rpl7a	ENSMUSG00000062647	1641.99	-0.435874	0.143939	-3.02818	0.00246028	0.0524451
Gatsl3	ENSMUSG00000020424	202.368	-0.741703	0.245064	-3.02657	0.00247346	0.0526795
Zfp280d	ENSMUSG00000038535	189.357	0.719703	0.23786	3.02574	0.00248022	0.0527765
Stoml2	ENSMUSG00000028455	1310.99	-0.429838	0.142115	-3.02458	0.00248981	0.0528987
Six4	ENSMUSG00000034460	308.634	0.595585	0.196919	3.02451	0.00249036	0.0528987
Prkar2a	ENSMUSG00000032601	974.66	0.462951	0.153084	3.02416	0.00249328	0.0529138
Bard1	ENSMUSG00000026196	470.712	0.528356	0.174846	3.02183	0.00251251	0.0531316
Urod	ENSMUSG00000028684	412.915	-0.569127	0.188323	-3.02207	0.00251052	0.0531316
Pgls	ENSMUSG00000031807	720.069	-0.493897	0.163471	-3.02131	0.00251681	0.0531316
Nsd2	ENSMUSG00000057406	508.554	0.511592	0.169321	3.02144	0.00251578	0.0531316
NA	ENSMUSG00000113389	779.014	-0.492402	0.162957	-3.02166	0.00251392	0.0531316
NA	IAPEY5_I-int:ERVK:LTR	54.2664	-1.42434	0.471422	-3.02137	0.0025163	0.0531316
Macrod1	ENSMUSG00000036278	67.2589	-1.27344	0.421595	-3.02053	0.00252334	0.0532129
Gm10031	ENSMUSG00000101523	1043	0.443761	0.146938	3.02005	0.0025273	0.0532129
NA	B1F2:Alu:SINE	488.059	0.602588	0.199512	3.02031	0.00252518	0.0532129
Slc25a4	ENSMUSG00000031633	3892.02	-0.370616	0.12275	-3.01926	0.0025339	0.053305
Arid2	ENSMUSG00000033237	432.191	0.549931	0.182267	3.01717	0.00255145	0.0536273
Atp11b	ENSMUSG00000037400	460.944	0.560234	0.185721	3.01654	0.00255677	0.0536921
NA	ENSMUSG00000112909	706.096	-0.511772	0.169724	-3.01531	0.00256713	0.0538627
NA	ENSMUSG00000079297	1169.17	0.438819	0.145616	3.01353	0.00258231	0.0541339
Rpl22	ENSMUSG00000028936	5620.93	-0.461977	0.153369	-3.01218	0.00259377	0.0543011
Wwp1	ENSMUSG00000041058	480.382	0.524492	0.174131	3.01206	0.00259481	0.0543011
Gigyf2	ENSMUSG00000048000	1032.31	0.446901	0.148406	3.01134	0.002601	0.0543834
Ssr2	ENSMUSG00000041355	2258.22	-0.403974	0.13422	-3.00979	0.0026143	0.0545776
NA	ENSMUSG00000086583	16322.6	-0.442517	0.147029	-3.00973	0.00261483	0.0545776
Ntmt1	ENSMUSG00000026857	177.052	-0.790092	0.26254	-3.00941	0.00261756	0.054587
Rfc1	ENSMUSG00000029191	1216.21	0.420033	0.139627	3.00824	0.00262765	0.05475
Tuba1c	ENSMUSG00000043091	2996.18	-0.395615	0.131558	-3.00716	0.002637	0.054897
Sap18b	ENSMUSG00000061104	877.56	-0.466633	0.155203	-3.00661	0.00264181	0.0549496
Crebbp	ENSMUSG00000022521	359.234	0.61626	0.20502	3.00586	0.00264831	0.0550371
Ipo7	ENSMUSG00000066232	3288.69	0.392585	0.130627	3.00539	0.0026524	0.0550745
Tmem261	ENSMUSG00000028398	300.901	-0.65373	0.217601	-3.00426	0.00266228	0.0552319
Rab11fip4	ENSMUSG00000017639	805.693	0.460543	0.153394	3.00235	0.00267905	0.0553885
Pds5a	ENSMUSG00000029202	1222.51	0.438243	0.145955	3.00258	0.00267702	0.0553885
Ap1g1	ENSMUSG00000031731	883.654	0.45091	0.150155	3.00297	0.00267361	0.0553885
Smg7	ENSMUSG00000042772	1057.12	0.433248	0.144299	3.00242	0.00267839	0.0553885
Gk5	ENSMUSG00000041440	240.972	0.662079	0.220585	3.00147	0.00268681	0.0555013
Prkcsh	ENSMUSG00000003402	1030.88	-0.499838	0.166577	-3.00064	0.00269417	0.0556055
Cobl	ENSMUSG00000020173	1864.35	0.412662	0.137608	2.99882	0.00271029	0.0558901
Glrx5	ENSMUSG00000021102	623.544	-0.493427	0.164626	-2.99725	0.00272425	0.0560732
Nedd4	ENSMUSG00000032216	9373.02	0.357952	0.119417	2.9975	0.00272205	0.0560732
NA	ENSMUSG00000096755	237.237	-0.851198	0.284013	-2.99704	0.00272617	0.0560732
Atl3	ENSMUSG00000024759	517.528	0.527848	0.17614	2.99675	0.00272871	0.0560775
Trappc2l	ENSMUSG00000015013	134.076	-1.01327	0.338246	-2.99567	0.00273846	0.0560977
Ccnt2	ENSMUSG00000026349	857.72	0.496313	0.16566	2.99598	0.00273565	0.0560977
2020-03-02	ENSMUSG00000073481	841.076	-0.469954	0.156871	-2.9958	0.00273729	0.0560977
NA	ENSMUSG00000114687	492.95	-0.547942	0.182915	-2.9956	0.00273903	0.0560977
Srsf10	ENSMUSG00000028676	1701.74	0.430027	0.143581	2.99501	0.00274433	0.0561582
Pkd1	ENSMUSG00000032855	146.101	0.842851	0.281515	2.99398	0.00275364	0.0563009
NA	ENSMUSG00000085101	101.628	0.94379	0.31534	2.99293	0.00276314	0.056447
Nudt3	ENSMUSG00000024213	506.545	-0.554661	0.185414	-2.99147	0.00277634	0.0565723
Uqcrc1	ENSMUSG00000025651	2790.52	-0.414207	0.138456	-2.99162	0.00277498	0.0565723
Dpy19l4	ENSMUSG00000045205	178.212	0.776269	0.259487	2.99155	0.00277561	0.0565723
Cib1	ENSMUSG00000030538	866.789	-0.458769	0.153421	-2.99027	0.00278735	0.0567485
Rps24	ENSMUSG00000025290	6682.5	-0.50564	0.169448	-2.98404	0.00284466	0.0578174
Gca	ENSMUSG00000026893	536.282	0.520595	0.174447	2.98425	0.0028427	0.0578174
Peg3	ENSMUSG00000002265	273.777	0.615734	0.206419	2.98293	0.00285502	0.0579788
Zc3h11a	ENSMUSG00000102976	632.27	0.494239	0.165809	2.98077	0.00287523	0.05834
Grik3	ENSMUSG00000001985	264.25	0.633128	0.212688	2.97679	0.00291288	0.059054
Ndufc2	ENSMUSG00000030647	845.691	-0.483183	0.162346	-2.97626	0.00291786	0.0591051
Dicer1	ENSMUSG00000041415	670.489	0.475424	0.15981	2.97494	0.00293047	0.0593106
Cldn4	ENSMUSG00000047501	517.899	-0.526164	0.17693	-2.97385	0.00294086	0.0594707
Ssh1	ENSMUSG00000042121	540.848	0.520998	0.175277	2.97243	0.00295448	0.059696
Rnf168	ENSMUSG00000014074	655.312	0.496392	0.167054	2.97145	0.00296396	0.0597868
Rps27l	ENSMUSG00000036781	2909.38	-0.528374	0.177809	-2.97158	0.00296271	0.0597868
Ubxn1	ENSMUSG00000071655	2370.77	-0.395134	0.133031	-2.97024	0.00297568	0.059973
Tbcb	ENSMUSG00000006095	750.606	-0.473157	0.159372	-2.96889	0.00298881	0.0601366
Dync1h1	ENSMUSG00000018707	2285.06	0.552033	0.185938	2.96892	0.00298853	0.0601366
Spc24	ENSMUSG00000074476	1095.61	-0.427894	0.144158	-2.96823	0.00299518	0.0602143
Fnbp1l	ENSMUSG00000039735	807.917	0.48667	0.164107	2.96556	0.00302129	0.0606886
Rpl15	ENSMUSG00000012405	2395.84	-0.415723	0.140197	-2.96529	0.003024	0.0606921
NA	ENSMUSG00000003929	140.567	0.841493	0.283912	2.96393	0.00303739	0.0609101
Psmd13	ENSMUSG00000025487	2432.17	-0.401359	0.135428	-2.96364	0.00304027	0.0609169
Zfp638	ENSMUSG00000030016	1191.57	0.416283	0.140501	2.96284	0.00304814	0.0610238
Tom1	ENSMUSG00000042870	55.7802	-1.30577	0.440947	-2.96128	0.00306368	0.0612144
Tma7	ENSMUSG00000091537	579.322	-0.516829	0.174523	-2.96137	0.00306273	0.0612144
NA	ENSMUSG00000114003	4115.6	-0.373319	0.126074	-2.96111	0.00306531	0.0612144
Htra1	ENSMUSG00000006205	240.006	-0.695364	0.234951	-2.95961	0.00308032	0.0613552
Pfdn1	ENSMUSG00000024346	1476.29	-0.42365	0.143155	-2.95938	0.00308257	0.0613552
Ttll3	ENSMUSG00000030276	380.801	-0.563892	0.190542	-2.9594	0.00308234	0.0613552
NA	ENSMUSG00000102550	566.185	0.533981	0.180423	2.9596	0.0030804	0.0613552
Rnd2	ENSMUSG00000001313	291.144	-0.64038	0.216486	-2.95807	0.00309576	0.0615157
Scaf11	ENSMUSG00000033228	1266.42	0.439622	0.148615	2.95813	0.00309513	0.0615157
Nbr1	ENSMUSG00000017119	1325.14	0.412779	0.139555	2.95781	0.00309832	0.0615158
NA	LTRIS4B:ERV1:LTR	27.4923	-1.9653	0.664799	-2.95624	0.00311419	0.0617798
Prelid1	ENSMUSG00000021486	1708.81	-0.414706	0.140423	-2.95326	0.00314433	0.0623262
Fam96b	ENSMUSG00000031879	331.976	-0.614367	0.208074	-2.95264	0.00315067	0.0624003
Mitf	ENSMUSG00000035158	290.738	0.603277	0.204353	2.95213	0.00315587	0.0624519
Zbtb33	ENSMUSG00000048047	157.573	0.781002	0.264634	2.95125	0.00316486	0.0625783
Psmb2	ENSMUSG00000028837	1287.43	-0.419751	0.14226	-2.95059	0.00317166	0.0626124
Mrpl15	ENSMUSG00000033845	1699.35	-0.399566	0.135419	-2.95058	0.0031718	0.0626124
Txn2	ENSMUSG00000005354	958.477	-0.444657	0.150733	-2.94997	0.00317803	0.0626839
Ipo11	ENSMUSG00000042590	1180.91	0.414737	0.140757	2.94647	0.00321422	0.0633457
Ccnd3	ENSMUSG00000034165	3173.62	-0.411188	0.139571	-2.94608	0.00321834	0.0633749
NA	ENSMUSG00000050243	179.679	0.733173	0.24896	2.94494	0.00323014	0.0635552
Dnah8	ENSMUSG00000033826	289.245	0.601244	0.204186	2.94458	0.00323392	0.0635652
Alkbh6	ENSMUSG00000042831	105.393	-0.936357	0.318014	-2.94439	0.00323594	0.0635652
Rps4x	ENSMUSG00000031320	6928.86	-0.391816	0.133102	-2.94373	0.00324283	0.0636484
NA	ENSMUSG00000081214	408.606	-0.599649	0.203731	-2.94334	0.0032469	0.0636763
NA	ENSMUSG00000111394	1193.94	-0.426721	0.145134	-2.94019	0.00328009	0.0642749
NA	ENSMUSG00000073226	24.8641	1.7132	0.582791	2.93965	0.0032858	0.0643343
Cst3	ENSMUSG00000027447	1100.57	-0.453544	0.154317	-2.93905	0.00329218	0.0644065
Fmr1nb	ENSMUSG00000062170	275.854	-0.672473	0.228851	-2.93847	0.00329832	0.0644742
Chd8	ENSMUSG00000053754	633.762	0.472188	0.160738	2.93763	0.00330731	0.0645975
Rpl19	ENSMUSG00000017404	813.759	-0.456214	0.155333	-2.937	0.00331402	0.0646759
Msrb1	ENSMUSG00000075705	315.179	-0.607463	0.206928	-2.93563	0.00332868	0.0649093
NA	ENSMUSG00000089814	433.404	-0.554408	0.188917	-2.93466	0.00333909	0.0650594
NA	Charlie1:hAT-Charlie:DNA	59.6887	1.18401	0.403542	2.93406	0.00334563	0.0651341
Rdx	ENSMUSG00000032050	2330.3	0.384591	0.131108	2.93339	0.00335283	0.0651458
Mier3	ENSMUSG00000032727	360.41	0.580491	0.197901	2.93325	0.00335437	0.0651458
2410015M20Rik	ENSMUSG00000049760	291.972	-0.613502	0.209149	-2.93332	0.00335354	0.0651458
Tuba3a	ENSMUSG00000067702	3454.15	-0.46147	0.157341	-2.93293	0.00335775	0.0651589
A430005L14Rik	ENSMUSG00000047613	433.759	-0.581064	0.198174	-2.93209	0.00336684	0.0652825
Ccser2	ENSMUSG00000058690	213.667	0.660713	0.225377	2.9316	0.00337226	0.0653348
Sdc4	ENSMUSG00000017009	342.572	-0.586685	0.200243	-2.92987	0.00339105	0.0655887
Slc12a2	ENSMUSG00000024597	409.868	0.566	0.193198	2.92964	0.00339355	0.0655887
Dennd4c	ENSMUSG00000038024	166.513	0.72579	0.247723	2.92984	0.00339134	0.0655887
Manba	ENSMUSG00000028164	62.3467	-1.19724	0.408736	-2.92912	0.00339921	0.0655931
Kdm6a	ENSMUSG00000037369	412.107	0.579333	0.197784	2.92912	0.00339924	0.0655931
NA	ENSMUSG00000084106	7543.06	-0.369867	0.126293	-2.92864	0.00340447	0.0656413
Atp11c	ENSMUSG00000062949	101.387	0.956278	0.32657	2.92825	0.00340876	0.0656713
Ammecr1l	ENSMUSG00000041915	202.451	0.676314	0.231026	2.92744	0.00341763	0.0657894
Fxyd6	ENSMUSG00000066705	1626.75	-0.40549	0.138576	-2.92611	0.00343229	0.0660187
Slc9a3r2	ENSMUSG00000002504	232.687	-0.662967	0.226645	-2.92514	0.00344306	0.0660664
Cenpa	ENSMUSG00000029177	1276.98	-0.420553	0.143765	-2.92527	0.00344155	0.0660664
2020-03-06	ENSMUSG00000039100	545.27	0.488997	0.167185	2.92489	0.00344577	0.0660664
NA	ENSMUSG00000097518	122.474	-0.86774	0.296642	-2.92521	0.00344225	0.0660664
Tbrg1	ENSMUSG00000011114	2100.87	-0.396606	0.13562	-2.92439	0.00345131	0.0661197
Slfn9	ENSMUSG00000069793	286.756	0.598021	0.204523	2.92398	0.00345588	0.0661546
Metrn	ENSMUSG00000002274	123.511	-0.877215	0.300063	-2.92343	0.00346193	0.0662177
Enpp4	ENSMUSG00000023961	182.755	0.700278	0.239693	2.92157	0.00348277	0.0665634
Med29	ENSMUSG00000003444	222.42	-0.682939	0.233874	-2.92012	0.00349899	0.0668202
NA	ENSMUSG00000107802	40.1248	1.33787	0.458288	2.91927	0.00350848	0.0669482
Nsmce1	ENSMUSG00000030750	921.05	-0.466271	0.159735	-2.91902	0.00351129	0.0669486
Smdt1	ENSMUSG00000022452	706.585	-0.468028	0.160406	-2.91777	0.00352545	0.0671121
Ppfia1	ENSMUSG00000037519	477.737	0.513416	0.175956	2.91786	0.00352442	0.0671121
Trim71	ENSMUSG00000079259	1333.32	0.45501	0.155958	2.91752	0.00352827	0.0671125
Zbtb7b	ENSMUSG00000028042	177.784	-0.780088	0.267545	-2.91573	0.00354859	0.0674456
Specc1l	ENSMUSG00000033444	474.409	0.508964	0.174576	2.91543	0.00355204	0.0674578
Col4a3bp	ENSMUSG00000021669	272.228	0.624155	0.214167	2.91434	0.0035644	0.0675927
Cuta	ENSMUSG00000024194	299.536	-0.636009	0.218238	-2.91429	0.00356496	0.0675927
Dcbld2	ENSMUSG00000035107	389.048	0.535537	0.183777	2.91406	0.00356758	0.0675927
Tmem147	ENSMUSG00000006315	315.692	-0.615195	0.211173	-2.91323	0.0035771	0.0676787
Nme1	ENSMUSG00000037601	1175.54	-0.438601	0.150558	-2.91317	0.0035778	0.0676787
NA	MMSAT4:Satellite:Satellite	12135.2	0.503249	0.172764	2.91293	0.00358057	0.0676787
Ncoa6	ENSMUSG00000038369	495.888	0.502602	0.172557	2.91267	0.00358354	0.0676816
Endog	ENSMUSG00000015337	169.57	-0.756813	0.259894	-2.912	0.00359118	0.0677726
Epg5	ENSMUSG00000039840	159.92	0.728454	0.250185	2.91166	0.00359516	0.0677945
NA	RLTR13B3:ERVK:LTR	54.1041	1.16916	0.401627	2.91107	0.00360199	0.06787
Alkbh7	ENSMUSG00000002661	244.881	-0.656383	0.225501	-2.91077	0.00360536	0.0678802
Plagl1	ENSMUSG00000019817	600.36	0.527127	0.181113	2.91048	0.00360871	0.0678901
Mtm1	ENSMUSG00000031337	241.033	0.643867	0.221268	2.9099	0.00361545	0.0679105
NA	MMERVK9C_I-int:ERVK:LTR	674.19	0.501875	0.172462	2.91005	0.00361368	0.0679105
Dsg2	ENSMUSG00000044393	518.323	0.509412	0.175151	2.90842	0.00363261	0.0680202
NA	ENSMUSG00000059975	215.738	0.651778	0.224068	2.90884	0.00362769	0.0680202
NA	ENSMUSG00000060143	1729.37	-0.477954	0.164296	-2.9091	0.00362475	0.0680202
NA	ENSMUSG00000094392	842.091	-0.501957	0.172579	-2.90856	0.00363097	0.0680202
NA	Lx3A:L1:LINE	187.428	0.703573	0.241948	2.90796	0.00363798	0.0680676
NA	ENSMUSG00000083365	17.1008	-2.62487	0.902835	-2.90737	0.00364486	0.0680903
NA	ENSMUSG00000083558	17.1008	-2.62487	0.902835	-2.90737	0.00364486	0.0680903
Ralgapb	ENSMUSG00000027652	397.589	0.539555	0.185617	2.90681	0.00365129	0.0681477
Fnip1	ENSMUSG00000035992	352.253	0.638977	0.219835	2.90662	0.00365361	0.0681477
Nup205	ENSMUSG00000038759	1334.82	0.405271	0.139532	2.9045	0.00367835	0.0685495
Kdm3a	ENSMUSG00000053470	2598.09	0.387215	0.133325	2.90429	0.00368085	0.0685495
Crip2	ENSMUSG00000006356	318.245	-0.658256	0.226935	-2.90064	0.00372407	0.0693005
Mri1	ENSMUSG00000004996	168.462	-0.769234	0.26526	-2.89993	0.00373249	0.0694036
NA	ENSMUSG00000097546	12.8962	2.36937	0.817164	2.89951	0.0037375	0.0694428
Jup	ENSMUSG00000001552	1026.28	-0.483084	0.166641	-2.89894	0.00374421	0.0695138
Pou2f2	ENSMUSG00000008496	5.87185	5.50744	1.90067	2.89763	0.00375989	0.0697511
Scd1	ENSMUSG00000037071	3137.86	0.35657	0.123081	2.89704	0.00376705	0.0698018
Mphosph8	ENSMUSG00000079184	579.559	0.495636	0.171091	2.89692	0.00376844	0.0698018
Slc25a1	ENSMUSG00000003528	1344.02	-0.414539	0.143175	-2.89534	0.00378749	0.0700854
Serf2	ENSMUSG00000074884	1059.22	-0.419745	0.144981	-2.89517	0.00378958	0.0700854
Epha4	ENSMUSG00000026235	598.221	0.492305	0.170137	2.89359	0.00380871	0.0703308
Zbtb34	ENSMUSG00000068966	387.259	0.56116	0.193927	2.89366	0.00380784	0.0703308
Ercc6	ENSMUSG00000054051	124.923	0.816197	0.28214	2.89287	0.00381734	0.070436
Zfp518b	ENSMUSG00000046572	590.309	0.47574	0.164559	2.891	0.00384013	0.0707842
NA	ENSMUSG00000074731	124.712	0.823354	0.284815	2.89084	0.0038421	0.0707842
Asl	ENSMUSG00000025533	224.068	-0.676904	0.234262	-2.88951	0.00385837	0.0710295
Ap1s2	ENSMUSG00000031367	220.69	0.672482	0.232754	2.88925	0.00386165	0.0710355
Alad	ENSMUSG00000028393	304.927	-0.60738	0.210246	-2.8889	0.00386595	0.0710601
Naa38	ENSMUSG00000059278	309.611	-0.61708	0.21364	-2.88841	0.00387192	0.0711154
Ndufa4	ENSMUSG00000029632	2170.58	-0.488938	0.169348	-2.88717	0.00388723	0.0713422
Eef1d	ENSMUSG00000055762	3510.04	-0.371665	0.128811	-2.88536	0.00390967	0.0716991
Zfp644	ENSMUSG00000049606	317.614	0.586849	0.20354	2.88321	0.00393649	0.0721359
NA	B1F1:Alu:SINE	521.102	0.50893	0.176604	2.88176	0.00395457	0.072412
Rbfa	ENSMUSG00000024570	318.768	-0.591941	0.205428	-2.88151	0.00395778	0.0724156
Cdc42bpa	ENSMUSG00000026490	211.636	0.647853	0.224854	2.88121	0.00396148	0.0724281
Taldo1	ENSMUSG00000025503	2493.76	-0.404809	0.140631	-2.87852	0.00399548	0.0729942
Mrps21	ENSMUSG00000054312	182.059	-0.734402	0.255212	-2.87761	0.00400698	0.0730932
NA	L1VL1:L1:LINE	48.8417	1.24802	0.43368	2.87775	0.00400527	0.0730932
Zbtb37	ENSMUSG00000043467	76.2084	1.00397	0.348972	2.87695	0.00401537	0.0731906
NA	ENSMUSG00000101431	385.087	-0.558521	0.194164	-2.87654	0.00402065	0.0732314
Cep135	ENSMUSG00000036403	157.614	0.790749	0.27498	2.87566	0.00403184	0.0733796
Ost4	ENSMUSG00000038803	342.355	-0.569317	0.198041	-2.87474	0.00404361	0.0735379
NA	Lx5c:L1:LINE	270.116	0.604743	0.210387	2.87443	0.00404755	0.0735539
Cisd1	ENSMUSG00000037710	780.938	-0.451098	0.156982	-2.87357	0.00405867	0.0737003
Cwf19l2	ENSMUSG00000025898	420.509	0.552955	0.192458	2.87312	0.00406438	0.0737483
Lamp2	ENSMUSG00000016534	728.667	0.459634	0.160026	2.87225	0.00407556	0.0738953
Foxd3	ENSMUSG00000067261	113.089	-0.981351	0.341819	-2.87097	0.00409218	0.0741406
Camsap1	ENSMUSG00000026933	358.007	0.5537	0.193086	2.86764	0.00413549	0.0747561
Sclt1	ENSMUSG00000059834	73.1741	1.0045	0.350274	2.86776	0.00413383	0.0747561
Gm7325	ENSMUSG00000079471	355.222	-0.562563	0.196175	-2.86766	0.00413519	0.0747561
NA	ENSMUSG00000023048	378.522	-0.552383	0.192711	-2.86638	0.00415197	0.0749978
Btf3	ENSMUSG00000021660	2522.18	-0.386645	0.135014	-2.86374	0.00418672	0.0755686
Lgals1	ENSMUSG00000068220	355.775	-0.564413	0.197139	-2.86303	0.00419616	0.0756779
NA	RLTR1B-int:ERV1:LTR	2510.35	0.389207	0.135953	2.86281	0.00419908	0.0756779
NA	MLTR25A:ERVK:LTR	154.801	0.780417	0.272628	2.86257	0.00420227	0.0756786
N4bp3	ENSMUSG00000001053	289.177	-0.621402	0.217138	-2.86178	0.00421268	0.0758093
Atg101	ENSMUSG00000037204	430.713	-0.55419	0.193701	-2.86106	0.00422224	0.0759246
Uhrf1bp1l	ENSMUSG00000019951	279.361	0.58661	0.205082	2.86036	0.00423161	0.0759792
Bad	ENSMUSG00000024959	212.656	-0.673672	0.235502	-2.86058	0.00422866	0.0759792
Nans	ENSMUSG00000028334	814.379	-0.457014	0.159795	-2.86	0.00423648	0.0760098
Cdk9	ENSMUSG00000009555	797.533	-0.447497	0.156488	-2.85962	0.0042415	0.0760432
Luc7l2	ENSMUSG00000029823	940.904	0.447614	0.156682	2.85683	0.00427896	0.0766575
Ppp4r3b	ENSMUSG00000020463	701.235	0.501936	0.175727	2.85634	0.0042855	0.0767175
Mtmr9	ENSMUSG00000035078	746.586	0.448886	0.157174	2.85599	0.0042903	0.0767463
Ercc6l2	ENSMUSG00000021470	422.268	0.550216	0.192752	2.85453	0.00431002	0.0770415
Kdelr3	ENSMUSG00000010830	184.857	-0.709694	0.248726	-2.85332	0.00432648	0.0771636
Clta	ENSMUSG00000028478	2517.45	-0.391436	0.137177	-2.85351	0.00432387	0.0771636
NA	ENSMUSG00000084350	73.8528	0.995403	0.348847	2.85341	0.00432524	0.0771636
Atf5	ENSMUSG00000038539	308.944	-0.595912	0.208882	-2.85287	0.00433269	0.0772171
NA	ENSMUSG00000112980	89.7607	0.909281	0.318798	2.85221	0.00434158	0.0773181
Pfdn5	ENSMUSG00000001289	914.21	-0.481575	0.168871	-2.85173	0.00434823	0.0773367
Man1a2	ENSMUSG00000008763	363.29	0.533631	0.187129	2.85167	0.00434906	0.0773367
NA	ENSMUSG00000049751	1175.79	-0.440105	0.154356	-2.85123	0.00435502	0.0773853
Mmp11	ENSMUSG00000000901	1009.9	-0.47505	0.166656	-2.85048	0.00436534	0.077397
1810037I17Rik	ENSMUSG00000054091	737.933	-0.523377	0.183581	-2.85092	0.00435924	0.077397
NA	ENSMUSG00000069014	423.147	0.629986	0.221005	2.85055	0.0043644	0.077397
Ak4	ENSMUSG00000028527	4361.71	0.351248	0.123255	2.84977	0.00437503	0.0775116
NA	ENSMUSG00000094708	6.57711	-4.94363	1.73555	-2.84845	0.00439331	0.0777782
Smad5	ENSMUSG00000021540	344.099	0.557054	0.195599	2.84794	0.00440028	0.0778441
Mreg	ENSMUSG00000039395	2829.79	0.390734	0.137233	2.84724	0.00440999	0.0779586
Wfdc2	ENSMUSG00000017723	802.765	-0.442648	0.155557	-2.84557	0.00443324	0.0783119
Pdrg1	ENSMUSG00000027472	277.579	-0.60498	0.21284	-2.84241	0.00447733	0.0788618
Iqgap3	ENSMUSG00000028068	587.294	0.519657	0.182823	2.8424	0.0044775	0.0788618
Acrbp	ENSMUSG00000072770	44.3369	-1.38639	0.487646	-2.84303	0.00446875	0.0788618
NA	ENSMUSG00000105879	3378.12	-0.432452	0.152142	-2.84243	0.00447711	0.0788618
Cep170	ENSMUSG00000057335	246.257	0.650092	0.228754	2.84189	0.00448476	0.078922
NA	ENSMUSG00000064281	299.858	-0.59531	0.209491	-2.84169	0.00448749	0.078922
Rab6a	ENSMUSG00000030704	1033.71	0.433756	0.152677	2.841	0.00449719	0.0790348
Dnph1	ENSMUSG00000040658	659.725	-0.466554	0.164269	-2.84018	0.00450884	0.0791815
Eif3f	ENSMUSG00000031029	2997.23	-0.392969	0.138385	-2.83968	0.00451587	0.0792471
Dut	ENSMUSG00000027203	1787.49	-0.427349	0.150571	-2.83819	0.00453696	0.0795592
Ccdc50	ENSMUSG00000038127	288.633	0.63115	0.222504	2.83658	0.00455991	0.0799032
NA	ENSMUSG00000049881	506.118	-0.514796	0.181514	-2.83613	0.00456642	0.079959
Senp5	ENSMUSG00000022772	306.003	0.593526	0.209292	2.83588	0.00456992	0.0799619
Pigp	ENSMUSG00000022940	500.494	-0.518967	0.183029	-2.83544	0.00457631	0.0800155
NA	ENSMUSG00000093885	45.9166	1.21976	0.4305	2.83337	0.00460603	0.0804766
Mios	ENSMUSG00000042447	154.43	0.754924	0.266476	2.83299	0.00461148	0.0805131
Nr2f6	ENSMUSG00000002393	171.376	-0.728741	0.25728	-2.83248	0.00461878	0.0805821
Zfp318	ENSMUSG00000015597	349.487	0.562294	0.198571	2.83169	0.00463021	0.0807229
Fam166a	ENSMUSG00000026969	246.257	-0.649826	0.229565	-2.83069	0.00464476	0.0808652
NA	ENSMUSG00000059751	8205.99	-0.411564	0.145395	-2.83067	0.0046451	0.0808652
Atp6v1f	ENSMUSG00000004285	728.311	-0.454886	0.160803	-2.82885	0.00467163	0.0812681
Dnm1l	ENSMUSG00000022789	867.667	0.425659	0.150598	2.82647	0.00470644	0.0818144
Akap12	ENSMUSG00000038587	3455.3	0.346486	0.122606	2.826	0.00471326	0.0818436
Kdm3b	ENSMUSG00000038773	1139.32	0.42506	0.150416	2.82589	0.00471493	0.0818436
Rmi2	ENSMUSG00000037991	103.015	-0.90883	0.321649	-2.82553	0.00472023	0.0818763
Nxn	ENSMUSG00000020844	598.539	0.502596	0.178007	2.82346	0.00475082	0.0822609
Uqcr10	ENSMUSG00000059534	1705.77	-0.451906	0.160037	-2.82376	0.00474644	0.0822609
NA	ENSMUSG00000063316	490.257	-0.517773	0.18339	-2.82334	0.00475267	0.0822609
Abca13	ENSMUSG00000004668	21.7487	1.78828	0.633633	2.82227	0.00476856	0.082471
Exosc4	ENSMUSG00000034259	340.431	-0.575341	0.203873	-2.82206	0.00477167	0.082471
Emg1	ENSMUSG00000004268	1832.86	-0.381625	0.135276	-2.82108	0.00478627	0.082486
Epc2	ENSMUSG00000069495	320.232	0.580802	0.205867	2.82125	0.00478376	0.082486
NA	ENSMUSG00000091086	2842.06	-0.426577	0.151189	-2.82147	0.00478038	0.082486
NA	ENSMUSG00000094403	865.426	-0.430888	0.152702	-2.82176	0.00477612	0.082486
Tmem231	ENSMUSG00000031951	436.635	0.510051	0.180849	2.82031	0.00479771	0.0826238
NA	ENSMUSG00000047905	766.854	-0.456492	0.161895	-2.81967	0.00480724	0.0827286
Hif1a	ENSMUSG00000021109	996.305	0.439654	0.155958	2.81905	0.00481658	0.0828248
Aimp2	ENSMUSG00000029610	493.588	-0.529559	0.187877	-2.81866	0.00482252	0.0828248
2610021A01Rik	ENSMUSG00000091474	360.025	0.538756	0.191142	2.81861	0.00482317	0.0828248
Kpna3	ENSMUSG00000021929	3388.8	0.357086	0.126704	2.81826	0.0048284	0.0828554
2310036O22Rik	ENSMUSG00000041203	738.049	-0.478933	0.169973	-2.81771	0.00483679	0.0829401
Ascl2	ENSMUSG00000009248	31.5226	-1.67246	0.593678	-2.81712	0.00484568	0.0830042
Dlg1	ENSMUSG00000022770	835.258	0.430029	0.152655	2.817	0.00484744	0.0830042
Tanc1	ENSMUSG00000035168	564.807	0.502374	0.17836	2.81663	0.004853	0.0830403
Psmb1	ENSMUSG00000014769	3025.88	-0.370711	0.13164	-2.8161	0.00486111	0.0831198
Kdm5c	ENSMUSG00000025332	1154.35	0.413887	0.146998	2.81559	0.0048688	0.083192
Ier5l	ENSMUSG00000089762	478.012	-0.594528	0.211237	-2.81451	0.00488518	0.0834127
Zfp386	ENSMUSG00000042063	84.0616	0.938212	0.33344	2.81373	0.00489702	0.0835554
Srm	ENSMUSG00000006442	1431.45	-0.469588	0.167094	-2.81032	0.00494919	0.0841376
Tbl1x	ENSMUSG00000025246	754.489	0.431554	0.153523	2.811	0.00493883	0.0841376
Cct7	ENSMUSG00000030007	7960.16	-0.341106	0.121368	-2.81051	0.00494637	0.0841376
Apol6	ENSMUSG00000033576	25.7364	-1.87602	0.667437	-2.81079	0.00494202	0.0841376
S100a10	ENSMUSG00000041959	162.029	-0.793766	0.282466	-2.81013	0.00495215	0.0841376
Jmjd6	ENSMUSG00000056962	515.819	-0.487911	0.173585	-2.81079	0.00494199	0.0841376
Ktn1	ENSMUSG00000021843	770.18	0.463031	0.164854	2.80874	0.00497358	0.0842756
Nup155	ENSMUSG00000022142	1198.3	0.418728	0.149054	2.80923	0.00496605	0.0842756
Dohh	ENSMUSG00000113262	360.416	-0.546429	0.194549	-2.80869	0.00497431	0.0842756
NA	L1_Mm:L1:LINE	576.578	0.536529	0.19102	2.80875	0.00497338	0.0842756
Uchl1	ENSMUSG00000029223	280.096	-0.595682	0.212167	-2.80761	0.00499101	0.08438
2210011C24Rik	ENSMUSG00000074217	62.2216	-1.14384	0.407378	-2.80782	0.00498784	0.08438
NA	ENSMUSG00000105233	149.695	-0.808101	0.287811	-2.80775	0.00498882	0.08438
Tcf20	ENSMUSG00000041852	839.544	0.422243	0.150429	2.80692	0.00500171	0.0845015
Usp32	ENSMUSG00000000804	293.453	0.578208	0.206242	2.80354	0.00505449	0.0853331
NA	ENSMUSG00000105388	4476.55	-0.382853	0.136598	-2.80277	0.00506652	0.0854762
Sash1	ENSMUSG00000015305	385.876	0.519366	0.185366	2.80183	0.00508132	0.0856657
Sap30	ENSMUSG00000031609	706.547	-0.452952	0.161676	-2.8016	0.005085	0.0856675
NA	ENSMUSG00000107176	6673.52	-0.32851	0.117281	-2.80106	0.00509351	0.0857509
Slc7a3	ENSMUSG00000031297	477.746	-0.519395	0.185581	-2.79875	0.00513007	0.086306
Pcmtd1	ENSMUSG00000051285	389.63	0.541842	0.193654	2.79799	0.00514217	0.0864489
Cdc37	ENSMUSG00000019471	2297.26	-0.413348	0.147783	-2.79699	0.00515812	0.0865958
Flnb	ENSMUSG00000025278	1541.04	0.447482	0.159974	2.79721	0.00515462	0.0865958
Itgav	ENSMUSG00000027087	307.909	0.589377	0.210835	2.79543	0.00518302	0.0869532
Zfp42	ENSMUSG00000051176	5007.37	-0.338231	0.121015	-2.79496	0.00519061	0.086959
NA	ENSMUSG00000090136	1644.39	-0.535125	0.191449	-2.79512	0.00518801	0.086959
Ids	ENSMUSG00000035847	92.9808	0.881246	0.31546	2.79353	0.00521369	0.0872848
Prrg4	ENSMUSG00000027171	35.8684	1.34653	0.482156	2.79273	0.00522652	0.0873778
Ubr1	ENSMUSG00000027272	262.592	0.595278	0.21314	2.79289	0.0052239	0.0873778
Dnase2a	ENSMUSG00000003812	324.769	-0.591737	0.211923	-2.79223	0.00523467	0.0873924
NA	ENSMUSG00000054452	2492.29	-0.404096	0.144713	-2.7924	0.00523182	0.0873924
Rsf1	ENSMUSG00000035623	511.922	0.502643	0.180067	2.79142	0.0052478	0.0875508
Nt5dc3	ENSMUSG00000054027	309.579	0.552595	0.197989	2.79104	0.00525396	0.0875927
NA	ENSMUSG00000078684	165.438	0.698583	0.250332	2.79062	0.0052607	0.0876443
NA	ENSMUSG00000082762	291.694	-0.582199	0.2087	-2.78965	0.00527654	0.0878472
Zfx	ENSMUSG00000079509	398.008	0.559035	0.200415	2.78939	0.00528075	0.0878565
NA	ENSMUSG00000095661	369.311	0.534748	0.191834	2.78756	0.00531062	0.0882922
NA	ENSMUSG00000042962	482.288	-0.493309	0.177012	-2.78686	0.00532207	0.0884214
NA	ENSMUSG00000062611	6558.83	-0.387087	0.13891	-2.7866	0.00532645	0.0884331
NA	ENSMUSG00000081640	244.342	-0.637622	0.228998	-2.7844	0.00536262	0.088972
Prcc	ENSMUSG00000004895	632.458	-0.482823	0.173436	-2.78387	0.0053714	0.0890562
Selenom	ENSMUSG00000075702	55.0559	-1.24045	0.446015	-2.78119	0.00541592	0.0897325
Tomm7	ENSMUSG00000028998	1446.28	-0.442281	0.159092	-2.78002	0.0054355	0.0899558
Tsen34	ENSMUSG00000035585	961.841	-0.449865	0.161826	-2.77994	0.00543689	0.0899558
Laptm4b	ENSMUSG00000022257	310.567	-0.572271	0.205897	-2.7794	0.00544597	0.090044
NA	ENSMUSG00000047370	426.103	-0.597818	0.215142	-2.77871	0.00545754	0.0901733
Arl5b	ENSMUSG00000017418	469.188	0.521851	0.187876	2.77763	0.00547563	0.0901803
Suz12	ENSMUSG00000017548	2548.31	0.408007	0.146891	2.77761	0.00547597	0.0901803
Syngr1	ENSMUSG00000022415	245.299	-0.638555	0.229897	-2.77757	0.00547673	0.0901803
Foxj3	ENSMUSG00000032998	537.107	0.477499	0.171897	2.77783	0.00547231	0.0901803
NA	ENSMUSG00000116275	583.214	0.465373	0.167498	2.77837	0.00546319	0.0901803
Cops7b	ENSMUSG00000026240	357.586	-0.547053	0.197155	-2.77473	0.00552469	0.0909076
Otud7b	ENSMUSG00000038495	311.915	0.545149	0.196499	2.7743	0.00553203	0.0909095
Rnf181	ENSMUSG00000055850	1356.7	-0.385612	0.138995	-2.77428	0.00553237	0.0909095
Dbi	ENSMUSG00000026385	1087.09	-0.47113	0.169924	-2.7726	0.00556111	0.0911946
Igsf8	ENSMUSG00000038034	178.502	-0.714724	0.257762	-2.77281	0.00555752	0.0911946
Bmt2	ENSMUSG00000042742	356.911	0.556659	0.200743	2.773	0.00555428	0.0911946
Ddi2	ENSMUSG00000078515	661.427	0.437847	0.157962	2.77184	0.00557398	0.0913432
Hsd17b14	ENSMUSG00000030825	460.923	-0.496194	0.179032	-2.77155	0.00557906	0.0913643
Krt17	ENSMUSG00000035557	15.4587	-2.64827	0.955605	-2.7713	0.00558327	0.091371
NA	ENSMUSG00000021763	65.409	1.0478	0.378193	2.77054	0.00559626	0.0915212
Ccdc186	ENSMUSG00000035173	211.817	0.65679	0.23714	2.76963	0.00561192	0.0916828
NA	ENSMUSG00000084383	34.3275	5.84741	2.11134	2.76953	0.00561378	0.0916828
Tubb4b	ENSMUSG00000036752	5944.86	-0.356483	0.128769	-2.76838	0.00563359	0.0919439
NA	ENSMUSG00000112819	36.345	-1.50529	0.543933	-2.76742	0.00565011	0.0921509
Hoxb9	ENSMUSG00000020875	65.4285	1.02134	0.369224	2.76618	0.00567175	0.0923784
Gpx4	ENSMUSG00000075706	1317.29	-0.409786	0.148131	-2.76637	0.00566845	0.0923784
Hmgcl	ENSMUSG00000028672	352.613	-0.551853	0.199531	-2.76575	0.00567928	0.0924384
Gcat	ENSMUSG00000006378	496.886	-0.495578	0.179266	-2.76449	0.00570127	0.0927334
Hmbs	ENSMUSG00000032126	722.473	-0.439969	0.159217	-2.76333	0.00572154	0.0929216
Foxn3	ENSMUSG00000033713	155.762	0.699419	0.253095	2.76347	0.00571903	0.0929216
NA	ENSMUSG00000113198	1126.28	-0.522346	0.189039	-2.76316	0.00572444	0.0929216
NA	ENSMUSG00000097335	110.199	0.81803	0.296111	2.76258	0.00573463	0.0930241
NA	ENSMUSG00000082988	244.605	0.624901	0.22632	2.76114	0.00576005	0.0933735
Sp3	ENSMUSG00000027109	1058.22	0.463377	0.167838	2.76086	0.00576498	0.0933904
Nceh1	ENSMUSG00000027698	328.232	0.532987	0.193171	2.75914	0.00579538	0.0937563
Kdm7a	ENSMUSG00000042599	114.164	0.854852	0.309806	2.75932	0.00579223	0.0937563
Zzz3	ENSMUSG00000039068	533.433	0.474953	0.172218	2.75787	0.00581794	0.0939947
Tcf15	ENSMUSG00000068079	83.2277	-0.985569	0.357357	-2.75794	0.00581671	0.0939947
Pycr2	ENSMUSG00000026520	614.433	-0.505269	0.183246	-2.75733	0.00582751	0.0940381
NA	B1F:Alu:SINE	1202.39	0.457782	0.166027	2.75728	0.00582845	0.0940381
Ndufa5	ENSMUSG00000023089	409.018	-0.525556	0.190633	-2.7569	0.00583524	0.0940845
Raly	ENSMUSG00000027593	2478.98	-0.37672	0.136702	-2.75577	0.00585546	0.0943472
NA	ENSMUSG00000095909	55.6575	1.0828	0.392973	2.75542	0.00586172	0.0943846
S100a13	ENSMUSG00000042312	153.919	-0.849139	0.308339	-2.75392	0.00588866	0.094755
Edf1	ENSMUSG00000015092	924.304	-0.45538	0.165396	-2.75327	0.0059003	0.0948788
Phf5a	ENSMUSG00000061360	1165.94	-0.409089	0.148643	-2.75215	0.00592055	0.0951407
Gnb2	ENSMUSG00000029713	1622.95	-0.409809	0.149247	-2.74584	0.00603567	0.0968017
NA	ENSMUSG00000052912	239.684	0.634196	0.230968	2.74582	0.006036	0.0968017
AC099934.3	ENSMUSG00000113149	1274.71	-0.415402	0.151281	-2.74589	0.00603471	0.0968017
Nelfe	ENSMUSG00000024369	595.911	-0.458641	0.167101	-2.7447	0.00605662	0.0970675
Mrpl49	ENSMUSG00000007338	707.612	-0.467214	0.17027	-2.74396	0.00607028	0.0971027
Zfp106	ENSMUSG00000027288	2716.07	0.350368	0.127689	2.74393	0.00607094	0.0971027
Topbp1	ENSMUSG00000032555	1302.81	0.396959	0.14466	2.74408	0.00606806	0.0971027
Pabpn1	ENSMUSG00000022194	822.363	-0.436964	0.159298	-2.74306	0.00608703	0.0972306
Noc3l	ENSMUSG00000024999	531.592	0.468678	0.170853	2.74316	0.00608508	0.0972306
Fasn	ENSMUSG00000025153	4047.64	0.477209	0.173994	2.74267	0.0060942	0.0972804
Cd247	ENSMUSG00000005763	63.8978	1.02688	0.374475	2.74218	0.00610337	0.0973621
Myl12a	ENSMUSG00000024048	1513.99	-0.375334	0.136952	-2.74063	0.00613219	0.0976922
Lsm10	ENSMUSG00000050188	140.862	-0.766965	0.279844	-2.74069	0.00613099	0.0976922
NA	ENSMUSG00000094989	898.743	-0.573759	0.209379	-2.74029	0.00613854	0.0977285
Apoa1bp	ENSMUSG00000028070	369.616	-0.540837	0.197389	-2.73995	0.00614484	0.097764
2610507B11Rik	ENSMUSG00000010277	1488.22	0.370012	0.135135	2.7381	0.00617956	0.0981671
Tmem208	ENSMUSG00000014856	210.949	-0.664642	0.242752	-2.73795	0.00618244	0.0981671
Cbl	ENSMUSG00000034342	314.357	0.536651	0.196001	2.73801	0.00618131	0.0981671
Atp5f1	ENSMUSG00000000563	3138.91	-0.37382	0.13656	-2.73741	0.00619245	0.0982612
Traf6	ENSMUSG00000027164	262.368	0.574055	0.209788	2.73635	0.00621242	0.098513
Pgam1	ENSMUSG00000011752	6002.97	-0.346117	0.126502	-2.73606	0.00621804	0.0985371
Atrn	ENSMUSG00000027312	150.494	0.72157	0.263808	2.73521	0.006234	0.0987249
Dhx16	ENSMUSG00000024422	2182.98	-0.353346	0.129247	-2.73388	0.00625934	0.0990609
Rpgrip1l	ENSMUSG00000033282	59.3184	1.06325	0.388968	2.73352	0.00626604	0.0991016
Zdhhc12	ENSMUSG00000015335	268.134	-0.591269	0.216394	-2.73237	0.00628804	0.0992709
Pdap1	ENSMUSG00000029623	1638.52	-0.369312	0.135164	-2.73231	0.00628914	0.0992709
Pkm	ENSMUSG00000032294	17308.4	-0.354674	0.129789	-2.7327	0.00628179	0.0992709
Polk	ENSMUSG00000021668	150.144	0.747109	0.273487	2.73179	0.00629911	0.099363
Cox5a	ENSMUSG00000000088	2923.55	-0.349697	0.128043	-2.7311	0.0063124	0.0993768
Srsf9	ENSMUSG00000029538	693.088	-0.436211	0.159699	-2.73146	0.00630546	0.0993768
NA	ENSMUSG00000107383	11890.2	-0.332722	0.121825	-2.73114	0.00631148	0.0993768
Gtsf1l	ENSMUSG00000070708	267.775	-0.62553	0.229078	-2.73065	0.006321	0.0994471
NA	ENSMUSG00000025019	37.3108	1.44394	0.528857	2.73029	0.00632782	0.0994893
Akr1b3	ENSMUSG00000001642	289.449	-0.579339	0.212293	-2.72896	0.00635349	0.0997072
Sat1	ENSMUSG00000025283	332.008	-0.623305	0.228425	-2.72871	0.00635829	0.0997072
Gm10250	ENSMUSG00000068706	1408.17	-0.410876	0.150568	-2.72885	0.00635561	0.0997072
NA	ENSMUSG00000081999	5799.57	-0.376794	0.138053	-2.72934	0.00634621	0.0997072
Tmbim6	ENSMUSG00000023010	1461.99	-0.413944	0.151741	-2.72797	0.00637252	0.0998652
Ralgapa2	ENSMUSG00000037110	132.531	0.760141	0.278789	2.72658	0.00639942	0.100221
Gtf3c4	ENSMUSG00000035666	591.465	0.462037	0.169477	2.72625	0.0064058	0.100256
Rnh1	ENSMUSG00000038650	982.41	-0.41382	0.151808	-2.72595	0.00641162	0.100282
Clpp	ENSMUSG00000002660	700.92	-0.51515	0.189047	-2.72499	0.00643039	0.100445
Mpp5	ENSMUSG00000021112	291.765	0.54968	0.20171	2.7251	0.00642819	0.100445
Bcas2	ENSMUSG00000005687	1885.62	-0.376655	0.138234	-2.72475	0.00643495	0.100451
Arhgap17	ENSMUSG00000030766	529.471	0.482826	0.177248	2.72402	0.00644925	0.100608
Fis1	ENSMUSG00000019054	407.181	-0.506022	0.185805	-2.72341	0.00646118	0.100729
Fbxl15	ENSMUSG00000025226	29.6475	-1.65946	0.609551	-2.72243	0.00648047	0.100964
Arhgap35	ENSMUSG00000058230	812.07	0.460288	0.169268	2.71928	0.00654238	0.101863
NA	ENSMUSG00000002083	192.077	-0.669279	0.246179	-2.71867	0.00655445	0.101984
Ubl5	ENSMUSG00000084786	553.884	-0.483164	0.177767	-2.71797	0.00656843	0.102135
NA	ENSMUSG00000106375	83.0633	0.911571	0.335413	2.71776	0.00657264	0.102135
Zfp541	ENSMUSG00000078796	4.15866	5.20824	1.91655	2.71751	0.00657762	0.102147
Sulf2	ENSMUSG00000006800	1541.51	0.389779	0.14349	2.71642	0.00659914	0.102414
Tcf12	ENSMUSG00000032228	313.553	0.533075	0.19635	2.71493	0.00662903	0.102812
NA	MLT-int:ERVL-MaLR:LTR	168.02	-0.713398	0.262792	-2.71468	0.00663395	0.102822
Usp48	ENSMUSG00000043411	1981.17	0.358221	0.131984	2.71413	0.00664504	0.102912
NA	ENSMUSG00000075502	80.3245	0.921943	0.339703	2.71397	0.00664832	0.102912
Arel1	ENSMUSG00000042350	183.428	0.661854	0.243896	2.71368	0.00665406	0.102934
Havcr2	ENSMUSG00000020399	2.79821	6.00474	2.21378	2.71244	0.00667894	0.102951
Znfx1	ENSMUSG00000039501	224.459	0.608198	0.224192	2.71285	0.00667078	0.102951
2020-03-09	ENSMUSG00000040502	138.098	-0.779503	0.287294	-2.71326	0.00666255	0.102951
NA	ENSMUSG00000062518	449.461	0.537196	0.198003	2.71307	0.00666638	0.102951
Amd2	ENSMUSG00000063953	329.554	0.56229	0.207308	2.71235	0.00668087	0.102951
NA	L1_Mus4:L1:LINE	131.819	0.750993	0.276878	2.71236	0.00668063	0.102951
Gpatch2	ENSMUSG00000039210	163.166	0.679024	0.250588	2.70973	0.00673385	0.103701
NA	B1_Mur4:Alu:SINE	1194.06	0.46374	0.171217	2.7085	0.00675883	0.104019
Rps27rt	ENSMUSG00000050621	5114.91	-0.440881	0.162801	-2.70809	0.0067671	0.10408
Psmc4	ENSMUSG00000030603	1925.85	-0.387636	0.143195	-2.70705	0.00678847	0.104275
Vcpip1	ENSMUSG00000045210	386.366	0.544442	0.201109	2.70719	0.00678551	0.104275
Gabpa	ENSMUSG00000008976	1507.13	0.404201	0.149409	2.70533	0.00682361	0.104748
Abi2	ENSMUSG00000026782	443.685	0.493346	0.182391	2.70488	0.00683286	0.104823
NA	ENSMUSG00000105987	122.342	-0.843154	0.311752	-2.70456	0.00683945	0.104857
Ssr4	ENSMUSG00000002014	398.328	-0.522792	0.193346	-2.70392	0.00685269	0.104952
Map4k5	ENSMUSG00000034761	352.172	0.514468	0.190273	2.70384	0.00685438	0.104952
Ostc	ENSMUSG00000041084	1111.5	-0.428476	0.158525	-2.70289	0.00687394	0.105184
Cdk13	ENSMUSG00000041297	508.943	0.457785	0.169436	2.70182	0.00689609	0.105456
Alyref	ENSMUSG00000025134	2332.36	-0.344879	0.127681	-2.70111	0.00691088	0.105548
Cand2	ENSMUSG00000030319	983.677	-0.407626	0.150908	-2.70116	0.00690973	0.105548
Smc1b	ENSMUSG00000022432	67.4626	1.01045	0.374215	2.70019	0.00692997	0.105721
Cox7a2l	ENSMUSG00000024248	1104.03	-0.393397	0.1457	-2.70005	0.00693296	0.105721
Slfn8	ENSMUSG00000035208	31.0669	1.50299	0.556679	2.69993	0.00693544	0.105721
Nrip1	ENSMUSG00000048490	115.456	0.81929	0.303473	2.69971	0.0069399	0.105722
Pkn2	ENSMUSG00000004591	802.156	0.427424	0.158363	2.69902	0.00695444	0.105854
NA	ENSMUSG00000087352	417.831	-0.526381	0.195037	-2.69888	0.00695734	0.105854
Xpo7	ENSMUSG00000022100	1069.24	0.409718	0.151847	2.69824	0.00697081	0.105992
Atp6v1g1	ENSMUSG00000039105	986.714	-0.463719	0.171964	-2.6966	0.00700503	0.106445
Prpf40a	ENSMUSG00000061136	1416.28	0.393052	0.145772	2.69635	0.0070104	0.106459
Sec13	ENSMUSG00000030298	1249.06	-0.37979	0.140872	-2.69599	0.00701804	0.106507
Mpnd	ENSMUSG00000003199	602.995	-0.46017	0.170713	-2.69558	0.00702665	0.106571
Smcr8	ENSMUSG00000049323	469.381	0.468076	0.17366	2.69535	0.00703147	0.106577
Ppp1r10	ENSMUSG00000039220	776.837	0.457902	0.170041	2.6929	0.00708343	0.107297
Pggt1b	ENSMUSG00000024477	221.186	0.598043	0.222217	2.69125	0.00711841	0.107758
Eif3h	ENSMUSG00000022312	3095.13	-0.348035	0.12936	-2.69043	0.00713598	0.107956
Pdpk1	ENSMUSG00000024122	639.867	0.482688	0.179618	2.68731	0.007203	0.108833
Rpl23a-ps3	ENSMUSG00000078126	3785.98	-0.40619	0.151149	-2.68734	0.00720242	0.108833
Imp3	ENSMUSG00000032288	395.944	-0.503335	0.187517	-2.68421	0.00727009	0.10971
Ppp4r3a	ENSMUSG00000041846	1052.57	0.384615	0.143288	2.68421	0.00727019	0.10971
NA	ENSMUSG00000067106	309.479	-0.560754	0.208925	-2.684	0.00727474	0.10971
Frs2	ENSMUSG00000020170	261.798	0.629362	0.23451	2.68373	0.00728066	0.109731
Trrap	ENSMUSG00000045482	769.762	0.465598	0.17353	2.6831	0.00729442	0.109831
Polr1a	ENSMUSG00000049553	1190.36	0.409124	0.152488	2.683	0.00729647	0.109831
Mxd3	ENSMUSG00000021485	176.155	-0.676546	0.252252	-2.68203	0.00731775	0.109952
Ppp1r11	ENSMUSG00000036398	389.538	-0.506492	0.188901	-2.68126	0.00733459	0.109952
Wipf2	ENSMUSG00000038013	265.64	0.561151	0.209293	2.68117	0.00733651	0.109952
Rsbn1l	ENSMUSG00000039968	262.74	0.584185	0.217828	2.68186	0.00732144	0.109952
NA	ENSMUSG00000080875	516.137	-0.493937	0.184198	-2.68155	0.00732814	0.109952
NA	ENSMUSG00000082793	144.793	-0.740362	0.276089	-2.68161	0.00732698	0.109952
NA	ENSMUSG00000092360	260.669	-0.589837	0.219988	-2.68122	0.00733539	0.109952
NA	RLTR10-int:ERVK:LTR	140.158	0.727991	0.271553	2.68085	0.00734362	0.109989
NA	ENSMUSG00000092335	168.318	0.705658	0.263354	2.67951	0.00737307	0.110362
Iars	ENSMUSG00000037851	2174.83	0.354087	0.132202	2.67838	0.00739801	0.110666
Cd320	ENSMUSG00000002308	292.563	-0.567432	0.211975	-2.67688	0.00743113	0.111081
Mplkip	ENSMUSG00000012429	137.633	-0.761314	0.284484	-2.67613	0.00744782	0.111081
Dr1	ENSMUSG00000029265	910.123	0.442872	0.165523	2.67559	0.00745969	0.111081
Plxna1	ENSMUSG00000030084	557.817	0.489828	0.183007	2.67655	0.00743855	0.111081
Uri1	ENSMUSG00000030421	885.228	0.400708	0.14973	2.67621	0.00744599	0.111081
Crabp1	ENSMUSG00000032291	166.689	-0.697085	0.260548	-2.67546	0.00746274	0.111081
NA	ENSMUSG00000108880	50.6139	1.1338	0.423754	2.67562	0.00745915	0.111081
Prmt1	ENSMUSG00000109324	3544.77	-0.3637	0.135919	-2.67585	0.00745389	0.111081
Zbtb41	ENSMUSG00000033964	160.045	0.74774	0.279687	2.67349	0.00750668	0.111666
Ccdc47	ENSMUSG00000078622	477.315	0.483729	0.181	2.67254	0.00752803	0.111845
NA	ENSMUSG00000090516	599.859	-0.487913	0.182562	-2.67258	0.00752694	0.111845
Fbxw9	ENSMUSG00000008167	216.314	-0.622256	0.233037	-2.6702	0.00758062	0.112435
Canx	ENSMUSG00000020368	4417.1	0.328955	0.123207	2.66994	0.00758646	0.112435
Slc25a36	ENSMUSG00000032449	1865.32	0.386252	0.144663	2.67002	0.00758467	0.112435
Zkscan8	ENSMUSG00000063894	135.34	0.723267	0.270874	2.67012	0.00758233	0.112435
NA	ENSMUSG00000095993	8.41678	2.77057	1.03783	2.66959	0.00759449	0.112485
Kpna6	ENSMUSG00000003731	888.598	0.398679	0.149425	2.66809	0.00762849	0.112919
NA	ENSMUSG00000085438	711.576	0.464022	0.173936	2.66776	0.00763578	0.112957
Ubald1	ENSMUSG00000039568	179.704	-0.667997	0.250444	-2.66725	0.00764747	0.11306
Rps6ka3	ENSMUSG00000031309	276.505	0.55112	0.206644	2.66701	0.007653	0.113072
Ddx19b	ENSMUSG00000033658	902.852	0.403411	0.151297	2.66635	0.00766793	0.113223
Ndufab1	ENSMUSG00000030869	199.86	-0.649397	0.243623	-2.66558	0.00768564	0.113415
Ppil1	ENSMUSG00000024007	1524.96	-0.360906	0.13547	-2.6641	0.00771954	0.113728
Lrwd1	ENSMUSG00000029703	694.271	-0.440865	0.165488	-2.66403	0.00772104	0.113728
Gm28635	ENSMUSG00000101645	583.655	0.446519	0.167597	2.66424	0.00771629	0.113728
Kif13a	ENSMUSG00000021375	462.9	0.475564	0.178551	2.66346	0.00773413	0.113851
Leng8	ENSMUSG00000035545	382.04	-0.505505	0.189828	-2.66296	0.00774559	0.11395
Slc38a1	ENSMUSG00000023169	805.476	0.419501	0.157559	2.6625	0.00775631	0.114038
Amotl2	ENSMUSG00000032531	601.525	0.501575	0.188444	2.66167	0.00777544	0.114249
Zfp771	ENSMUSG00000054716	128.934	-0.817887	0.307407	-2.66059	0.00780027	0.114474
Dock1	ENSMUSG00000058325	687.726	0.422303	0.158717	2.66072	0.00779729	0.114474
NA	ENSMUSG00000115728	203.682	0.624463	0.234759	2.66002	0.00781365	0.1146
Haus6	ENSMUSG00000038047	530.437	0.459376	0.17273	2.65951	0.00782539	0.114702
Ndufs3	ENSMUSG00000005510	368.92	-0.519362	0.195357	-2.65853	0.00784831	0.114968
H1f0	ENSMUSG00000096210	691.606	0.416797	0.156903	2.65641	0.0078978	0.115623
Lsm2	ENSMUSG00000007050	746.947	-0.418052	0.157409	-2.65584	0.00791109	0.115676
Rnaseh2c	ENSMUSG00000024925	206.837	-0.63483	0.239017	-2.656	0.00790726	0.115676
Tmem40	ENSMUSG00000059900	113.264	-0.82652	0.311251	-2.65548	0.00791968	0.115731
Hmmr	ENSMUSG00000020330	1338.8	0.388966	0.146548	2.65418	0.00795009	0.115964
NA	ENSMUSG00000021953	5299.38	-0.366303	0.13802	-2.65399	0.00795454	0.115964
Ly6e	ENSMUSG00000022587	1231.52	-0.400775	0.15105	-2.65326	0.00797188	0.115964
Get4	ENSMUSG00000025858	759.517	-0.435178	0.164008	-2.65339	0.00796879	0.115964
Wbp1	ENSMUSG00000030035	223.728	-0.612659	0.230826	-2.6542	0.00794967	0.115964
Zfp719	ENSMUSG00000030469	121.705	0.749036	0.28229	2.65342	0.00796801	0.115964
Tbl3	ENSMUSG00000040688	815.078	-0.439964	0.165777	-2.65396	0.0079554	0.115964
Exosc5	ENSMUSG00000061286	484.73	-0.502279	0.189314	-2.65316	0.00797424	0.115964
Stag1	ENSMUSG00000037286	1055.03	0.39113	0.147468	2.6523	0.00799449	0.116188
Ap4e1	ENSMUSG00000001998	133.191	0.756801	0.285397	2.65175	0.00800759	0.116309
Egln1	ENSMUSG00000031987	636.43	-0.529242	0.199623	-2.65121	0.00802036	0.116424
NA	ENSMUSG00000080888	25.6554	1.57045	0.592423	2.6509	0.00802779	0.116461
Cox7a2	ENSMUSG00000032330	1550.07	-0.441974	0.166766	-2.65027	0.00804284	0.116609
Apaf1	ENSMUSG00000019979	335.004	0.516371	0.194858	2.64998	0.00804959	0.116636
NA	ENSMUSG00000031231	2034.46	-0.456735	0.172388	-2.64946	0.00806206	0.116747
Eras	ENSMUSG00000031160	147.29	-0.719297	0.271541	-2.64895	0.00807434	0.116784
Rnaseh2a	ENSMUSG00000052926	780.632	-0.433393	0.163598	-2.64914	0.00806977	0.116784
Gtf2h5	ENSMUSG00000034345	495.305	-0.466932	0.176319	-2.64822	0.00809167	0.116964
Dazl	ENSMUSG00000010592	1079.59	0.423374	0.159982	2.64638	0.00813588	0.117532
Dek	ENSMUSG00000021377	2672.81	0.382582	0.1446	2.64579	0.00814998	0.117665
NA	ENSMUSG00000081021	147.554	-0.763589	0.288755	-2.64442	0.00818307	0.118072
Gm4950	ENSMUSG00000069379	407.582	-0.500468	0.189364	-2.64289	0.00822024	0.118537
Eif5a2	ENSMUSG00000050192	274.751	0.552459	0.20906	2.64258	0.00822772	0.118574
Ankrd31	ENSMUSG00000109561	14.7439	2.02272	0.765683	2.64172	0.00824863	0.118804
Vps72	ENSMUSG00000008958	440.142	-0.491666	0.186156	-2.64115	0.00826253	0.118933
Cacna1a	ENSMUSG00000034656	160.311	-0.699595	0.264956	-2.64042	0.00828037	0.119098
NA	ENSMUSG00000090610	694.066	-0.428618	0.162339	-2.64027	0.0082839	0.119098
Parm1	ENSMUSG00000034981	169.714	0.652184	0.247158	2.63874	0.00832153	0.119567
Farsa	ENSMUSG00000003808	917.199	-0.398213	0.150948	-2.63808	0.0083378	0.119616
Oxr1	ENSMUSG00000022307	544.205	0.472652	0.179168	2.63804	0.00833865	0.119616
Acaa2	ENSMUSG00000036880	413.106	-0.504361	0.191191	-2.63799	0.00833988	0.119616
NA	ENSMUSG00000030122	1588.39	-0.433011	0.164192	-2.63722	0.00835892	0.119778
NA	ENSMUSG00000081824	454.917	-0.501675	0.19025	-2.63693	0.00836612	0.119778
NA	L1MCa:L1:LINE	39.671	1.2624	0.478714	2.63708	0.00836243	0.119778
Ndufb9	ENSMUSG00000022354	780.126	-0.41996	0.159275	-2.6367	0.00837175	0.119787
NA	ENSMUSG00000046721	10620.8	-0.360764	0.136884	-2.63555	0.00840007	0.120121
Mrpl55	ENSMUSG00000036860	190.809	-0.663541	0.251785	-2.63534	0.00840524	0.120123
Sigirr	ENSMUSG00000025494	195.386	-0.650203	0.246868	-2.63381	0.00844332	0.120596
Lrrc58	ENSMUSG00000034158	748.396	0.426566	0.161995	2.63321	0.00845821	0.120737
Gabarap	ENSMUSG00000018567	737.542	-0.428588	0.162775	-2.63301	0.00846331	0.120738
Tmtc1	ENSMUSG00000030306	48.9727	1.10634	0.420791	2.62919	0.00855894	0.121957
Gas2l3	ENSMUSG00000074802	244.654	0.589298	0.224124	2.62934	0.00855512	0.121957
Mpst	ENSMUSG00000071711	254.61	-0.618212	0.23517	-2.62878	0.00856916	0.121958
Cenpw	ENSMUSG00000075266	416.877	-0.488738	0.185909	-2.62891	0.00856588	0.121958
Tbca	ENSMUSG00000042043	665.644	-0.447259	0.170266	-2.62682	0.00861865	0.122517
Ssbp4	ENSMUSG00000070003	618.856	-0.525807	0.200155	-2.627	0.00861409	0.122517
Plekha8	ENSMUSG00000005225	592.196	0.43097	0.164119	2.62595	0.00864068	0.122685
NA	ENSMUSG00000116933	790.592	-0.41612	0.158464	-2.62595	0.00864064	0.122685
Esd	ENSMUSG00000021996	1038.05	-0.425488	0.162094	-2.62495	0.00866614	0.12293
Tlk1	ENSMUSG00000041997	656.047	0.424281	0.161639	2.62487	0.00866811	0.12293
NA	ENSMUSG00000081643	173.834	-0.670569	0.255642	-2.62307	0.00871404	0.123508
Tbl1xr1	ENSMUSG00000027630	757.092	0.419432	0.160028	2.621	0.0087673	0.12419
Ndufaf6	ENSMUSG00000050323	223.423	-0.618508	0.23601	-2.62069	0.00877525	0.124229
Ndufv2	ENSMUSG00000024099	2013.74	-0.373673	0.142633	-2.61982	0.00879774	0.124254
Arl5a	ENSMUSG00000036093	570.697	0.44441	0.169612	2.62015	0.008789	0.124254
Prkci	ENSMUSG00000037643	1999.1	0.361481	0.13797	2.61999	0.00879317	0.124254
Manea	ENSMUSG00000040520	134.186	0.713661	0.272372	2.62017	0.00878867	0.124254
Reep5	ENSMUSG00000005873	233.014	-0.590572	0.22546	-2.61941	0.0088083	0.124258
Ndufv1	ENSMUSG00000037916	1197.03	-0.398843	0.15226	-2.61949	0.00880606	0.124258
Mbd3	ENSMUSG00000035478	1081.25	-0.398402	0.15222	-2.61728	0.00886339	0.124815
Adgrg6	ENSMUSG00000039116	68.1615	0.942885	0.360201	2.61766	0.00885346	0.124815
Rpl7a-ps5	ENSMUSG00000071052	204.59	-0.639582	0.244368	-2.61729	0.00886307	0.124815
Rybp	ENSMUSG00000072872	1588.22	0.359055	0.137221	2.61661	0.00888076	0.124986
NA	ENSMUSG00000106755	91.4752	-0.890719	0.340444	-2.61635	0.00888755	0.125009
NA	ENSMUSG00000111966	63.0993	-1.06419	0.40683	-2.61581	0.00890161	0.125133
Rasa1	ENSMUSG00000021549	387.989	0.484627	0.185299	2.61538	0.00891275	0.125181
NA	PB1D7:Alu:SINE	948.689	0.459906	0.175853	2.61528	0.00891544	0.125181
Nop16	ENSMUSG00000025869	643.727	-0.443242	0.1695	-2.615	0.00892278	0.125211
Snx22	ENSMUSG00000039452	694.63	-0.439536	0.168155	-2.61387	0.00895234	0.125552
Dynll1	ENSMUSG00000009013	3002.32	-0.340182	0.130169	-2.61339	0.00896496	0.125656
Mlh3	ENSMUSG00000021245	327.521	0.517364	0.197986	2.61314	0.00897156	0.125675
Sdc1	ENSMUSG00000020592	269.065	-0.592515	0.226763	-2.61292	0.00897717	0.12568
Pak2	ENSMUSG00000022781	1181.28	0.381402	0.145989	2.61254	0.00898714	0.12572
Foxc1	ENSMUSG00000050295	5.48115	-4.67774	1.79058	-2.61242	0.00899044	0.12572
Tnrc6b	ENSMUSG00000047888	186.112	0.620799	0.237892	2.60958	0.00906534	0.126693
Zfp281	ENSMUSG00000041483	494.08	0.501078	0.192046	2.60915	0.00907669	0.126778
NA	ENSMUSG00000096954	11.9819	2.34713	0.900102	2.60763	0.00911718	0.12727
Dnlz	ENSMUSG00000075467	170.797	-0.667685	0.256173	-2.60639	0.00915028	0.127658
Dyrk1a	ENSMUSG00000022897	675.804	0.409997	0.157416	2.60455	0.00919959	0.128087
Pomp	ENSMUSG00000029649	1612.67	-0.412349	0.158297	-2.6049	0.00919008	0.128087
Slc30a1	ENSMUSG00000037434	279.45	0.593757	0.227979	2.60444	0.0092024	0.128087
NA	ENSMUSG00000104862	161.565	-0.703641	0.270166	-2.60447	0.00920153	0.128087
Hells	ENSMUSG00000025001	2611.9	0.365758	0.140486	2.60352	0.00922726	0.128359
Fam13b	ENSMUSG00000036501	109.235	0.827608	0.317997	2.60256	0.00925303	0.128643
Psmb7	ENSMUSG00000026750	1835.19	-0.343529	0.132041	-2.60169	0.0092765	0.12882
Arid4a	ENSMUSG00000048118	200.414	0.683384	0.262652	2.60186	0.00927195	0.12882
Kat7	ENSMUSG00000038909	1936.03	0.344912	0.132594	2.60126	0.00928815	0.128833
Shprh	ENSMUSG00000090112	345.767	0.499255	0.19192	2.60138	0.00928508	0.128833
Gan	ENSMUSG00000052557	163.27	0.664631	0.255537	2.60091	0.00929756	0.128889
NA	ENSMUSG00000078878	58.0894	1.01122	0.38898	2.59966	0.00933159	0.129286
Oas1a	ENSMUSG00000052776	357.638	-0.506228	0.194773	-2.59906	0.00934781	0.129362
NA	ENSMUSG00000097764	104.16	0.783686	0.30152	2.59912	0.00934641	0.129362
Sltm	ENSMUSG00000032212	909.016	0.397866	0.153134	2.59816	0.00937239	0.129627
Klf3	ENSMUSG00000029178	805.037	0.427458	0.164615	2.59671	0.00941221	0.130009
Nrtn	ENSMUSG00000039481	55.9923	-1.13118	0.435593	-2.59688	0.00940738	0.130009
NA	ENSMUSG00000108037	109.92	-0.807947	0.311161	-2.59656	0.00941625	0.130009
NA	ENSMUSG00000086922	2584.84	-0.386478	0.148929	-2.59504	0.00945786	0.130509
Hint2	ENSMUSG00000028470	276.768	-0.548438	0.211379	-2.59457	0.00947085	0.130613
Usf3	ENSMUSG00000068284	139.83	0.690581	0.266217	2.59406	0.00948512	0.130735
Greb1l	ENSMUSG00000042942	46.1848	1.22489	0.472494	2.59239	0.00953111	0.131293
Fam208b	ENSMUSG00000033799	127.762	0.712158	0.274773	2.5918	0.00954753	0.131444
Cfp	ENSMUSG00000001128	78.9048	-0.955806	0.368903	-2.59094	0.0095714	0.131697
Gnl1	ENSMUSG00000024429	825.162	-0.444244	0.171476	-2.59071	0.0095777	0.131708
Rrp9	ENSMUSG00000041506	1313.59	-0.38558	0.148857	-2.59026	0.00959024	0.131806
NA	ENSMUSG00000115431	58.7986	-1.08696	0.419755	-2.58951	0.00961124	0.132019
Tubgcp3	ENSMUSG00000000759	244.053	0.623132	0.240676	2.58909	0.00962306	0.132047
NA	ENSMUSG00000066632	2989.53	-0.336896	0.130124	-2.58904	0.0096243	0.132047
Msi2	ENSMUSG00000069769	427.164	0.476488	0.184061	2.58875	0.0096326	0.132085
Higd1a	ENSMUSG00000038412	452.582	-0.556318	0.215052	-2.5869	0.00968446	0.132721
Mfn1	ENSMUSG00000027668	745.64	0.403375	0.156051	2.5849	0.00974084	0.133417
Dpp8	ENSMUSG00000032393	200.956	0.613468	0.237471	2.58334	0.00978488	0.133792
Mllt6	ENSMUSG00000038437	724.482	0.439217	0.169999	2.58364	0.00977632	0.133792
Nop53	ENSMUSG00000041560	1930.14	-0.379068	0.146735	-2.58335	0.00978459	0.133792
Abhd17a	ENSMUSG00000003346	559.309	-0.45221	0.175087	-2.58277	0.00980096	0.13386
Rnf38	ENSMUSG00000035696	244.571	0.565859	0.21909	2.58277	0.00980102	0.13386
Rnf144b	ENSMUSG00000038068	66.7178	0.937362	0.363025	2.58208	0.00982057	0.134051
Trappc6a	ENSMUSG00000002043	162.544	-0.685331	0.265505	-2.58124	0.00984462	0.134227
Rsbn1	ENSMUSG00000044098	191.21	0.630893	0.244409	2.5813	0.00984286	0.134227
Gnl3l	ENSMUSG00000025266	1084.91	0.368394	0.14274	2.58088	0.00985496	0.134291
Alkbh2	ENSMUSG00000044339	138.075	-0.753593	0.292052	-2.58034	0.00987036	0.134425
NA	ENSMUSG00000089999	536.384	-0.440006	0.170541	-2.58006	0.00987843	0.134459
Id3	ENSMUSG00000007872	18.7561	-2.06726	0.801727	-2.5785	0.00992295	0.134791
Dnajc15	ENSMUSG00000022013	616.247	-0.475778	0.184523	-2.57842	0.00992529	0.134791
Cdc42ep2	ENSMUSG00000045664	73.2348	-1.00546	0.389945	-2.57847	0.00992382	0.134791
NA	ENSMUSG00000105081	125.446	-0.765766	0.296935	-2.5789	0.00991158	0.134791
Tomm22	ENSMUSG00000022427	1567.27	-0.36938	0.14336	-2.57659	0.00997807	0.135384
Twf2	ENSMUSG00000023277	649.647	-0.437581	0.169835	-2.57651	0.00998022	0.135384
Cit	ENSMUSG00000029516	432.648	0.539233	0.209325	2.57606	0.00999339	0.13541
NA	MIR:MIR:SINE	769.919	0.465331	0.180634	2.5761	0.00999228	0.13541
NA	MTD:ERVL-MaLR:LTR	870.623	0.434558	0.168714	2.57571	0.0100036	0.135471
Ube4a	ENSMUSG00000059890	297.541	0.520484	0.202121	2.57512	0.0100206	0.135626
Fktn	ENSMUSG00000028414	183.172	0.614452	0.238726	2.57388	0.0100564	0.136033
Cstb	ENSMUSG00000005054	1508.91	-0.41745	0.162211	-2.5735	0.0100675	0.136073
NA	ENSMUSG00000116378	367.622	-0.51762	0.201143	-2.57339	0.0100706	0.136073
Nup214	ENSMUSG00000001855	688.271	0.455564	0.177053	2.57304	0.0100809	0.136098
NA	ENSMUSG00000100162	112.59	0.787139	0.30593	2.57294	0.0100838	0.136098
Idh2	ENSMUSG00000030541	1188.92	-0.376073	0.146189	-2.57251	0.0100963	0.136114
Polr2l	ENSMUSG00000038489	76.9454	-0.98532	0.383014	-2.57255	0.0100954	0.136114
NA	L1_Mur2:L1:LINE	1884.1	-0.40017	0.155618	-2.57149	0.0101261	0.136438
Far1	ENSMUSG00000030759	769.078	0.458382	0.178288	2.57102	0.0101398	0.136547
Gm10320	ENSMUSG00000092116	244.458	-0.583548	0.226995	-2.57075	0.0101478	0.136578
Rbx1	ENSMUSG00000022400	704.769	-0.44342	0.17255	-2.56981	0.0101755	0.136721
Ctu2	ENSMUSG00000049482	310.699	-0.535983	0.208562	-2.5699	0.0101727	0.136721
NA	ENSMUSG00000094441	201.577	0.592255	0.230466	2.56981	0.0101754	0.136721
Epb41	ENSMUSG00000028906	404.446	0.466221	0.181526	2.56834	0.0102187	0.137224
Vegfb	ENSMUSG00000024962	296.013	-0.5688	0.221536	-2.56753	0.0102426	0.137315
Rest	ENSMUSG00000029249	2270.79	0.367759	0.143227	2.56766	0.0102388	0.137315
Tcf4	ENSMUSG00000053477	272.072	0.535696	0.208639	2.56757	0.0102415	0.137315
Prc1	ENSMUSG00000038943	1245.43	0.355104	0.13845	2.56485	0.0103221	0.138172
Thrap3	ENSMUSG00000043962	1846.72	0.356929	0.139173	2.56464	0.0103281	0.138172
Gm27021	ENSMUSG00000097919	151.381	-0.702423	0.273848	-2.56501	0.0103174	0.138172
NA	RMER4B:ERVK:LTR	164.291	0.674813	0.263126	2.5646	0.0103295	0.138172
Smc5	ENSMUSG00000024943	838.069	0.420235	0.163889	2.56414	0.0103432	0.138277
Dtymk	ENSMUSG00000026281	2435.78	-0.352479	0.137521	-2.5631	0.0103741	0.138614
Akr1a1	ENSMUSG00000028692	2340.04	-0.331006	0.129211	-2.56175	0.0104147	0.139079
Ddx21	ENSMUSG00000020075	2752.55	0.321084	0.125368	2.56113	0.0104334	0.139173
Myh14	ENSMUSG00000030739	200.743	-0.616954	0.240886	-2.56119	0.0104316	0.139173
Nek9	ENSMUSG00000034290	510.979	0.451627	0.176407	2.56015	0.0104628	0.139489
Helz	ENSMUSG00000020721	637.078	0.434083	0.169575	2.55983	0.0104724	0.139516
Als2	ENSMUSG00000026024	410.065	0.473707	0.185064	2.55969	0.0104765	0.139516
Aldoc	ENSMUSG00000017390	314.863	-0.568875	0.222324	-2.55876	0.0105046	0.139748
Prdx1	ENSMUSG00000028691	8607.88	-0.364297	0.142374	-2.55873	0.0105055	0.139748
Ltbp1	ENSMUSG00000001870	101.554	0.831053	0.324919	2.55772	0.010536	0.13985
Bet1l	ENSMUSG00000025484	247.247	-0.568657	0.222331	-2.55771	0.0105365	0.13985
Abcb7	ENSMUSG00000031333	716.339	0.421997	0.164959	2.55819	0.0105219	0.13985
1500011K16Rik	ENSMUSG00000051319	165.357	-0.663339	0.259341	-2.55779	0.0105341	0.13985
Srek1	ENSMUSG00000032621	441.573	0.462619	0.180932	2.55686	0.0105621	0.140036
Mrps7	ENSMUSG00000046756	916.722	-0.384941	0.15055	-2.5569	0.0105609	0.140036
Rhoc	ENSMUSG00000002233	172.261	-0.663252	0.259441	-2.55647	0.0105742	0.140072
Atp6v1a	ENSMUSG00000052459	3008.64	0.336257	0.131536	2.55639	0.0105766	0.140072
Dock5	ENSMUSG00000044447	505.901	0.459458	0.179844	2.55476	0.010626	0.14065
NA	ENSMUSG00000078902	76.7849	-0.969005	0.379333	-2.5545	0.0106341	0.14068
B3gat3	ENSMUSG00000071649	205.22	-0.606721	0.237586	-2.55369	0.0106588	0.140928
Mtch1	ENSMUSG00000024012	1089.64	-0.413224	0.16183	-2.55345	0.0106663	0.140929
Fabp3	ENSMUSG00000028773	500.884	-0.456084	0.178625	-2.55331	0.0106706	0.140929
Phgdh	ENSMUSG00000053398	415.505	-0.487187	0.190851	-2.55271	0.0106889	0.141094
NA	MYSERV16_I-int:ERVK:LTR	60.0475	1.02128	0.400171	2.55211	0.0107074	0.14126
Syngr2	ENSMUSG00000048277	371.255	-0.504251	0.197608	-2.55177	0.0107176	0.141317
Snrpd3	ENSMUSG00000020180	1446.56	-0.349946	0.137185	-2.5509	0.0107444	0.141515
Hcfc1r1	ENSMUSG00000023904	214.686	-0.605775	0.237461	-2.55105	0.0107399	0.141515
Nosip	ENSMUSG00000003421	585.119	-0.441412	0.173105	-2.54997	0.0107732	0.141816
NA	ENSMUSG00000094786	78.8723	0.937627	0.367751	2.54962	0.0107839	0.14188
Polr2g	ENSMUSG00000071662	1163.69	-0.366464	0.143763	-2.54908	0.0108008	0.142024
Pten	ENSMUSG00000013663	829.177	0.400795	0.157261	2.54859	0.010816	0.142146
Cystm1	ENSMUSG00000046727	305.815	-0.525305	0.206141	-2.54828	0.0108255	0.142193
Kpna1	ENSMUSG00000022905	1121.73	0.376261	0.14768	2.54781	0.01084	0.142302
Pus1	ENSMUSG00000029507	477.065	-0.474592	0.186287	-2.54763	0.0108456	0.142302
Dhrs1	ENSMUSG00000002332	138.722	-0.719751	0.282586	-2.54702	0.0108647	0.142475
Trim6	ENSMUSG00000072244	1772.54	0.35262	0.138508	2.54584	0.0109014	0.142878
Lin37	ENSMUSG00000036845	170.761	-0.669867	0.263177	-2.54531	0.0109182	0.14302
NA	ENSMUSG00000110331	957.496	-0.37679	0.148048	-2.54505	0.0109263	0.143048
Scaf4	ENSMUSG00000022983	426.385	0.515814	0.202722	2.54444	0.0109453	0.143219
Usp45	ENSMUSG00000040455	373.633	0.50544	0.198878	2.54146	0.0110391	0.144221
NA	ENSMUSG00000045104	248.205	-0.592244	0.233035	-2.54143	0.0110399	0.144221
Clasp1	ENSMUSG00000064302	376.292	0.527614	0.207595	2.54156	0.011036	0.144221
Mogs	ENSMUSG00000030036	339.462	-0.531756	0.209344	-2.54011	0.0110817	0.14461
Fem1b	ENSMUSG00000032244	2221.19	0.325268	0.128047	2.54023	0.011078	0.14461
Hypk	ENSMUSG00000027245	507.663	-0.440686	0.173523	-2.53964	0.0110968	0.144728
Sacm1l	ENSMUSG00000025240	394.222	0.489487	0.192791	2.53895	0.0111186	0.144916
NA	ENSMUSG00000104563	24.5554	1.5033	0.592131	2.5388	0.0111233	0.144916
Hivep1	ENSMUSG00000021366	88.6949	0.813831	0.320671	2.5379	0.0111519	0.14521
NA	ENSMUSG00000082691	3765.38	-0.332572	0.131091	-2.53696	0.0111818	0.145521
NA	RMER17C:ERVK:LTR	115.516	0.744164	0.293356	2.53672	0.0111895	0.145542
NA	ENSMUSG00000026238	17749.6	-0.296203	0.116866	-2.53455	0.0112592	0.14637
NA	URR1B:hAT-Charlie:DNA	462.679	0.483717	0.190921	2.5336	0.0112897	0.146687
Cers6	ENSMUSG00000027035	179.914	0.621083	0.245185	2.53312	0.0113051	0.146707
Bri3bp	ENSMUSG00000037905	628.048	-0.41906	0.165453	-2.5328	0.0113157	0.146707
Cox7a1	ENSMUSG00000074218	168.475	-0.693622	0.27383	-2.53304	0.0113079	0.146707
NA	ENSMUSG00000089782	4304.72	-0.346034	0.136622	-2.5328	0.0113157	0.146707
Dynlrb1	ENSMUSG00000047459	604.255	-0.42956	0.16963	-2.53233	0.0113307	0.146823
NA	ENSMUSG00000105415	133.836	-0.721684	0.285049	-2.53179	0.0113482	0.14697
Mad2l2	ENSMUSG00000029003	331.383	-0.530869	0.209736	-2.53113	0.0113694	0.147105
NA	MurERV4-int:ERVK:LTR	77.7305	0.866838	0.342476	2.53109	0.0113709	0.147105
Dcp1a	ENSMUSG00000021962	409.22	0.460399	0.181934	2.53059	0.0113872	0.147237
Tubb2a	ENSMUSG00000058672	596.695	-0.475201	0.187823	-2.53005	0.0114048	0.147385
Phlda3	ENSMUSG00000041801	567.971	-0.425824	0.16843	-2.5282	0.0114649	0.148082
Dlc1	ENSMUSG00000031523	1123.32	0.369521	0.146184	2.52779	0.0114784	0.148111
Jagn1	ENSMUSG00000051256	392.532	-0.47554	0.188141	-2.52757	0.0114857	0.148111
NA	ENSMUSG00000116223	173.036	0.650811	0.257466	2.52775	0.0114795	0.148111
Sertad1	ENSMUSG00000008384	161.41	-0.67505	0.267101	-2.52732	0.0114936	0.148134
Glis3	ENSMUSG00000052942	126.594	0.770348	0.304905	2.52652	0.01152	0.148315
NA	ENSMUSG00000086841	564.02	-0.513704	0.203324	-2.52653	0.0115195	0.148315
Socs7	ENSMUSG00000038485	277.746	0.535573	0.212024	2.526	0.0115369	0.148453
Wdr18	ENSMUSG00000035754	1129.02	-0.412789	0.163466	-2.52523	0.0115624	0.148622
Ubn1	ENSMUSG00000039473	321.766	0.498416	0.197366	2.52534	0.0115585	0.148622
Hif1an	ENSMUSG00000036450	424.82	0.450568	0.178506	2.5241	0.0115994	0.148939
NA	ENSMUSG00000058838	5240.88	-0.455295	0.180371	-2.52421	0.0115957	0.148939
Acsl4	ENSMUSG00000031278	262.692	0.539078	0.213607	2.52369	0.0116132	0.149036
Btbd2	ENSMUSG00000003344	776.972	-0.434706	0.172313	-2.52277	0.0116436	0.149187
Abca1	ENSMUSG00000015243	183.075	0.627481	0.248701	2.52304	0.0116346	0.149187
Nupr1	ENSMUSG00000030717	272.409	-0.566206	0.22443	-2.52287	0.0116403	0.149187
NA	ENSMUSG00000083783	28.5335	-1.59158	0.631387	-2.52077	0.0117099	0.149956
Mrpl24	ENSMUSG00000019710	543.939	-0.442802	0.175788	-2.51895	0.0117704	0.150499
Lmna	ENSMUSG00000028063	306.593	-0.521622	0.20708	-2.51894	0.011771	0.150499
Vamp8	ENSMUSG00000050732	112.299	-0.78102	0.310017	-2.51928	0.0117595	0.150499
NA	ENSMUSG00000107092	1475.61	-0.342934	0.136154	-2.51872	0.0117783	0.150512
Mkl2	ENSMUSG00000009569	140.051	0.683272	0.271417	2.51743	0.0118216	0.150926
Psma6	ENSMUSG00000021024	3169.88	-0.365819	0.145341	-2.51697	0.0118367	0.150926
Zfyve16	ENSMUSG00000021706	138.683	0.695091	0.276154	2.51704	0.0118346	0.150926
Naa50	ENSMUSG00000022698	3521.93	0.357171	0.141935	2.51644	0.0118545	0.150926
Ybx3	ENSMUSG00000030189	1842.1	-0.33328	0.13244	-2.51646	0.011854	0.150926
Psmb10	ENSMUSG00000031897	89.4586	-0.856866	0.340433	-2.51699	0.0118363	0.150926
NA	ENSMUSG00000084880	373.071	-0.486538	0.193344	-2.51644	0.0118547	0.150926
Kbtbd8	ENSMUSG00000030031	533.053	0.435061	0.172912	2.51608	0.0118669	0.151002
NA	ENSMUSG00000081929	200.206	-0.614836	0.244489	-2.51477	0.0119109	0.151459
NA	ENSMUSG00000094320	289.786	-0.548066	0.21795	-2.51464	0.0119155	0.151459
Pdzd2	ENSMUSG00000022197	32.1141	1.2904	0.513473	2.51307	0.0119685	0.152052
1110037F02Rik	ENSMUSG00000040720	610.28	0.405554	0.161425	2.51233	0.0119935	0.15229
Mrto4	ENSMUSG00000028741	832.701	-0.38903	0.154893	-2.5116	0.0120184	0.152428
Fbxo25	ENSMUSG00000038365	149.077	-0.704429	0.280487	-2.51146	0.0120235	0.152428
Uqcc3	ENSMUSG00000071654	209.148	-0.610001	0.242865	-2.51169	0.0120153	0.152428
Pgam2	ENSMUSG00000020475	9.68671	-3.29898	1.31459	-2.50951	0.0120899	0.153028
NA	ENSMUSG00000049832	609.509	-0.415003	0.165353	-2.5098	0.0120798	0.153028
NA	ENSMUSG00000068130	27.2377	1.41991	0.565777	2.50966	0.0120849	0.153028
Szt2	ENSMUSG00000033253	168.828	0.622678	0.248197	2.5088	0.0121142	0.153255
Exosc6	ENSMUSG00000109941	179.145	-0.652004	0.259947	-2.50821	0.0121344	0.15343
NA	ENSMUSG00000081434	787.582	-0.394449	0.157317	-2.50736	0.0121638	0.153721
Ankrd26	ENSMUSG00000007827	139.325	0.692334	0.276182	2.5068	0.012183	0.153883
NA	ENSMUSG00000114540	378.28	-0.532501	0.212553	-2.50526	0.0122363	0.154474
Psmc5	ENSMUSG00000020708	1879.03	-0.348723	0.139256	-2.50419	0.0122731	0.154858
Lrp2	ENSMUSG00000027070	39.4638	1.29064	0.515542	2.50346	0.0122985	0.155096
NA	Lx7:L1:LINE	371.645	0.515877	0.20615	2.50243	0.0123344	0.155468
Pfdn6	ENSMUSG00000024309	440.706	-0.45823	0.18316	-2.50179	0.0123566	0.155666
Psma2	ENSMUSG00000015671	2145.84	-0.355935	0.142371	-2.50005	0.0124176	0.156271
Trim44	ENSMUSG00000027189	206.862	0.587349	0.234927	2.50014	0.0124146	0.156271
Vapb	ENSMUSG00000054455	397.496	-0.472417	0.189006	-2.49948	0.0124375	0.156439
Gna13	ENSMUSG00000020611	1446.08	0.345538	0.138264	2.49912	0.0124502	0.156517
Amer1	ENSMUSG00000050332	98.5667	0.823861	0.329749	2.49845	0.0124739	0.156733
Rbsn	ENSMUSG00000014550	310.721	0.49383	0.197725	2.49756	0.0125052	0.157044
Dennd1b	ENSMUSG00000056268	170.15	0.633391	0.253709	2.49653	0.0125416	0.157419
Eif4g1	ENSMUSG00000045983	5561.54	0.312484	0.125179	2.49629	0.0125499	0.15744
Mrps34	ENSMUSG00000038880	287.167	-0.521914	0.209122	-2.49573	0.0125697	0.157606
Ptges2	ENSMUSG00000026820	265.214	-0.543212	0.217738	-2.49479	0.012603	0.157942
Srp14	ENSMUSG00000009549	1160.82	-0.401921	0.161152	-2.49406	0.0126293	0.158189
Epb41l5	ENSMUSG00000026383	217.723	0.561685	0.225294	2.49312	0.0126627	0.1585
Snrpa1	ENSMUSG00000030512	1354.27	-0.347782	0.139504	-2.49299	0.0126674	0.1585
Tmem55b	ENSMUSG00000035953	1351.15	-0.348245	0.139723	-2.49239	0.0126886	0.158683
Dynlt1b	ENSMUSG00000096255	632.431	-0.444036	0.178237	-2.49126	0.012729	0.159106
Ruvbl2	ENSMUSG00000003868	2453.19	-0.366411	0.147113	-2.49068	0.0127498	0.159284
Myh10	ENSMUSG00000020900	708.211	0.394278	0.158346	2.48998	0.0127749	0.159514
Zkscan16	ENSMUSG00000038630	13.9402	1.9881	0.798962	2.48835	0.0128337	0.160165
Cd164	ENSMUSG00000019818	2120.48	0.32144	0.129191	2.48809	0.0128431	0.160199
Tk1	ENSMUSG00000025574	558.654	-0.427986	0.172037	-2.48775	0.0128554	0.160252
Arcn1	ENSMUSG00000032096	1464.28	0.335717	0.134956	2.4876	0.0128607	0.160252
NA	ENSMUSG00000089838	377.532	-0.523272	0.210426	-2.48672	0.0128927	0.160567
Snx19	ENSMUSG00000031993	145.334	0.647907	0.260662	2.48562	0.0129325	0.16098
Larp1	ENSMUSG00000037331	1689	0.350711	0.141129	2.48503	0.0129539	0.161162
Stxbp5l	ENSMUSG00000022829	10.418	2.27429	0.915504	2.4842	0.0129843	0.161457
Polr2j	ENSMUSG00000039771	323.247	-0.49956	0.201213	-2.48275	0.0130374	0.162033
Rad21	ENSMUSG00000022314	3576.55	0.320945	0.129298	2.48222	0.0130568	0.16219
NA	ENSMUSG00000070873	2.4877	5.77769	2.32813	2.48168	0.0130763	0.162349
Bmpr2	ENSMUSG00000067336	107.212	0.734205	0.296012	2.48032	0.0131264	0.162887
Tubb6	ENSMUSG00000001473	779.899	-0.449977	0.181449	-2.4799	0.0131417	0.162993
Apoc1	ENSMUSG00000040564	488.197	-0.539699	0.21769	-2.47921	0.0131675	0.163228
Psme1	ENSMUSG00000022216	425.953	-0.511147	0.206206	-2.47882	0.0131818	0.163237
Tmed8	ENSMUSG00000034111	306.672	0.495612	0.199926	2.47898	0.0131759	0.163237
Cbfa2t2	ENSMUSG00000038533	903.811	0.376842	0.152041	2.47855	0.0131917	0.163276
NA	ENSMUSG00000089702	39.8632	1.14494	0.462046	2.47799	0.0132126	0.16345
Pkd2	ENSMUSG00000034462	176.409	0.617458	0.249365	2.47612	0.0132818	0.164221
Spg11	ENSMUSG00000033396	335.489	0.474919	0.191827	2.47576	0.0132952	0.164302
Emc4	ENSMUSG00000027131	312.826	-0.523411	0.211439	-2.47547	0.0133061	0.164352
Tab2	ENSMUSG00000015755	476.522	0.435994	0.176239	2.47388	0.0133655	0.164874
Gins2	ENSMUSG00000031821	619.022	-0.40613	0.164167	-2.47388	0.0133653	0.164874
Fam199x	ENSMUSG00000042595	90.7403	0.846393	0.342145	2.47379	0.0133689	0.164874
Etaa1	ENSMUSG00000016984	542.879	0.42486	0.171776	2.47333	0.013386	0.165
Ndufb10	ENSMUSG00000040048	816.843	-0.38589	0.156103	-2.47202	0.0134353	0.165523
NA	ENSMUSG00000114926	23.6339	1.61311	0.652955	2.47048	0.0134932	0.166151
Mkrn1	ENSMUSG00000029922	1612.29	-0.345505	0.13987	-2.47019	0.0135042	0.166201
NA	ENSMUSG00000084304	170.827	-0.672398	0.272282	-2.4695	0.0135304	0.166438
Fkbp4	ENSMUSG00000030357	7186.82	-0.313727	0.12708	-2.46874	0.0135591	0.166532
Msn	ENSMUSG00000031207	1081.32	0.361703	0.146501	2.46895	0.013551	0.166532
Dcps	ENSMUSG00000032040	517.971	-0.446617	0.180922	-2.46856	0.0135657	0.166532
Tpp2	ENSMUSG00000041763	923.08	0.365818	0.14819	2.46857	0.0135653	0.166532
Rnf169	ENSMUSG00000058761	424.195	0.452034	0.183152	2.46809	0.0135837	0.166668
Eno2	ENSMUSG00000004267	7.54914	-3.77939	1.53168	-2.46748	0.0136069	0.166867
Ppib	ENSMUSG00000032383	1366.47	-0.381019	0.154455	-2.46687	0.0136301	0.16696
Wdhd1	ENSMUSG00000037572	695.071	0.392747	0.159229	2.46655	0.0136423	0.16696
NA	ENSMUSG00000079641	1319.74	-0.46308	0.187718	-2.4669	0.013629	0.16696
Snrpe	ENSMUSG00000090553	1184.95	-0.403886	0.163741	-2.46661	0.0136398	0.16696
NA	ENSMUSG00000082925	433.45	0.460615	0.186778	2.46611	0.013659	0.16708
Ifitm1	ENSMUSG00000025491	633.124	-0.424412	0.172149	-2.46538	0.0136869	0.167336
Deptor	ENSMUSG00000022419	269.181	0.514199	0.208623	2.46473	0.0137117	0.167468
Hdlbp	ENSMUSG00000034088	3242.56	0.337057	0.13675	2.46477	0.01371	0.167468
NA	ENSMUSG00000057093	360.826	0.473453	0.192145	2.46404	0.0137381	0.167705
NA	L1_Mus1:L1:LINE	12016.9	-0.373704	0.151729	-2.46297	0.0137793	0.168123
Nthl1	ENSMUSG00000041429	176.759	-0.622561	0.253064	-2.46009	0.0138901	0.169389
Nit2	ENSMUSG00000022751	517.853	-0.471482	0.19167	-2.45986	0.0138992	0.169414
NA	ENSMUSG00000062081	472.843	-0.444133	0.180628	-2.45883	0.0139392	0.169815
Vps13a	ENSMUSG00000046230	218.895	0.564229	0.229518	2.45832	0.013959	0.16997
Cers4	ENSMUSG00000008206	138.356	-0.716667	0.291585	-2.45783	0.013978	0.170002
NA	ENSMUSG00000032369	357.183	-0.477579	0.19431	-2.45782	0.0139782	0.170002
NA	ENSMUSG00000081738	5.27971	-4.63187	1.88463	-2.4577	0.0139829	0.170002
Maml1	ENSMUSG00000050567	282.283	0.51326	0.208906	2.4569	0.0140143	0.170299
Tenm4	ENSMUSG00000048078	244.126	0.628889	0.256115	2.4555	0.014069	0.170618
Zfp266	ENSMUSG00000060510	470.972	0.478964	0.195045	2.45565	0.0140628	0.170618
NA	ENSMUSG00000084013	612.828	-0.411184	0.167434	-2.45579	0.0140574	0.170618
NA	ENSMUSG00000104802	1474.94	-0.356278	0.145066	-2.45597	0.0140505	0.170618
Dusp16	ENSMUSG00000030203	454.344	0.436522	0.177788	2.45529	0.014077	0.170629
Fkbp8	ENSMUSG00000019428	1677.88	-0.363392	0.148027	-2.45489	0.0140927	0.170732
Gata2	ENSMUSG00000015053	97.9804	-0.809289	0.329947	-2.45278	0.0141756	0.171461
Nudc	ENSMUSG00000028851	1734.78	-0.354711	0.144624	-2.45265	0.0141807	0.171461
Ccp110	ENSMUSG00000033904	290.772	0.545644	0.222472	2.45264	0.0141813	0.171461
Wdr61	ENSMUSG00000061559	760.995	-0.386104	0.157392	-2.45314	0.0141616	0.171461
Smarcad1	ENSMUSG00000029920	1157.13	0.363396	0.148178	2.45243	0.0141896	0.171474
NA	ENSMUSG00000081788	280.433	0.513829	0.209541	2.45217	0.0141998	0.171512
Rpl23	ENSMUSG00000071415	835.885	-0.408162	0.166534	-2.45092	0.0142491	0.17202
Wdr26	ENSMUSG00000038733	702.472	0.399553	0.163069	2.45021	0.0142773	0.172274
Tnks2	ENSMUSG00000024811	2323.14	0.339416	0.138562	2.44956	0.0143029	0.172444
Dhodh	ENSMUSG00000031730	293.047	-0.555992	0.226999	-2.44931	0.0143129	0.172444
Gm27517	ENSMUSG00000098265	25.9071	1.38555	0.565679	2.44936	0.0143112	0.172444
Qdpr	ENSMUSG00000015806	1178.7	-0.352916	0.144158	-2.44812	0.0143604	0.17293
Med28	ENSMUSG00000015804	925.378	-0.389228	0.159006	-2.44789	0.0143696	0.172954
Zfp280c	ENSMUSG00000036916	178.044	0.61762	0.252384	2.44714	0.0143994	0.173226
Fbxo11	ENSMUSG00000005371	593.304	0.407331	0.166479	2.44674	0.0144155	0.173332
[truncated: 22,026 more rows]

## Sheet: MPP8 wt 6h IAA
RNASeq in Mpp8mAID;OsTiR1;MPP8wt cells (DMSO vs IAA 6hrs)
name	gene_id	baseMean	log2FoldChange	lfcSE	stat	pvalue	padj
Cyp1a1	ENSMUSG00000032315	772.314	6.93572	0.305421	22.7087	3.67237e-114	9.00317e-110
Utf1	ENSMUSG00000047751	469.466	-2.28621	0.199441	-11.4631	2.02097e-30	2.4773e-26
Manba	ENSMUSG00000028164	330.036	-2.06179	0.190564	-10.8194	2.78637e-27	2.27702e-23
NA	RLTR45-int:ERVK:LTR	1792.03	1.28507	0.122833	10.4619	1.29232e-25	7.92061e-22
Plcg2	ENSMUSG00000034330	569.472	1.50325	0.150293	10.0022	1.49082e-23	7.30981e-20
Mphosph8	ENSMUSG00000079184	12630.3	0.873442	0.0946696	9.22622	2.80349e-20	1.1455e-16
Cyp1b1	ENSMUSG00000024087	93.1393	6.33146	0.710023	8.91726	4.77953e-19	1.67393e-15
Kit	ENSMUSG00000005672	5009.25	0.773341	0.0929217	8.3225	8.61254e-17	2.63931e-13
Cdx1	ENSMUSG00000024619	235.788	1.88847	0.227706	8.29345	1.10012e-16	2.99672e-13
Adgra2	ENSMUSG00000031486	193.501	1.90256	0.231895	8.20438	2.31783e-16	5.6824e-13
NA	ENSMUSG00000061167	346.842	-11.8064	1.45353	-8.12257	4.56424e-16	1.01725e-12
NA	ENSMUSG00000106106	21383.4	-0.90873	0.113295	-8.02089	1.04985e-15	2.14485e-12
Zfhx2	ENSMUSG00000040721	1299.78	1.01792	0.127944	7.95601	1.77682e-15	3.35082e-12
NA	ENSMUSG00000105361	10517.5	-0.904555	0.114488	-7.90089	2.7693e-15	4.84943e-12
Tmem181a	ENSMUSG00000038141	1037.31	0.939023	0.119821	7.83687	4.61911e-15	7.54947e-12
Ahrr	ENSMUSG00000021575	63.6691	3.51483	0.457402	7.68433	1.53799e-14	2.35659e-11
Atp2a2	ENSMUSG00000029467	6894.44	0.682211	0.0898526	7.59256	3.13637e-14	4.52302e-11
Lefty2	ENSMUSG00000066652	1166.8	-0.957329	0.128484	-7.45098	9.26524e-14	1.19551e-10
NA	ENSMUSG00000098178	2004.03	-0.917897	0.123157	-7.45306	9.11966e-14	1.19551e-10
Zmiz1	ENSMUSG00000007817	1201.21	0.922033	0.124925	7.38068	1.57488e-13	1.93048e-10
Ubxn2a	ENSMUSG00000020634	2032.69	0.834471	0.113767	7.33492	2.21847e-13	2.58991e-10
Adgre5	ENSMUSG00000002885	1046.39	0.834158	0.119335	6.99007	2.74754e-12	3.06176e-09
Cpt1a	ENSMUSG00000024900	3455.06	0.658534	0.0944134	6.97501	3.05841e-12	3.26e-09
Rpl41	ENSMUSG00000093674	11944.3	-0.635635	0.0919167	-6.91534	4.66751e-12	4.76786e-09
Cdc42ep4	ENSMUSG00000041598	506.553	-1.05612	0.155633	-6.78593	1.15337e-11	1.13104e-08
NA	ENSMUSG00000066443	91.746	-9.89331	1.47131	-6.72416	1.76612e-11	1.66531e-08
Ankrd44	ENSMUSG00000052331	82.3559	2.34162	0.353774	6.61895	3.61756e-11	3.28475e-08
Atad2b	ENSMUSG00000052812	1141.7	0.857547	0.129857	6.60379	4.00784e-11	3.50915e-08
Man2a1	ENSMUSG00000024085	957.879	0.797064	0.124996	6.37672	1.80917e-10	1.52944e-07
Tfcp2l1	ENSMUSG00000026380	12161.7	0.672186	0.106012	6.34066	2.2878e-10	1.86959e-07
Dmxl1	ENSMUSG00000037416	1104.06	0.981381	0.156051	6.28884	3.19845e-10	2.52945e-07
Epb41l4a	ENSMUSG00000024376	613.073	-0.912587	0.145346	-6.27874	3.41331e-10	2.60368e-07
Gca	ENSMUSG00000026893	625.405	0.886924	0.141456	6.26998	3.61092e-10	2.60368e-07
NA	ENSMUSG00000096780	513.213	1.01378	0.161593	6.2737	3.52559e-10	2.60368e-07
Fndc3b	ENSMUSG00000039286	719.778	0.903121	0.14501	6.22799	4.72451e-10	3.30931e-07
NA	ENSMUSG00000078377	586.214	0.93614	0.151612	6.17456	6.6349e-10	4.51836e-07
Fsd1l	ENSMUSG00000054752	365.766	1.06197	0.172554	6.15443	7.5349e-10	4.99258e-07
Slc7a1	ENSMUSG00000041313	1800.2	0.704185	0.114604	6.14452	8.02034e-10	5.17439e-07
Trh	ENSMUSG00000005892	262.725	-1.3754	0.225035	-6.11192	9.84414e-10	6.18818e-07
Lima1	ENSMUSG00000023022	2517.11	0.593618	0.0981711	6.04677	1.47777e-09	9.05725e-07
Aqp3	ENSMUSG00000028435	4028.22	0.665274	0.110412	6.0254	1.68688e-09	1.00867e-06
Atg14	ENSMUSG00000037526	1079.36	0.700684	0.119075	5.88438	3.9956e-09	2.33229e-06
Tfrc	ENSMUSG00000022797	5005.72	0.566078	0.0965755	5.86151	4.58684e-09	2.61514e-06
Nphs1	ENSMUSG00000006649	799.992	0.787497	0.134703	5.84615	5.03078e-09	2.80306e-06
NA	ENSMUSG00000081087	4222.93	-0.536334	0.0921185	-5.82222	5.80716e-09	3.16374e-06
Enpp4	ENSMUSG00000023961	270.857	1.12706	0.194339	5.79946	6.65291e-09	3.54571e-06
Slc35f2	ENSMUSG00000042195	739.598	0.785461	0.136008	5.77511	7.6905e-09	3.97267e-06
NA	ENSMUSG00000060419	16153.4	-0.487631	0.0844646	-5.7732	7.77811e-09	3.97267e-06
Dcp2	ENSMUSG00000024472	2827.93	0.5809	0.101289	5.7351	9.74548e-09	4.87592e-06
Rps28	ENSMUSG00000067288	1298.67	-0.684925	0.119804	-5.71706	1.08382e-08	5.31419e-06
2810474O19Rik	ENSMUSG00000032712	1867.44	0.632543	0.110731	5.71245	1.11363e-08	5.35329e-06
Rps20	ENSMUSG00000028234	10617.9	-0.491298	0.0861818	-5.70072	1.193e-08	5.61979e-06
NA	ENSMUSG00000106037	12417.6	-0.516923	0.0907262	-5.69762	1.21492e-08	5.61979e-06
NA	ENSMUSG00000074800	4508.18	-0.527696	0.0934577	-5.64636	1.63881e-08	7.44018e-06
Vcan	ENSMUSG00000021614	506.427	0.883835	0.156694	5.64051	1.69542e-08	7.55728e-06
Col9a2	ENSMUSG00000028626	562.07	0.843924	0.149836	5.6323	1.77822e-08	7.78477e-06
NA	ENSMUSG00000094388	36.7863	-8.56104	1.52288	-5.6216	1.89194e-08	8.13734e-06
Tmsb10	ENSMUSG00000079523	2259.68	-0.57476	0.102589	-5.60256	2.11204e-08	8.92739e-06
NA	ENSMUSG00000072940	5672.41	-0.528804	0.0949737	-5.56789	2.57837e-08	1.07138e-05
Mreg	ENSMUSG00000039395	3503.67	0.528743	0.095101	5.5598	2.70082e-08	1.10209e-05
Gm9843	ENSMUSG00000050299	10265	-0.491387	0.0884695	-5.55431	2.78714e-08	1.10209e-05
Gm11808	ENSMUSG00000068240	7574.23	-0.493357	0.0887997	-5.55584	2.76275e-08	1.10209e-05
Rpl26	ENSMUSG00000060938	3753.3	-0.52839	0.0962957	-5.48716	4.08443e-08	1.58943e-05
Rps21	ENSMUSG00000039001	6241.63	-0.547038	0.0999781	-5.47157	4.46061e-08	1.70869e-05
Tiparp	ENSMUSG00000034640	684.657	0.759762	0.139373	5.45131	5.00013e-08	1.8859e-05
Rcor2	ENSMUSG00000024968	2406.12	-0.564063	0.10364	-5.44252	5.25318e-08	1.92219e-05
Mtf2	ENSMUSG00000029267	5017.21	0.530989	0.097516	5.44515	5.17614e-08	1.92219e-05
Rps5	ENSMUSG00000012848	22361.3	-0.47046	0.0867643	-5.42228	5.88447e-08	2.09228e-05
NA	ENSMUSG00000083337	1209.27	-0.628814	0.115971	-5.42215	5.8887e-08	2.09228e-05
Ak4	ENSMUSG00000028527	5496.13	0.504366	0.0933301	5.40411	6.51313e-08	2.28108e-05
Hal	ENSMUSG00000020017	239.807	1.14819	0.212609	5.40047	6.64648e-08	2.295e-05
NA	ENSMUSG00000116637	736.493	-0.731114	0.13561	-5.39129	6.99517e-08	2.38186e-05
NA	ENSMUSG00000096942	8982.49	-0.522041	0.0969902	-5.38241	7.34947e-08	2.46822e-05
Rps14	ENSMUSG00000024608	12797.4	-0.470041	0.0874282	-5.37631	7.60272e-08	2.51876e-05
Aebp2	ENSMUSG00000030232	1968.24	0.541905	0.102544	5.2846	1.25981e-07	4.08909e-05
NA	ENSMUSG00000062353	8454.46	-0.463928	0.0878074	-5.28347	1.26762e-07	4.08909e-05
Zfp518a	ENSMUSG00000049164	1063.87	0.667105	0.126457	5.27537	1.32486e-07	4.21821e-05
Gm7325	ENSMUSG00000079471	539.507	-0.817449	0.15504	-5.27251	1.34569e-07	4.22962e-05
Gm9844	ENSMUSG00000091955	1842.86	-0.571139	0.108736	-5.25253	1.50025e-07	4.6557e-05
S100a10	ENSMUSG00000041959	331.83	-0.939729	0.179012	-5.24952	1.52494e-07	4.67318e-05
Rps19	ENSMUSG00000040952	4882.15	-0.490165	0.0934677	-5.24422	1.56947e-07	4.75025e-05
NA	ENSMUSG00000084416	16277.9	-0.443264	0.0849922	-5.21535	1.83473e-07	5.48541e-05
Ddx3y	ENSMUSG00000069045	734.039	0.762393	0.146528	5.20307	1.96027e-07	5.7454e-05
NA	ENSMUSG00000081094	14787.2	-0.443276	0.0852081	-5.20228	1.96857e-07	5.7454e-05
Plekhh1	ENSMUSG00000060716	1541.49	0.629941	0.121346	5.19127	2.08861e-07	6.02405e-05
Tmem131	ENSMUSG00000026116	1672.97	0.61719	0.118954	5.1885	2.11993e-07	6.04328e-05
NA	ENSMUSG00000055093	8030.58	-0.455673	0.088199	-5.16642	2.38617e-07	6.72406e-05
Bach1	ENSMUSG00000025612	1188.53	0.609873	0.11831	5.15489	2.53785e-07	7.07022e-05
NA	ENSMUSG00000063108	577.32	0.740282	0.143731	5.15048	2.59819e-07	7.09392e-05
NA	ENSMUSG00000067344	4189.52	-0.496	0.0963099	-5.15005	2.60423e-07	7.09392e-05
Cgnl1	ENSMUSG00000032232	147.686	1.30414	0.253339	5.1478	2.63557e-07	7.10041e-05
NA	ENSMUSG00000076236	3242.97	-0.494863	0.0965007	-5.12808	2.9272e-07	7.80034e-05
Lnpep	ENSMUSG00000023845	1472.87	0.688908	0.134822	5.10975	3.22593e-07	8.50396e-05
Ticrr	ENSMUSG00000046591	1832.8	0.587922	0.115434	5.09314	3.52175e-07	9.18501e-05
NA	ENSMUSG00000053173	6064.08	-0.471137	0.0926584	-5.08466	3.68283e-07	9.50404e-05
Trim2	ENSMUSG00000027993	737.33	0.673552	0.132887	5.0686	4.00744e-07	0.000100889
NA	ENSMUSG00000063457	11333.9	-0.444429	0.0877037	-5.0674	4.03291e-07	0.000100889
NA	ENSMUSG00000113948	3009.12	-0.520599	0.102672	-5.07048	3.96812e-07	0.000100889
Ddr2	ENSMUSG00000026674	231.62	1.0507	0.20783	5.05558	4.29085e-07	0.000106257
Rps12-ps3	ENSMUSG00000067038	9146.05	-0.525004	0.103943	-5.0509	4.39741e-07	0.000107807
Galk1	ENSMUSG00000020766	1317.47	-0.608819	0.12081	-5.03949	4.6678e-07	0.000113303
NA	ENSMUSG00000069682	23816.9	-0.426478	0.084738	-5.0329	4.83108e-07	0.000116117
Ksr1	ENSMUSG00000018334	335.635	0.884368	0.17616	5.02026	5.16006e-07	0.000121638
NA	ENSMUSG00000083992	14915.4	-0.466101	0.0928115	-5.02202	5.11312e-07	0.000121638
Pptc7	ENSMUSG00000038582	565.691	0.773776	0.154399	5.01153	5.39984e-07	0.000126079
Kat6b	ENSMUSG00000021767	3301.84	0.591593	0.118558	4.98989	6.04136e-07	0.000139726
Rpl13a	ENSMUSG00000074129	10426.9	-0.466477	0.0935564	-4.98606	6.16239e-07	0.000141194
Hmces	ENSMUSG00000030060	1184.18	-0.643999	0.12925	-4.98259	6.27388e-07	0.000142417
Cox4i1	ENSMUSG00000031818	6212.71	-0.44814	0.090043	-4.97695	6.45927e-07	0.00014528
Tead1	ENSMUSG00000055320	1802.15	0.625101	0.125658	4.97462	6.53763e-07	0.000145706
Gm10073	ENSMUSG00000060019	7133.83	-0.453971	0.0913222	-4.97109	6.65761e-07	0.000147043
NA	ENSMUSG00000066068	1455.19	-0.59471	0.119696	-4.9685	6.74714e-07	0.00014769
NA	ENSMUSG00000067870	8856.01	-0.452801	0.0911985	-4.965	6.87005e-07	0.00014905
Ier3	ENSMUSG00000003541	205.12	-1.29679	0.261637	-4.95645	7.17915e-07	0.000154389
Zfp809	ENSMUSG00000057982	656.675	0.759333	0.153567	4.94463	7.62892e-07	0.000162635
Dazl	ENSMUSG00000010592	1061.65	0.585939	0.118552	4.94248	7.71359e-07	0.000163023
Csrp2	ENSMUSG00000020186	1614.67	-0.5718	0.115767	-4.93924	7.84288e-07	0.000164339
Rps18	ENSMUSG00000008668	5951.38	-0.45491	0.0922765	-4.92986	8.229e-07	0.000169983
NA	ENSMUSG00000072692	8571.28	-0.426018	0.0864249	-4.92934	8.25094e-07	0.000169983
Gata2	ENSMUSG00000015053	172.157	-1.20233	0.244043	-4.9267	8.36282e-07	0.000170852
Rpl37	ENSMUSG00000041841	737.032	-0.688017	0.139715	-4.92444	8.46027e-07	0.000171415
NA	ENSMUSG00000049124	2723.93	-0.520849	0.10594	-4.91647	8.81195e-07	0.000177019
NA	ENSMUSG00000057036	16909.4	-0.409359	0.0832889	-4.91493	8.88126e-07	0.000177019
Rpl35	ENSMUSG00000062997	1407.66	-0.559146	0.113957	-4.90663	9.26555e-07	0.000183189
Usp9x	ENSMUSG00000031010	4960.18	0.577119	0.117889	4.89545	9.80788e-07	0.000190833
NA	ENSMUSG00000083621	9697.81	-0.432563	0.0883428	-4.89641	9.76028e-07	0.000190833
Pcnt	ENSMUSG00000001151	2257.04	0.524526	0.10727	4.88976	1.00958e-06	0.000192232
Gm2000	ENSMUSG00000078193	6612.93	-0.446381	0.0912915	-4.88962	1.0103e-06	0.000192232
NA	ENSMUSG00000081957	515.762	0.729307	0.149161	4.88939	1.0115e-06	0.000192232
Slc15a1	ENSMUSG00000025557	601.162	0.695274	0.142501	4.87907	1.06587e-06	0.000199472
Hcfc1	ENSMUSG00000031386	4459.45	0.545448	0.111767	4.88024	1.05955e-06	0.000199472
Fam208a	ENSMUSG00000040651	1276.66	0.582343	0.119658	4.86671	1.1347e-06	0.000210744
Rpl18a	ENSMUSG00000045128	3353.96	-0.556236	0.114405	-4.86198	1.16216e-06	0.000214221
NA	ENSMUSG00000081406	19017.7	-0.408198	0.0845269	-4.82921	1.37074e-06	0.000250784
Rps24	ENSMUSG00000025290	8612.38	-0.420826	0.0872591	-4.82272	1.41614e-06	0.000254705
Stk35	ENSMUSG00000037885	1269.37	0.568352	0.117874	4.82171	1.42334e-06	0.000254705
Gm45713	ENSMUSG00000089989	9366.17	-0.46375	0.096167	-4.82234	1.41886e-06	0.000254705
Tnpo1	ENSMUSG00000009470	6326.27	0.45696	0.0949221	4.81406	1.47898e-06	0.000262184
NA	ENSMUSG00000113113	1468.06	-0.52962	0.110039	-4.81304	1.48652e-06	0.000262184
Atf7ip	ENSMUSG00000030213	1559.38	0.530886	0.110393	4.80905	1.51649e-06	0.00026556
Impad1	ENSMUSG00000066324	1546.45	0.562751	0.117172	4.80277	1.56484e-06	0.000272083
Sertad2	ENSMUSG00000049800	891.88	0.650314	0.135601	4.79578	1.62045e-06	0.000279768
Uqcr11	ENSMUSG00000020163	1033.72	-0.577563	0.120526	-4.79203	1.65105e-06	0.000282043
Slc7a3	ENSMUSG00000031297	850.738	-0.675535	0.140991	-4.79135	1.65664e-06	0.000282043
Mcam	ENSMUSG00000032135	521.055	-0.719078	0.150462	-4.77913	1.76052e-06	0.000297662
Spen	ENSMUSG00000040761	807.55	0.820379	0.172428	4.7578	1.95711e-06	0.000326399
Gjb5	ENSMUSG00000042357	911.665	-0.679356	0.142767	-4.75848	1.95056e-06	0.000326399
Rplp2	ENSMUSG00000025508	4729.84	-0.447782	0.0942134	-4.75285	2.00566e-06	0.000332235
NA	ENSMUSG00000110275	5176.07	-0.463371	0.0976518	-4.74513	2.08371e-06	0.000342848
NA	ENSMUSG00000059159	976.089	-0.620114	0.130731	-4.74343	2.10132e-06	0.00034344
Rpl18	ENSMUSG00000059070	4127.65	-0.466864	0.0984685	-4.74125	2.12406e-06	0.000344857
Nid1	ENSMUSG00000005397	2973.17	0.51173	0.108113	4.73331	2.20891e-06	0.000349812
Amotl1	ENSMUSG00000013076	478.893	0.757409	0.159968	4.73474	2.19335e-06	0.000349812
Gsk3b	ENSMUSG00000022812	1247.49	0.540335	0.114195	4.73169	2.22662e-06	0.000349812
NA	ENSMUSG00000066315	10702.4	-0.444408	0.0938467	-4.73547	2.18552e-06	0.000349812
NA	ENSMUSG00000074221	2515.88	0.531923	0.112446	4.73045	2.24019e-06	0.000349812
NA	ENSMUSG00000082496	1476.77	-0.540285	0.114209	-4.73067	2.2378e-06	0.000349812
NA	ENSMUSG00000090021	954.29	0.641364	0.135748	4.72466	2.30505e-06	0.000357662
Nfatc2ip	ENSMUSG00000030722	3563.97	0.470326	0.0997167	4.71663	2.39786e-06	0.000368995
Rps3	ENSMUSG00000030744	28344.4	-0.413638	0.087714	-4.71575	2.40819e-06	0.000368995
Gm10036	ENSMUSG00000058064	1687.47	-0.527567	0.111963	-4.712	2.45303e-06	0.00037353
Apc	ENSMUSG00000005871	1257.55	0.675786	0.143778	4.70021	2.59888e-06	0.00039139
Med13l	ENSMUSG00000018076	1423.03	0.704838	0.149967	4.69995	2.60224e-06	0.00039139
Atpif1	ENSMUSG00000054428	1123.75	-0.552917	0.118091	-4.68212	2.83918e-06	0.000424423
Fasn	ENSMUSG00000025153	7681.28	0.431465	0.0922594	4.67665	2.91596e-06	0.000430648
Med13	ENSMUSG00000034297	688.336	0.709983	0.151796	4.67723	2.9077e-06	0.000430648
Tmem229b	ENSMUSG00000046157	206.171	1.07142	0.229284	4.67292	2.96952e-06	0.000435933
Rpl32	ENSMUSG00000057841	17589.8	-0.426256	0.0913412	-4.66663	3.0618e-06	0.000446805
NA	ENSMUSG00000058174	7336.2	-0.421172	0.0904489	-4.65646	3.21695e-06	0.000463923
NA	ENSMUSG00000100755	7336.2	-0.421172	0.0904489	-4.65646	3.21695e-06	0.000463923
NA	ENSMUSG00000112819	104.66	-1.47385	0.316954	-4.65005	3.31853e-06	0.000475772
NA	ENSMUSG00000070343	8998.88	-0.403409	0.0869673	-4.63862	3.50737e-06	0.000499923
Gabpb2	ENSMUSG00000038766	782.36	0.716901	0.154752	4.63259	3.61115e-06	0.00051174
Zfp42	ENSMUSG00000051176	6776.63	-0.409257	0.0885007	-4.62433	3.75804e-06	0.000526468
NA	ENSMUSG00000080916	665.438	0.705171	0.152476	4.62481	3.74945e-06	0.000526468
Wdr89	ENSMUSG00000045690	10827.1	-0.433498	0.0938096	-4.62105	3.81811e-06	0.000531846
Nr5a2	ENSMUSG00000026398	1413.29	0.521035	0.112975	4.61195	3.9891e-06	0.000552524
Ube3a	ENSMUSG00000025326	1141.14	0.568234	0.123341	4.60701	4.08508e-06	0.000562639
Elovl6	ENSMUSG00000041220	2130.71	0.480484	0.104328	4.60551	4.11466e-06	0.000563547
Gm10250	ENSMUSG00000068706	2046.48	-0.469477	0.102284	-4.58994	4.43368e-06	0.000603868
Ythdf3	ENSMUSG00000047213	1571.7	0.496476	0.108221	4.58762	4.48335e-06	0.000603922
NA	ENSMUSG00000080848	5607.35	-0.417788	0.09106	-4.58805	4.47397e-06	0.000603922
Lamc1	ENSMUSG00000026478	4755.73	0.504999	0.110231	4.58126	4.62175e-06	0.000612469
Rpl36	ENSMUSG00000057863	857.634	-0.583573	0.127336	-4.58294	4.58486e-06	0.000612469
NA	ENSMUSG00000097971	1725.82	-0.48275	0.10537	-4.58147	4.61723e-06	0.000612469
Zfp57	ENSMUSG00000036036	2010.01	-0.535043	0.116913	-4.57641	4.73019e-06	0.00062347
Cdc34	ENSMUSG00000020307	4131.42	-0.470389	0.102876	-4.57239	4.82201e-06	0.000632173
Lrp6	ENSMUSG00000030201	828.779	0.604475	0.132313	4.56852	4.91185e-06	0.000640526
Mif	ENSMUSG00000033307	2881.57	-0.523886	0.114822	-4.56257	5.05302e-06	0.000644782
Arhgap5	ENSMUSG00000035133	1649.87	0.601007	0.1317	4.56346	5.03173e-06	0.000644782
Ndufa7	ENSMUSG00000041881	2120.42	-0.465017	0.10188	-4.56436	5.01022e-06	0.000644782
NA	ENSMUSG00000053654	1537.64	-0.575816	0.126165	-4.564	5.01874e-06	0.000644782
NA	ENSMUSG00000059751	11853.7	-0.385203	0.0844444	-4.56162	5.07599e-06	0.000644782
Rps11	ENSMUSG00000003429	8219.89	-0.404953	0.0888166	-4.55943	5.1292e-06	0.000645039
NA	ENSMUSG00000047676	19148.6	-0.397791	0.0872468	-4.55937	5.13063e-06	0.000645039
Pou5f1	ENSMUSG00000024406	11297.6	-0.407632	0.0894383	-4.55769	5.17195e-06	0.000646915
Zyg11b	ENSMUSG00000034636	786.189	0.605883	0.133178	4.54942	5.37933e-06	0.00066944
Ino80d	ENSMUSG00000040865	597.472	0.827228	0.182229	4.53949	5.63897e-06	0.000697242
NA	ENSMUSG00000062456	7160.96	-0.422982	0.093194	-4.53872	5.65961e-06	0.000697242
NA	ENSMUSG00000060438	2422.7	-0.460164	0.101418	-4.53732	5.6974e-06	0.000698388
Dnajc3	ENSMUSG00000022136	1060.37	0.538437	0.118861	4.52997	5.89909e-06	0.000719513
Eef1b2	ENSMUSG00000025967	17084.2	-0.380898	0.0841442	-4.52673	5.99042e-06	0.000727035
NA	ENSMUSG00000066362	6675.83	-0.394533	0.0873375	-4.51734	6.26201e-06	0.000756254
NA	ENSMUSG00000117621	2492.26	-0.465732	0.103193	-4.51322	6.38512e-06	0.000767341
Dppa5a	ENSMUSG00000060461	26103.7	-0.377147	0.0835917	-4.51178	6.42868e-06	0.000768807
NA	ENSMUSG00000105388	6639.7	-0.398869	0.0884655	-4.50875	6.52109e-06	0.000776072
Kif5b	ENSMUSG00000006740	3604.3	0.446866	0.0993008	4.50012	6.79147e-06	0.00080048
Dcaf12l1	ENSMUSG00000045284	469.637	0.709653	0.157667	4.50097	6.76447e-06	0.00080048
Iqgap1	ENSMUSG00000030536	4047.22	0.442695	0.0984389	4.49716	6.88676e-06	0.000807827
NA	Lx3B:L1:LINE	8458.18	-0.411761	0.0916246	-4.494	6.98978e-06	0.000816006
NA	ENSMUSG00000080921	5526.91	-0.423506	0.0943375	-4.48927	7.14682e-06	0.000830386
Avpi1	ENSMUSG00000018821	1183.15	-0.518363	0.115497	-4.48809	7.18631e-06	0.000831036
Cox6a1	ENSMUSG00000041697	3376.57	-0.493565	0.110091	-4.48325	7.35157e-06	0.000846156
NA	ENSMUSG00000081051	8490.45	-0.443535	0.0989909	-4.48056	7.44479e-06	0.00085288
Akap11	ENSMUSG00000022016	1125.19	0.595154	0.13294	4.47686	7.57493e-06	0.000863754
Zfr	ENSMUSG00000022201	2125.26	0.460874	0.103151	4.46796	7.897e-06	0.000888906
Rpsa	ENSMUSG00000032518	13265.5	-0.394194	0.0882288	-4.46785	7.90083e-06	0.000888906
Cggbp1	ENSMUSG00000054604	2440.65	0.442027	0.0989371	4.46776	7.90429e-06	0.000888906
NA	ENSMUSG00000068396	6763.59	-0.422918	0.0946974	-4.46599	7.96989e-06	0.000892191
Fam91a1	ENSMUSG00000037119	1574.9	0.492101	0.110593	4.44966	8.60064e-06	0.000958424
Atp2b1	ENSMUSG00000019943	942.282	0.544543	0.12266	4.43947	9.01803e-06	0.00100039
Ptch1	ENSMUSG00000021466	1298.57	0.566199	0.127645	4.43573	9.17627e-06	0.00101048
Pcbp4	ENSMUSG00000023495	1047.02	-0.547664	0.123476	-4.43537	9.19143e-06	0.00101048
Igf2bp1	ENSMUSG00000013415	6351.9	0.388349	0.0876917	4.42858	9.48567e-06	0.00103817
NA	ENSMUSG00000099764	7501.15	-0.382787	0.0865522	-4.42262	9.7512e-06	0.00106249
Uhmk1	ENSMUSG00000026667	958.696	0.552533	0.125099	4.41675	1.00196e-05	0.00108691
Steap3	ENSMUSG00000026389	273.628	0.844351	0.191305	4.41363	1.01653e-05	0.00109569
Ndufb6	ENSMUSG00000071014	989.805	-0.550688	0.124785	-4.4131	1.019e-05	0.00109569
Tfeb	ENSMUSG00000023990	1240.82	-0.549937	0.124712	-4.40964	1.03544e-05	0.00110851
NA	ENSMUSG00000071419	2673.33	-0.439676	0.0997312	-4.40861	1.04038e-05	0.00110895
Zfp148	ENSMUSG00000022811	863.069	0.568795	0.129209	4.40215	1.07185e-05	0.00113548
NA	ENSMUSG00000079641	1723.6	-0.524481	0.119157	-4.40161	1.07453e-05	0.00113548
Peg3	ENSMUSG00000002265	786.41	0.596929	0.136126	4.38513	1.15916e-05	0.00121965
Foxn4	ENSMUSG00000042002	212.404	0.930324	0.212529	4.3774	1.20101e-05	0.00125293
NA	ENSMUSG00000083716	5480.95	-0.458301	0.104687	-4.3778	1.19882e-05	0.00125293
Gm20390	ENSMUSG00000091228	3755.7	-0.410331	0.0939033	-4.36972	1.24406e-05	0.00129235
Dctpp1	ENSMUSG00000042462	1827.35	-0.471312	0.107887	-4.36859	1.25052e-05	0.00129358
NA	ENSMUSG00000071141	735.796	-0.586793	0.134547	-4.36126	1.29317e-05	0.00133208
Apoe	ENSMUSG00000002985	4830.06	-0.471821	0.108235	-4.35923	1.30521e-05	0.0013388
Foxd3	ENSMUSG00000067261	169.386	-1.12648	0.258467	-4.35832	1.31062e-05	0.0013388
Edem3	ENSMUSG00000043019	535.472	0.648894	0.149303	4.34615	1.38546e-05	0.00140937
Cenpe	ENSMUSG00000045328	1362.69	0.4969	0.114446	4.34177	1.41341e-05	0.00143186
Otud4	ENSMUSG00000036990	2507.81	0.452535	0.104258	4.34051	1.42153e-05	0.00143416
Ooep	ENSMUSG00000032346	1582.47	-0.471275	0.108609	-4.33919	1.43009e-05	0.00143688
Piga	ENSMUSG00000031381	1038.44	0.518708	0.119727	4.33243	1.47469e-05	0.00147566
Kdm3a	ENSMUSG00000053470	4177.41	0.404514	0.0934614	4.32814	1.50377e-05	0.00149864
NA	ENSMUSG00000058838	7154.79	-0.406216	0.0939531	-4.3236	1.53504e-05	0.00152361
Ect2	ENSMUSG00000027699	2445.36	0.482228	0.111623	4.32017	1.55909e-05	0.00153861
Pbrm1	ENSMUSG00000042323	1284.12	0.524875	0.121533	4.31877	1.56899e-05	0.00153861
NA	ENSMUSG00000059058	934.268	-0.557135	0.128999	-4.3189	1.56806e-05	0.00153861
Jup	ENSMUSG00000001552	2147.9	-0.497671	0.115492	-4.30914	1.63889e-05	0.00157753
Chm	ENSMUSG00000025531	413.526	0.766149	0.17775	4.31027	1.63052e-05	0.00157753
Baz2b	ENSMUSG00000026987	598.538	0.69259	0.160679	4.3104	1.62956e-05	0.00157753
Mkrn1	ENSMUSG00000029922	3152.02	-0.455886	0.105814	-4.30837	1.64465e-05	0.00157753
Cul4b	ENSMUSG00000031095	4356.34	0.391254	0.0907912	4.30938	1.63715e-05	0.00157753
Spsb1	ENSMUSG00000039911	328.633	0.763701	0.177274	4.30801	1.64728e-05	0.00157753
NA	ENSMUSG00000045055	2160.3	-0.443424	0.103024	-4.30407	1.67691e-05	0.00159965
NA	ENSMUSG00000106375	183.627	1.00481	0.233676	4.30001	1.70787e-05	0.00162288
Itga5	ENSMUSG00000000555	1185.51	0.493488	0.114866	4.29619	1.73756e-05	0.00163839
Atox1	ENSMUSG00000018585	1092.79	-0.505963	0.117763	-4.29645	1.73556e-05	0.00163839
Sec16a	ENSMUSG00000026924	1094.78	0.513414	0.119656	4.29077	1.78056e-05	0.00166702
Map1b	ENSMUSG00000052727	961.538	0.632665	0.147452	4.29065	1.78153e-05	0.00166702
NA	ENSMUSG00000046721	15799.5	-0.360809	0.0841261	-4.2889	1.79558e-05	0.00166744
NA	ENSMUSG00000081344	9408.3	-0.399512	0.0931475	-4.28903	1.79458e-05	0.00166744
NA	ENSMUSG00000061848	2162.92	-0.456308	0.106785	-4.27313	1.92749e-05	0.00178318
Ubr3	ENSMUSG00000044308	1611.83	0.547183	0.128272	4.2658	1.99188e-05	0.00182895
Slc25a51	ENSMUSG00000045973	869.934	0.542419	0.127152	4.26591	1.99092e-05	0.00182895
Ddx6	ENSMUSG00000032097	5014.18	0.407314	0.0955287	4.26378	2.00994e-05	0.00183515
Elob	ENSMUSG00000055839	2219.64	-0.462141	0.108398	-4.26338	2.0136e-05	0.00183515
Timm13	ENSMUSG00000020219	1658.4	-0.482576	0.113275	-4.26021	2.04234e-05	0.00184081
Ndufs6	ENSMUSG00000021606	1016.31	-0.527096	0.12372	-4.26041	2.04053e-05	0.00184081
NA	ENSMUSG00000105879	4726.53	-0.395941	0.0929084	-4.26163	2.02944e-05	0.00184081
Atp5j2	ENSMUSG00000038690	2880.57	-0.408761	0.0959731	-4.25913	2.05229e-05	0.001843
Cox6b1	ENSMUSG00000036751	2615.11	-0.440336	0.103624	-4.24936	2.14379e-05	0.00191486
NA	ENSMUSG00000082062	11777.8	-0.409975	0.0964889	-4.24893	2.14793e-05	0.00191486
Ccdc88a	ENSMUSG00000032740	493.58	0.721868	0.170033	4.24546	2.1815e-05	0.00193774
Stra8	ENSMUSG00000029848	322.167	0.795408	0.187572	4.24054	2.22981e-05	0.00195935
Snrpd2	ENSMUSG00000040824	1666.48	-0.451516	0.106442	-4.24191	2.21621e-05	0.00195935
NA	ENSMUSG00000086583	22570	-0.372929	0.0879337	-4.24103	2.22497e-05	0.00195935
Agps	ENSMUSG00000042410	2540.28	0.447118	0.105471	4.23925	2.24269e-05	0.00196364
Slc26a2	ENSMUSG00000034320	459.81	0.683831	0.161468	4.23508	2.28475e-05	0.00199334
L1td1	ENSMUSG00000087166	5803.92	-0.448553	0.106142	-4.22596	2.37921e-05	0.00206839
Rps27rt	ENSMUSG00000050621	6751.88	-0.440783	0.104449	-4.22006	2.44237e-05	0.0021158
Ddx3x	ENSMUSG00000000787	7370	0.367492	0.087142	4.21716	2.47399e-05	0.0021237
Ranbp2	ENSMUSG00000003226	2666.68	0.46609	0.110492	4.21829	2.46157e-05	0.0021237
NA	ENSMUSG00000081485	2992.89	-0.417489	0.0990051	-4.21684	2.47747e-05	0.0021237
Rpl6	ENSMUSG00000029614	4854.87	-0.385864	0.0915972	-4.21261	2.52432e-05	0.00215631
Txn1	ENSMUSG00000028367	6426.52	-0.374232	0.0889326	-4.20805	2.57589e-05	0.00219273
Aff1	ENSMUSG00000029313	2931.33	0.500216	0.118938	4.20567	2.60307e-05	0.00220058
Myo9a	ENSMUSG00000039585	498.408	0.690776	0.164245	4.20577	2.60197e-05	0.00220058
Uqcrq	ENSMUSG00000044894	1672.4	-0.445764	0.106031	-4.2041	2.62129e-05	0.00220837
Rpl8	ENSMUSG00000003970	31554.9	-0.41091	0.0978924	-4.19757	2.69795e-05	0.00226517
Sulf2	ENSMUSG00000006800	2804.15	0.423742	0.100983	4.19617	2.71461e-05	0.00227138
Mme	ENSMUSG00000027820	926.986	0.525149	0.12521	4.19416	2.73887e-05	0.00228388
N4bp3	ENSMUSG00000001053	566.23	-0.678474	0.161803	-4.19321	2.75039e-05	0.00228571
Rplp1	ENSMUSG00000007892	16030.1	-0.392608	0.0938357	-4.18399	2.86437e-05	0.00237239
Rbm15	ENSMUSG00000048109	686.724	0.580899	0.13894	4.18092	2.90327e-05	0.00239652
Ttc39b	ENSMUSG00000038172	876.099	0.562764	0.134641	4.17974	2.91847e-05	0.00240098
Kdelr3	ENSMUSG00000010830	330.875	-0.764997	0.183213	-4.17544	2.97405e-05	0.00243852
NA	ENSMUSG00000093452	34.0915	2.34491	0.561813	4.17382	2.99538e-05	0.00244782
NA	MMVL30-int:ERV1:LTR	384.645	0.694874	0.166609	4.17067	3.037e-05	0.00247359
NA	ENSMUSG00000096842	2801.75	-0.41489	0.0995414	-4.16801	3.07269e-05	0.00249438
NA	L1Md_A:L1:LINE	13548.2	0.506451	0.121572	4.16587	3.10165e-05	0.00250957
Pdpr	ENSMUSG00000033624	230.863	1.02204	0.245485	4.16336	3.13603e-05	0.00252904
NA	ENSMUSG00000052192	1620.88	-0.474895	0.114304	-4.15468	3.25747e-05	0.00261836
Nme2	ENSMUSG00000020857	2639.69	-0.408728	0.0984498	-4.15164	3.30104e-05	0.00264472
Atp5k	ENSMUSG00000050856	1742.95	-0.446514	0.107645	-4.14801	3.35375e-05	0.00267819
Lsm4	ENSMUSG00000031848	2183.75	-0.43013	0.103735	-4.14644	3.37685e-05	0.00267919
Aurkc	ENSMUSG00000070837	266.654	0.829958	0.200135	4.14699	3.36875e-05	0.00267919
Prrt3	ENSMUSG00000045009	176.08	0.989846	0.238973	4.14208	3.44175e-05	0.00272187
Smchd1	ENSMUSG00000024054	1122.2	0.498913	0.120497	4.14046	3.4661e-05	0.00273231
Tomm7	ENSMUSG00000028998	2027.46	-0.433462	0.104727	-4.13895	3.48894e-05	0.0027415
NA	ENSMUSG00000059775	6746.01	-0.428799	0.103648	-4.13706	3.51786e-05	0.00275539
Synrg	ENSMUSG00000034940	547.57	0.618742	0.14962	4.13544	3.54278e-05	0.0027573
NA	ENSMUSG00000111897	2223.49	-0.442156	0.10691	-4.13579	3.5373e-05	0.0027573
Zzz3	ENSMUSG00000039068	1014.89	0.519012	0.125553	4.1338	3.56817e-05	0.00276827
Rps9	ENSMUSG00000006333	14563.1	-0.37992	0.0919447	-4.13205	3.59544e-05	0.00278063
Ndufa11	ENSMUSG00000002379	1155.11	-0.486283	0.117814	-4.12755	3.66646e-05	0.00282316
Rack1	ENSMUSG00000020372	35555.3	-0.348857	0.084528	-4.12711	3.67347e-05	0.00282316
Sntb1	ENSMUSG00000060429	191.706	0.949677	0.230202	4.12541	3.70069e-05	0.00282636
Uqcrh	ENSMUSG00000063882	2160.8	-0.415706	0.100767	-4.12543	3.70045e-05	0.00282636
Nxn	ENSMUSG00000020844	874.75	0.517228	0.125424	4.12382	3.72635e-05	0.00283712
Sp3	ENSMUSG00000027109	1789.69	0.465421	0.112975	4.11967	3.79412e-05	0.00287169
H1fx	ENSMUSG00000044927	370.856	-0.749507	0.181936	-4.11961	3.79519e-05	0.00287169
Cenpf	ENSMUSG00000026605	1940.28	0.452346	0.109845	4.11803	3.82127e-05	0.00288253
Yes1	ENSMUSG00000014932	1649.75	0.463815	0.11266	4.11696	3.83903e-05	0.00288704
Hint1	ENSMUSG00000020267	3643.35	-0.384671	0.0936564	-4.10725	4.00395e-05	0.00300186
NA	ENSMUSG00000024205	2340.98	-0.454959	0.110907	-4.10215	4.09322e-05	0.00305943
Rad54l2	ENSMUSG00000040661	1172.67	0.54018	0.131724	4.10086	4.11613e-05	0.0030672
NA	IAPEz-int:ERVK:LTR	2532.3	0.434155	0.106029	4.09469	4.22732e-05	0.00314052
Hhip	ENSMUSG00000064325	132.064	1.07846	0.263468	4.0933	4.25277e-05	0.00314987
Fam178a	ENSMUSG00000036097	1172.21	0.522591	0.127703	4.09222	4.27265e-05	0.00315507
Zmym4	ENSMUSG00000042446	1498.67	0.456713	0.11165	4.09057	4.3032e-05	0.00316809
Pfn1	ENSMUSG00000018293	9652.96	-0.408047	0.099773	-4.08976	4.31823e-05	0.00316963
NA	ENSMUSG00000093516	4050.54	-0.396425	0.0970799	-4.08349	4.43642e-05	0.00324667
Reep1	ENSMUSG00000052852	824.207	0.519241	0.127417	4.07512	4.59901e-05	0.00333578
NA	ENSMUSG00000087412	8894.78	-0.348618	0.0855466	-4.07519	4.59777e-05	0.00333578
NA	ENSMUSG00000091845	2367.45	-0.463535	0.113711	-4.07644	4.573e-05	0.00333578
Tuba4a	ENSMUSG00000026202	1441.08	-0.515672	0.126626	-4.07241	4.65293e-05	0.00333676
Trip12	ENSMUSG00000026219	8702.47	0.382002	0.0938202	4.07164	4.66842e-05	0.00333676
Add1	ENSMUSG00000029106	2771.17	0.395256	0.0970283	4.07361	4.62896e-05	0.00333676
Cox7a2	ENSMUSG00000032330	2271.12	-0.413542	0.101561	-4.07184	4.66425e-05	0.00333676
NA	ENSMUSG00000094392	1376.51	-0.499039	0.12255	-4.07212	4.65866e-05	0.00333676
Erbin	ENSMUSG00000021709	760.345	0.575376	0.141452	4.06765	4.74899e-05	0.00338448
Pank3	ENSMUSG00000018846	935.817	0.540059	0.132817	4.06618	4.77901e-05	0.00338619
Etnk1	ENSMUSG00000030275	1773.92	0.447649	0.110082	4.06651	4.77228e-05	0.00338619
NA	ENSMUSG00000112909	1141.33	-0.480757	0.118288	-4.06429	4.81793e-05	0.00340393
NA	ENSMUSG00000100162	213.531	0.893002	0.219946	4.0601	4.90512e-05	0.00345557
Slmap	ENSMUSG00000021870	1393.44	0.485507	0.119854	4.05084	5.10344e-05	0.00358499
NA	ENSMUSG00000085342	3159.86	-0.431519	0.106724	-4.04333	5.26974e-05	0.00369123
Atad2	ENSMUSG00000022360	2033.43	0.452921	0.112041	4.04247	5.28904e-05	0.00369419
NA	ENSMUSG00000081999	8565.08	-0.348562	0.0862502	-4.04129	5.31579e-05	0.00370233
NA	ENSMUSG00000113061	6569.61	-0.365947	0.0906398	-4.03737	5.40533e-05	0.00375402
Rpp25l	ENSMUSG00000036114	584.695	-0.62703	0.155478	-4.03293	5.50855e-05	0.0038149
Ndufa4l2	ENSMUSG00000040280	496.556	-0.746717	0.185207	-4.0318	5.53512e-05	0.00382251
Dsp	ENSMUSG00000054889	1454.66	0.507828	0.12614	4.02592	5.6754e-05	0.00390837
Hmgcr	ENSMUSG00000021670	3501.98	0.440024	0.109336	4.02453	5.70894e-05	0.00392046
Fbxo22	ENSMUSG00000032309	911.918	-0.542076	0.134887	-4.01875	5.85077e-05	0.0039996
NA	ENSMUSG00000063696	17431	-0.349367	0.0869395	-4.01851	5.85682e-05	0.0039996
Tnks	ENSMUSG00000031529	1288.54	0.540049	0.134452	4.01667	5.9027e-05	0.00401974
Bend4	ENSMUSG00000092060	1255.48	0.505064	0.125942	4.01029	6.06449e-05	0.00411848
Tnrc18	ENSMUSG00000039477	1746.91	0.436774	0.109014	4.0066	6.16e-05	0.00417179
NA	ENSMUSG00000114003	6810.59	-0.364553	0.0910034	-4.00593	6.17742e-05	0.00417206
Ndufb5	ENSMUSG00000027673	1726.75	-0.425473	0.106369	-3.99998	6.33485e-05	0.00426663
Fmc1	ENSMUSG00000019689	265.446	-0.777574	0.194451	-3.99881	6.3662e-05	0.00427599
Dusp16	ENSMUSG00000030203	803.411	0.52621	0.131679	3.99615	6.43802e-05	0.00428898
Tmem64	ENSMUSG00000043252	1769.51	0.419163	0.104883	3.99649	6.42877e-05	0.00428898
Aff4	ENSMUSG00000049470	2113.24	0.509743	0.127526	3.99716	6.4107e-05	0.00428898
Slc29a1	ENSMUSG00000023942	1239.69	-0.482497	0.120791	-3.99448	6.48356e-05	0.00430685
NA	ENSMUSG00000094989	1383.16	-0.498474	0.124809	-3.99388	6.49998e-05	0.00430685
Nup153	ENSMUSG00000021374	2181.8	0.46488	0.116521	3.98967	6.61655e-05	0.00436052
Ran	ENSMUSG00000029430	12093.9	-0.336868	0.0844218	-3.9903	6.59903e-05	0.00436052
Clock	ENSMUSG00000029238	432.46	0.791388	0.19853	3.98625	6.71272e-05	0.00441204
Rybp	ENSMUSG00000072872	2873.26	0.396636	0.0996604	3.97988	6.895e-05	0.00451973
NA	ENSMUSG00000086922	3430.52	-0.378631	0.0952363	-3.9757	7.01732e-05	0.00458765
Phip	ENSMUSG00000032253	1020.48	0.573951	0.144483	3.97245	7.11368e-05	0.00463827
Dpp4	ENSMUSG00000035000	286.149	0.746412	0.188098	3.9682	7.24162e-05	0.00470917
Bdp1	ENSMUSG00000049658	653.799	0.648727	0.163812	3.9602	7.48868e-05	0.00485694
Smc2	ENSMUSG00000028312	3058.63	0.388974	0.0983676	3.95429	7.67628e-05	0.00496548
Osbpl8	ENSMUSG00000020189	435.28	0.676743	0.171284	3.95101	7.78225e-05	0.0050076
Bola2	ENSMUSG00000047721	954.485	-0.487346	0.123337	-3.95133	7.77194e-05	0.0050076
NA	ENSMUSG00000098915	1569.44	-0.436175	0.110451	-3.94902	7.84732e-05	0.00503625
Cdc27	ENSMUSG00000020687	1380.33	0.455252	0.115307	3.94817	7.87515e-05	0.00504092
Rpl13	ENSMUSG00000000740	1532.35	-0.479476	0.121578	-3.94377	8.02102e-05	0.00510973
Bcat2	ENSMUSG00000030826	736.946	-0.533278	0.135224	-3.94367	8.02433e-05	0.00510973
Uggt1	ENSMUSG00000037470	2219.68	0.402619	0.102174	3.94053	8.13017e-05	0.00516371
Prex2	ENSMUSG00000048960	216.072	0.873035	0.221627	3.93921	8.17515e-05	0.00517886
2010107E04Rik	ENSMUSG00000021290	1565.08	-0.452916	0.115028	-3.93743	8.23584e-05	0.00520386
Fam129b	ENSMUSG00000026796	1052.33	-0.474233	0.120487	-3.93598	8.28571e-05	0.00522191
Kdm5a	ENSMUSG00000030180	1024.87	0.528594	0.134351	3.93441	8.33998e-05	0.00522923
NA	ENSMUSG00000111942	451.247	0.733781	0.186501	3.93446	8.33855e-05	0.00522923
Arel1	ENSMUSG00000042350	369.524	0.683308	0.173782	3.932	8.42431e-05	0.00525523
NA	ENSMUSG00000083328	255.616	-0.774183	0.196886	-3.93214	8.41931e-05	0.00525523
Dhcr24	ENSMUSG00000034926	2401.34	0.391045	0.0995837	3.9268	8.60838e-05	0.00535643
Tmem160	ENSMUSG00000019158	400.891	-0.681117	0.173584	-3.92385	8.71456e-05	0.00540876
Gadl1	ENSMUSG00000056880	2874.59	-0.392661	0.100088	-3.92314	8.74016e-05	0.00541095
Nr6a1	ENSMUSG00000063972	640.215	0.56444	0.143939	3.92137	8.80454e-05	0.00543214
NA	ENSMUSG00000081895	3889.09	-0.444344	0.113331	-3.92077	8.82656e-05	0.00543214
NA	ENSMUSG00000104913	6480.55	-0.415333	0.105942	-3.92038	8.84086e-05	0.00543214
NA	ENSMUSG00000043483	9941.06	-0.348414	0.088951	-3.91692	8.96865e-05	0.00548318
Myl6	ENSMUSG00000090841	1302.96	-0.474102	0.121023	-3.91746	8.94852e-05	0.00548318
Alg10b	ENSMUSG00000075470	950.876	0.479069	0.122329	3.91624	8.99418e-05	0.00548511
Wdr6	ENSMUSG00000066357	2367.31	0.428735	0.109505	3.91523	9.03185e-05	0.00549441
Hivep3	ENSMUSG00000028634	39.3919	2.03433	0.520015	3.91206	9.15117e-05	0.00553951
Kat6a	ENSMUSG00000031540	900.215	0.642013	0.164108	3.91213	9.14872e-05	0.00553951
NA	ENSMUSG00000101878	4346.61	-0.355179	0.0909544	-3.90502	9.42181e-05	0.00568929
Ndufa4	ENSMUSG00000029632	3643.3	-0.393296	0.100894	-3.89811	9.69474e-05	0.00581641
Mobp	ENSMUSG00000032517	230.322	0.801278	0.205567	3.89789	9.7035e-05	0.00581641
Fam221b	ENSMUSG00000043633	1337.44	-0.437159	0.11213	-3.89866	9.67247e-05	0.00581641
Zfp459	ENSMUSG00000055560	164.874	-0.928746	0.238647	-3.89172	9.95367e-05	0.00595181
Qk	ENSMUSG00000062078	3159.99	0.391004	0.100489	3.89101	9.98297e-05	0.00595481
Ercc6l2	ENSMUSG00000021470	773.262	0.542414	0.139485	3.88868	0.00010079	0.00597299
Slc6a1	ENSMUSG00000030310	207.283	0.840105	0.216054	3.8884	0.000100907	0.00597299
Pcf11	ENSMUSG00000041328	1058.92	0.549311	0.141275	3.88824	0.000100973	0.00597299
Usp34	ENSMUSG00000056342	1673.89	0.48876	0.125713	3.88791	0.000101109	0.00597299
Adat2	ENSMUSG00000019808	304.959	-0.709927	0.182792	-3.88379	0.000102842	0.00605355
NA	ENSMUSG00000084817	833.167	-0.551614	0.142041	-3.88349	0.000102967	0.00605355
Adprh	ENSMUSG00000002844	1897.57	-0.455899	0.117424	-3.88252	0.000103381	0.00606338
NA	ENSMUSG00000043801	4793.96	-0.39444	0.101641	-3.88071	0.000104151	0.00609395
Hectd1	ENSMUSG00000035247	1295.66	0.479848	0.123725	3.87833	0.000105174	0.00613584
Setd2	ENSMUSG00000044791	1452.44	0.469876	0.121168	3.87789	0.000105367	0.00613584
Ddx58	ENSMUSG00000040296	61.7129	-1.55813	0.4022	-3.87403	0.000107051	0.00621908
1110037F02Rik	ENSMUSG00000040720	987.941	0.482413	0.124556	3.87305	0.000107481	0.0062293
Uhrf1bp1	ENSMUSG00000039512	999.24	0.51786	0.133817	3.8699	0.000108879	0.00629544
Dpy30	ENSMUSG00000024067	2569.23	-0.403815	0.104401	-3.86792	0.000109768	0.00633194
Six4	ENSMUSG00000034460	524.366	0.58068	0.150163	3.86699	0.000110187	0.00633607
Tmem55b	ENSMUSG00000035953	2136.62	-0.416606	0.107744	-3.86661	0.000110357	0.00633607
Brpf3	ENSMUSG00000063952	1348.89	0.477372	0.123676	3.85986	0.000113454	0.00649869
NA	ENSMUSG00000094403	1355.5	-0.441468	0.114403	-3.85888	0.000113907	0.0065094
NA	ENSMUSG00000043770	1288.26	-0.439689	0.114054	-3.85508	0.00011569	0.00659596
Rb1cc1	ENSMUSG00000025907	529.772	0.577105	0.149756	3.85363	0.00011638	0.0066199
Rps26	ENSMUSG00000025362	3925.54	-0.41667	0.108154	-3.85256	0.000116888	0.00662336
Ptbp3	ENSMUSG00000028382	1946.55	0.457992	0.118886	3.85237	0.000116981	0.00662336
Gmnn	ENSMUSG00000006715	1880.89	-0.413089	0.107272	-3.85086	0.000117702	0.00664881
Dcbld2	ENSMUSG00000035107	741.98	0.522188	0.135701	3.84808	0.000119046	0.0067093
Sel1l	ENSMUSG00000020964	723.197	0.523896	0.136392	3.84109	0.000122487	0.00688737
Foxp4	ENSMUSG00000023991	1270.4	-0.482915	0.12578	-3.83936	0.000123356	0.00692037
Adap1	ENSMUSG00000056413	680.569	0.54437	0.141843	3.83784	0.000124121	0.00694273
Tmem254a	ENSMUSG00000072676	36.2728	1.9616	0.511173	3.83744	0.000124321	0.00694273
Psmb6	ENSMUSG00000018286	3661.32	-0.382558	0.0997631	-3.83467	0.000125735	0.0069904
Eif3i	ENSMUSG00000028798	3778.55	-0.385658	0.100572	-3.83465	0.000125745	0.0069904
Sp1	ENSMUSG00000001280	2361.36	0.445695	0.116273	3.83319	0.000126491	0.00701593
NA	ENSMUSG00000096755	338.436	-0.712932	0.186054	-3.83186	0.000127178	0.00703816
Dmd	ENSMUSG00000045103	1165.58	0.461484	0.120533	3.82868	0.000128832	0.00711362
Nsd1	ENSMUSG00000021488	2845.52	0.469742	0.122919	3.82156	0.000132608	0.00727504
Sos1	ENSMUSG00000024241	783.181	0.504015	0.131859	3.82238	0.000132168	0.00727504
Itch	ENSMUSG00000027598	866.212	0.524764	0.13734	3.82092	0.000132953	0.00727504
Trps1	ENSMUSG00000038679	414.57	0.668357	0.174901	3.82134	0.000132729	0.00727504
NA	ENSMUSG00000057666	2807.4	-0.456717	0.119547	-3.82039	0.000133239	0.00727504
NA	ENSMUSG00000091957	5239.72	-0.355275	0.0930373	-3.81863	0.000134194	0.00731089
NA	RLTR13B3:ERVK:LTR	93.1494	1.25137	0.328016	3.81498	0.000136193	0.00740336
Selenoh	ENSMUSG00000076437	3164.18	-0.388879	0.102013	-3.81206	0.000137811	0.00747473
Foxn2	ENSMUSG00000034998	1151.23	0.448778	0.117769	3.81066	0.000138599	0.00750087
NA	ENSMUSG00000021953	8942.42	-0.421676	0.110706	-3.80898	0.000139541	0.00753415
Ly75	ENSMUSG00000026980	2753.8	0.42338	0.111168	3.80847	0.000139829	0.00753415
Bptf	ENSMUSG00000040481	1614.54	0.536486	0.140912	3.80725	0.000140522	0.0075549
Taok1	ENSMUSG00000017291	946.514	0.561564	0.147596	3.80473	0.00014196	0.00757804
Sptbn1	ENSMUSG00000020315	2524.8	0.405638	0.10662	3.80453	0.000142074	0.00757804
Slain2	ENSMUSG00000036087	767.531	0.503028	0.132201	3.80504	0.000141784	0.00757804
NA	ENSMUSG00000095597	12294.4	-0.337915	0.0888237	-3.80433	0.000142189	0.00757804
NA	ENSMUSG00000081810	256.691	-0.765439	0.20124	-3.80361	0.000142601	0.00758353
Ftl1-ps1	ENSMUSG00000062382	4850.96	-0.349516	0.0920045	-3.7989	0.000145341	0.00771251
Selenow	ENSMUSG00000041571	1539.52	-0.416481	0.109679	-3.79728	0.00014629	0.00774609
NA	ENSMUSG00000031231	2815.78	-0.43654	0.115142	-3.79132	0.000149849	0.00791747
Nhp2	ENSMUSG00000001056	2642.45	-0.424289	0.112033	-3.78719	0.000152363	0.00803297
Cdk12	ENSMUSG00000003119	1171.99	0.506807	0.133918	3.78445	0.000154051	0.00810454
Cltc	ENSMUSG00000047126	7344.39	0.33455	0.0884449	3.78258	0.000155213	0.00814816
Eif4e1b	ENSMUSG00000074895	23.9548	2.45408	0.649403	3.77898	0.000157469	0.00823137
NA	ENSMUSG00000091594	394.272	0.729394	0.192994	3.77937	0.000157228	0.00823137
Krt19	ENSMUSG00000020911	49.0537	-1.7703	0.469074	-3.77403	0.000160633	0.0083789
NA	ENSMUSG00000094497	3256.07	-0.373838	0.0991219	-3.7715	0.000162269	0.00844626
Agfg1	ENSMUSG00000026159	2037.66	0.386181	0.102432	3.77012	0.000163171	0.00847519
Nfe2l1	ENSMUSG00000038615	4038.41	0.34773	0.0922814	3.76815	0.00016446	0.00852413
H2afv	ENSMUSG00000041126	1400.37	-0.41599	0.110431	-3.76696	0.000165245	0.00854674
Ndufc2	ENSMUSG00000030647	1254.88	-0.432588	0.114869	-3.76593	0.000165929	0.00856403
Ap4e1	ENSMUSG00000001998	280.775	0.797504	0.211871	3.7641	0.000167148	0.00859172
Bsg	ENSMUSG00000023175	4272.77	-0.379732	0.100883	-3.76408	0.000167166	0.00859172
Rpl23a-ps3	ENSMUSG00000078126	5785.98	-0.351714	0.0934965	-3.76179	0.000168704	0.00865263
Cnot6	ENSMUSG00000020362	1330.26	0.469807	0.124914	3.76105	0.000169201	0.00865997
Mib1	ENSMUSG00000024294	1065.35	0.48074	0.127839	3.76051	0.000169567	0.00866066
Ddah2	ENSMUSG00000007039	991.285	-0.468239	0.124748	-3.75347	0.000174402	0.00885576
Cidea	ENSMUSG00000024526	104.598	1.11324	0.296592	3.75344	0.000174424	0.00885576
Ptgfrn	ENSMUSG00000027864	2818.34	0.361236	0.0962431	3.75337	0.000174471	0.00885576
Id3	ENSMUSG00000007872	40.3173	-1.85	0.493085	-3.75189	0.000175505	0.00888984
Psma7	ENSMUSG00000027566	3853.5	-0.347371	0.0926565	-3.74902	0.00017753	0.00897388
Rpl14	ENSMUSG00000025794	7427.43	-0.382878	0.102218	-3.7457	0.00017989	0.00907446
Fnip1	ENSMUSG00000035992	655.747	0.528804	0.141212	3.74475	0.000180574	0.00909026
Mdc1	ENSMUSG00000061607	2169.68	0.427675	0.114319	3.74106	0.000183245	0.00920579
NA	ENSMUSG00000049775	1672.13	-0.416028	0.111233	-3.74016	0.000183903	0.00921999
Zfp292	ENSMUSG00000039967	1089.69	0.524705	0.140367	3.73809	0.000185425	0.00927732
Tst	ENSMUSG00000044986	302.817	-0.691613	0.185055	-3.73735	0.00018597	0.00928563
Tmcc1	ENSMUSG00000030126	6282.25	-0.327371	0.087618	-3.73635	0.000186713	0.00930377
Gatsl3	ENSMUSG00000020424	394.588	-0.623108	0.16688	-3.73386	0.000188567	0.00937711
NA	ENSMUSG00000097906	12074.4	-0.320057	0.0858029	-3.73014	0.000191375	0.00949749
Timm17b	ENSMUSG00000031158	650.075	-0.553735	0.148536	-3.72794	0.00019305	0.00956125
Cnot1	ENSMUSG00000036550	4767.2	0.437667	0.117528	3.72393	0.000196142	0.0096948
NA	ENSMUSG00000056579	1441.94	0.451346	0.121342	3.71961	0.000199532	0.00984251
Unc119	ENSMUSG00000002058	309.241	-0.685651	0.184517	-3.71592	0.000202464	0.00994548
Btaf1	ENSMUSG00000040565	1156.02	0.463782	0.124825	3.71546	0.000202837	0.00994548
Zfp654	ENSMUSG00000047141	615.467	0.553055	0.148814	3.71642	0.000202065	0.00994548
Hs6st1	ENSMUSG00000045216	2026.73	0.396396	0.106714	3.71455	0.000203564	0.00996122
Rock1	ENSMUSG00000024290	1143.22	0.46591	0.125469	3.71334	0.000204539	0.00997204
Lefty1	ENSMUSG00000038793	395.319	-0.797759	0.21484	-3.71327	0.000204598	0.00997204
Tomm6	ENSMUSG00000033475	915.885	-0.512257	0.138034	-3.71108	0.000206377	0.0100388
NA	ENSMUSG00000081604	5107.73	-0.355441	0.0957922	-3.71054	0.000206814	0.0100401
NA	ENSMUSG00000064317	1223.98	-0.439085	0.118372	-3.70936	0.000207786	0.0100674
Mrpl52	ENSMUSG00000010406	890.973	-0.502784	0.135648	-3.70653	0.000210119	0.0100808
Map7	ENSMUSG00000019996	713.105	0.505923	0.136441	3.70799	0.000208908	0.0100808
NA	ENSMUSG00000044609	1127.68	-0.479428	0.129318	-3.70737	0.00020942	0.0100808
Polr1a	ENSMUSG00000049553	2562.72	0.362059	0.0976704	3.70695	0.00020977	0.0100808
NA	ENSMUSG00000062611	9839.18	-0.32699	0.0881906	-3.70777	0.000209093	0.0100808
Ppp1r35	ENSMUSG00000029725	297.303	-0.711642	0.192193	-3.70275	0.000213275	0.0102122
Sdc1	ENSMUSG00000020592	497.261	-0.623352	0.168451	-3.70049	0.000215182	0.010253
Cyhr1	ENSMUSG00000053929	903.601	-0.478281	0.129256	-3.70026	0.000215383	0.010253
Arfgef2	ENSMUSG00000074582	1600.72	0.419153	0.113274	3.70036	0.000215292	0.010253
Tet1	ENSMUSG00000047146	3553.29	0.484793	0.131066	3.69886	0.000216572	0.0102897
Cpne3	ENSMUSG00000028228	880.78	0.532351	0.143943	3.69836	0.000217	0.0102901
NA	ENSMUSG00000084349	33805.1	-0.318763	0.086238	-3.69632	0.000218748	0.0103529
Il6st	ENSMUSG00000021756	1079.52	0.443835	0.120141	3.69427	0.000220519	0.0103966
Tmppe	ENSMUSG00000079260	216.195	0.877813	0.237586	3.69472	0.000220131	0.0103966
Htra1	ENSMUSG00000006205	197.863	-0.850035	0.230518	-3.68751	0.000226463	0.0106564
Nme1	ENSMUSG00000037601	1905.22	-0.4141	0.112354	-3.68567	0.000228099	0.0107008
Gm23497	ENSMUSG00000088363	272.537	0.737317	0.200061	3.68547	0.000228281	0.0107008
Baz1b	ENSMUSG00000002748	2492.18	0.384781	0.104467	3.68327	0.000230257	0.0107524
Rpl37a	ENSMUSG00000046330	991.113	-0.485088	0.131697	-3.68336	0.000230184	0.0107524
Efr3a	ENSMUSG00000015002	1463.53	0.412599	0.112434	3.66971	0.000242829	0.0112943
Pdgfa	ENSMUSG00000025856	717.781	-0.580853	0.15828	-3.66978	0.00024276	0.0112943
Rps4x	ENSMUSG00000031320	11354.3	-0.336622	0.0917531	-3.66878	0.000243706	0.0112943
Sf3b5	ENSMUSG00000078348	1415.21	-0.461381	0.12575	-3.66905	0.000243458	0.0112943
Anln	ENSMUSG00000036777	3673.24	0.358596	0.0977716	3.66769	0.000244753	0.0113001
NA	ENSMUSG00000067121	1551.47	-0.401887	0.109571	-3.66784	0.000244613	0.0113001
Znfx1	ENSMUSG00000039501	407.396	0.604818	0.165087	3.66364	0.000248656	0.0114587
Prdx2	ENSMUSG00000005161	3259.86	-0.349674	0.0954634	-3.66291	0.000249367	0.0114596
Fth1	ENSMUSG00000024661	6144.63	-0.355957	0.0971858	-3.66264	0.000249625	0.0114596
Purb	ENSMUSG00000094483	1293.65	0.460115	0.12564	3.66218	0.000250078	0.0114596
Prdm2	ENSMUSG00000057637	711.529	0.539671	0.147421	3.66074	0.000251489	0.0115028
Sap18b	ENSMUSG00000061104	1336.77	-0.42424	0.115939	-3.65917	0.000253032	0.0115518
Uba6	ENSMUSG00000035898	977.479	0.46336	0.126664	3.65819	0.000254004	0.0115746
Atp5o	ENSMUSG00000022956	2470.06	-0.376414	0.102921	-3.65729	0.000254897	0.0115938
Gabpa	ENSMUSG00000008976	2492.3	0.358672	0.0981334	3.65494	0.000257242	0.0116737
Gpcpd1	ENSMUSG00000027346	417.148	0.606917	0.16607	3.65458	0.000257606	0.0116737
Sat1	ENSMUSG00000025283	655.796	-0.541251	0.148192	-3.65237	0.000259832	0.0117529
NA	ENSMUSG00000044533	13097.1	-0.32489	0.0890687	-3.64764	0.000264664	0.0119494
Atp5e	ENSMUSG00000016252	1899.76	-0.412786	0.113271	-3.64423	0.000268189	0.0120863
Rbbp6	ENSMUSG00000030779	1303.46	0.44931	0.123411	3.64076	0.000271839	0.0122283
Mrpl57	ENSMUSG00000021967	489.599	-0.552335	0.151783	-3.63899	0.000273712	0.0122675
Arhgef11	ENSMUSG00000041977	562.438	0.571669	0.157082	3.63931	0.000273366	0.0122675
NA	ENSMUSG00000090136	2221.21	-0.394009	0.108314	-3.63767	0.000275116	0.0123079
Pdxk	ENSMUSG00000032788	1380.36	0.402936	0.110808	3.63635	0.000276526	0.0123485
Pigyl	ENSMUSG00000010607	365.671	-0.638757	0.175868	-3.63203	0.000281203	0.0125345
NA	ENSMUSG00000113311	3324.87	-0.342466	0.0943136	-3.63114	0.000282167	0.0125546
NA	ENSMUSG00000036305	5343.21	-0.35421	0.0975627	-3.63059	0.000282772	0.0125588
Atp11a	ENSMUSG00000031441	448.214	0.589655	0.162439	3.63	0.000283422	0.0125649
Arf5	ENSMUSG00000020440	1584.03	-0.42127	0.116083	-3.62905	0.000284466	0.0125884
Kat2b	ENSMUSG00000000708	1323.82	0.411302	0.113373	3.62786	0.000285775	0.0126235
Dync1h1	ENSMUSG00000018707	3643.64	0.403072	0.111186	3.62521	0.000288721	0.0126398
Larp4	ENSMUSG00000023025	2095.87	0.386671	0.106633	3.62618	0.00028765	0.0126398
Ncoa6	ENSMUSG00000038369	1044.23	0.481368	0.132781	3.62527	0.00028866	0.0126398
Prr14l	ENSMUSG00000054280	948.551	0.540419	0.149007	3.62681	0.000286949	0.0126398
NA	ENSMUSG00000060143	2727.45	-0.45053	0.124258	-3.62576	0.000288115	0.0126398
Nceh1	ENSMUSG00000027698	417.849	0.596073	0.164499	3.62356	0.000290574	0.0126982
Cdk13	ENSMUSG00000041297	936.119	0.475576	0.131281	3.62259	0.00029167	0.0127235
Mrpl17	ENSMUSG00000030879	2030.19	-0.408914	0.112914	-3.62148	0.000292921	0.0127327
Mier3	ENSMUSG00000032727	631.187	0.528431	0.145909	3.62165	0.000292735	0.0127327
Arhgef12	ENSMUSG00000059495	793.464	0.584051	0.161335	3.62013	0.00029446	0.012777
Ndufb7	ENSMUSG00000033938	1089.66	-0.465425	0.128638	-3.61809	0.000296787	0.0128552
NA	ENSMUSG00000041718	4701.86	0.351205	0.0971207	3.61617	0.000298988	0.0129277
Bbs1	ENSMUSG00000006464	142.594	0.911534	0.252189	3.61448	0.000300946	0.0129768
Evi5	ENSMUSG00000011831	840.03	0.469731	0.130041	3.61218	0.000303632	0.0129768
Appbp2	ENSMUSG00000018481	1698.85	0.385184	0.106603	3.61327	0.000302354	0.0129768
Ndufv3	ENSMUSG00000024038	1022.67	-0.442837	0.122589	-3.61239	0.000303392	0.0129768
Igfbp2	ENSMUSG00000039323	4718.25	-0.429945	0.119032	-3.61201	0.00030383	0.0129768
Ppia	ENSMUSG00000071866	2242.35	-0.467726	0.129462	-3.61284	0.000302859	0.0129768
Rc3h2	ENSMUSG00000075376	616.693	0.514855	0.142479	3.61356	0.000302023	0.0129768
Baz2a	ENSMUSG00000040054	5333.87	0.372239	0.103073	3.61141	0.000304539	0.0129845
Atp11b	ENSMUSG00000037400	977.635	0.526467	0.145933	3.60759	0.000309052	0.013154
Rplp0	ENSMUSG00000067274	11903.3	-0.337317	0.0935142	-3.60712	0.000309618	0.0131553
Abhd17a	ENSMUSG00000003346	850.475	-0.504566	0.139932	-3.6058	0.000311198	0.0131996
NA	ENSMUSG00000104623	2576.96	-0.397661	0.110318	-3.60469	0.000312528	0.013233
Snrnp200	ENSMUSG00000003660	6797.62	0.336275	0.093336	3.60285	0.00031475	0.0133042
Ints2	ENSMUSG00000018068	913.929	0.502601	0.139871	3.59333	0.00032648	0.0137564
Pdpk1	ENSMUSG00000024122	1240.92	0.427378	0.118969	3.59236	0.000327694	0.0137564
Phb	ENSMUSG00000038845	758.708	-0.514038	0.143091	-3.59238	0.000327672	0.0137564
1810037I17Rik	ENSMUSG00000054091	1097.52	-0.422962	0.117733	-3.59255	0.000327461	0.0137564
Neo1	ENSMUSG00000032340	937.495	0.458801	0.127789	3.5903	0.000330295	0.0138419
Pgap1	ENSMUSG00000073678	299.369	0.666112	0.185681	3.5874	0.000333986	0.0139727
Marcksl1	ENSMUSG00000047945	8529.29	-0.402066	0.112099	-3.5867	0.00033489	0.0139867
Dennd2c	ENSMUSG00000007379	1616.78	0.385579	0.107616	3.58292	0.000339779	0.0141667
Itga3	ENSMUSG00000001507	440.168	0.56738	0.158482	3.58009	0.000343474	0.0142965
Atp5f1	ENSMUSG00000000563	5090.77	-0.326656	0.0912892	-3.57825	0.000345899	0.0143425
Vps54	ENSMUSG00000020128	1421.68	0.405622	0.113356	3.57831	0.00034582	0.0143425
Mier1	ENSMUSG00000028522	971.457	0.490766	0.137165	3.57792	0.000346336	0.0143425
Tmem254b	ENSMUSG00000021867	7.31364	-6.24969	1.74835	-3.57462	0.000350736	0.0144758
Tmem254c	ENSMUSG00000072680	7.31364	-6.24969	1.74835	-3.57462	0.000350736	0.0144758
Hspe1	ENSMUSG00000073676	4060.11	-0.386949	0.108359	-3.57101	0.000355611	0.0146524
Rpl19	ENSMUSG00000017404	1144.1	-0.427936	0.119916	-3.56863	0.00035885	0.014761
Akap9	ENSMUSG00000040407	421.401	0.655375	0.183689	3.56786	0.000359914	0.01478
Chchd2	ENSMUSG00000070493	3311.53	-0.342878	0.0961402	-3.56643	0.000361871	0.0148355
Atp2b4	ENSMUSG00000026463	512.888	0.601188	0.168647	3.56477	0.00036417	0.0149048
Ubxn1	ENSMUSG00000071655	3262.11	-0.370746	0.10402	-3.56417	0.000365007	0.0149142
Lin7c	ENSMUSG00000027162	1808.02	0.374512	0.105093	3.56363	0.000365761	0.0149201
Ireb2	ENSMUSG00000032293	2983.21	0.379491	0.106512	3.56291	0.000366766	0.0149363
Gpx1	ENSMUSG00000063856	9611.56	-0.304917	0.0856714	-3.55914	0.000372069	0.0151271
Glrx5	ENSMUSG00000021102	914.55	-0.464559	0.130561	-3.55817	0.000373452	0.0151582
Cdk9	ENSMUSG00000009555	1289.84	-0.439911	0.123657	-3.55752	0.00037438	0.0151707
Rpl22l1	ENSMUSG00000039221	1429.61	-0.439468	0.12356	-3.55673	0.000375498	0.0151909
Mt1	ENSMUSG00000031765	4835.12	-0.393643	0.110702	-3.55588	0.000376716	0.0152151
Bex1	ENSMUSG00000050071	2164.56	-0.428179	0.120455	-3.55467	0.000378448	0.0152599
Lemd3	ENSMUSG00000048661	473.261	0.554523	0.156101	3.55234	0.000381826	0.0153709
Tgfbr1	ENSMUSG00000007613	659.319	0.499786	0.140727	3.55146	0.000383094	0.0153714
Uqcr10	ENSMUSG00000059534	2212.86	-0.367611	0.10351	-3.55147	0.00038309	0.0153714
Hif1an	ENSMUSG00000036450	858.633	0.453	0.127588	3.55049	0.000384514	0.0154032
Rpl22	ENSMUSG00000028936	8264.4	-0.309798	0.0872881	-3.54914	0.000386489	0.0154319
St8sia1	ENSMUSG00000030283	636.057	0.521139	0.146821	3.54948	0.000385986	0.0154319
Atp5g3	ENSMUSG00000018770	6773.93	-0.328756	0.0926723	-3.54751	0.000388889	0.0155024
Dusp6	ENSMUSG00000019960	99.6055	-1.06821	0.301278	-3.5456	0.00039172	0.015546
Palm	ENSMUSG00000035863	534.173	-0.538548	0.151886	-3.54573	0.00039153	0.015546
NA	ENSMUSG00000107470	1929.34	-0.395794	0.111633	-3.54549	0.000391884	0.015546
Cand2	ENSMUSG00000030319	1610.73	-0.383409	0.108168	-3.54459	0.000393228	0.0155526
Thoc2	ENSMUSG00000037475	787.798	0.594838	0.167819	3.54453	0.00039332	0.0155526
Rps17	ENSMUSG00000061787	2234.23	-0.362975	0.102447	-3.54304	0.000395541	0.0156153
Psma6	ENSMUSG00000021024	4378.54	-0.326218	0.0920986	-3.54206	0.000397022	0.0156485
Nup43	ENSMUSG00000040034	1295.73	-0.399899	0.113032	-3.53792	0.000403296	0.0158703
Polr2e	ENSMUSG00000004667	4216.12	-0.336224	0.0950684	-3.53666	0.000405227	0.0159207
Samd8	ENSMUSG00000021770	601.519	0.516352	0.146018	3.53623	0.000405886	0.0159211
Sap30	ENSMUSG00000031609	1093.72	-0.43839	0.124007	-3.53522	0.000407438	0.0159565
Dnajc13	ENSMUSG00000032560	1843.71	0.469336	0.132809	3.53392	0.00040944	0.0160093
NA	ENSMUSG00000081159	480.155	-0.547003	0.154915	-3.531	0.000413997	0.0161617
Gm11273	ENSMUSG00000079941	1142.29	-0.416584	0.118037	-3.52928	0.000416699	0.0162413
Nip7	ENSMUSG00000031917	1825.05	-0.375886	0.106567	-3.52724	0.000419923	0.016341
Ncor1	ENSMUSG00000018501	2935.62	0.477707	0.135478	3.52608	0.000421763	0.0163607
NA	ENSMUSG00000096592	177.567	0.883618	0.250582	3.52626	0.000421466	0.0163607
Lrrc15	ENSMUSG00000052316	291.017	0.685681	0.194485	3.52562	0.000422497	0.0163632
Fndc3a	ENSMUSG00000033487	1252.95	0.423141	0.120086	3.52363	0.000425671	0.0164602
Arid3b	ENSMUSG00000004661	1077.65	0.439626	0.12486	3.52094	0.000430014	0.0165758
Eed	ENSMUSG00000030619	2383.07	-0.378351	0.107448	-3.52125	0.000429511	0.0165758
Cox6c	ENSMUSG00000014313	2013.57	-0.401283	0.113993	-3.52023	0.000431181	0.0165947
Lig3	ENSMUSG00000020697	905.398	0.44527	0.126645	3.5159	0.000438259	0.0168407
Aprt	ENSMUSG00000006589	2184.09	-0.408681	0.116277	-3.51471	0.00044023	0.0168848
Iqgap3	ENSMUSG00000028068	1024.37	0.448617	0.127652	3.51438	0.000440785	0.0168848
Rpl35a	ENSMUSG00000060636	946.681	-0.463779	0.132083	-3.51127	0.000445966	0.0170566
Prdx1	ENSMUSG00000028691	11897.4	-0.318715	0.0908002	-3.51007	0.000447993	0.0171075
Son	ENSMUSG00000022961	3436.75	0.363165	0.103496	3.50897	0.000449847	0.0171516
Jund	ENSMUSG00000071076	818.17	-0.512231	0.146107	-3.50586	0.000455128	0.017326
Prrc2b	ENSMUSG00000039262	6139.24	0.380242	0.108554	3.50278	0.000460437	0.0175009
Nipbl	ENSMUSG00000022141	1149.28	0.533651	0.15237	3.50233	0.00046121	0.0175031
Phf5a	ENSMUSG00000061360	1822.64	-0.416025	0.118823	-3.5012	0.000463161	0.01755
Cd63	ENSMUSG00000025351	638.535	-0.523299	0.149495	-3.50044	0.000464499	0.0175735
NA	ENSMUSG00000049751	1627.75	-0.380674	0.108809	-3.49856	0.000467779	0.0176432
NA	ENSMUSG00000049832	901.328	-0.445107	0.127226	-3.49856	0.000467776	0.0176432
NA	ENSMUSG00000047965	2543.96	-0.367784	0.105151	-3.49768	0.000469328	0.0176744
Sesn3	ENSMUSG00000032009	405.967	0.573489	0.164027	3.49631	0.000471745	0.0177382
Emc8	ENSMUSG00000031819	1556.17	-0.376743	0.107818	-3.49425	0.000475402	0.0178483
Mrpl28	ENSMUSG00000024181	1274.06	-0.402261	0.115156	-3.49318	0.0004773	0.0178922
Sec24a	ENSMUSG00000036391	471.553	0.55671	0.159518	3.48995	0.000483105	0.0180821
Ndufa6	ENSMUSG00000022450	1354.74	-0.3937	0.112833	-3.48923	0.000484418	0.0180865
Slc39a9	ENSMUSG00000048833	394.568	0.57459	0.164702	3.48867	0.000485434	0.0180865
NA	ENSMUSG00000057262	3002.16	-0.332763	0.0953834	-3.48869	0.000485388	0.0180865
Sdc4	ENSMUSG00000017009	673.523	-0.547271	0.156978	-3.4863	0.000489756	0.0181647
Pfdn1	ENSMUSG00000024346	2072.87	-0.373404	0.107097	-3.48659	0.000489217	0.0181647
Camsap2	ENSMUSG00000041570	495.559	0.553301	0.158692	3.48663	0.000489156	0.0181647
Pfdn2	ENSMUSG00000006412	998.498	-0.44688	0.128232	-3.48493	0.000492267	0.0182302
Scd1	ENSMUSG00000037071	5214.66	0.329861	0.0947083	3.48292	0.000495985	0.0183402
Guk1	ENSMUSG00000020444	1199.6	-0.42972	0.123439	-3.48123	0.000499121	0.0184284
Anapc11	ENSMUSG00000025135	1165.69	-0.412937	0.118768	-3.47684	0.000507366	0.0186206
Creb1	ENSMUSG00000025958	740.447	0.509274	0.14647	3.47699	0.000507073	0.0186206
Fam179b	ENSMUSG00000035614	701.391	0.488052	0.140368	3.47695	0.000507157	0.0186206
NA	ENSMUSG00000058603	5021.84	-0.388214	0.111639	-3.47739	0.000506327	0.0186206
Vcl	ENSMUSG00000021823	1141.85	0.418711	0.120471	3.47562	0.00050968	0.0186497
Fancm	ENSMUSG00000055884	867.338	0.499947	0.143839	3.47573	0.000509457	0.0186497
Mrps16	ENSMUSG00000049960	1138.76	-0.407464	0.11732	-3.47309	0.000514495	0.0187979
Hipk1	ENSMUSG00000008730	662.026	0.487479	0.14045	3.47082	0.000518863	0.0189292
Atr	ENSMUSG00000032409	816.661	0.468692	0.1351	3.46922	0.000521963	0.0190141
NA	ENSMUSG00000021763	100.971	1.03801	0.299482	3.46601	0.000528234	0.0191855
Igf2r	ENSMUSG00000023830	1174.49	0.477797	0.13784	3.46631	0.000527661	0.0191855
Prkaa2	ENSMUSG00000028518	519.495	0.536527	0.154934	3.46294	0.000534308	0.0193694
Ap1g1	ENSMUSG00000031731	1618.95	0.389224	0.112406	3.46265	0.000534877	0.0193694
Uqcc2	ENSMUSG00000024208	752.367	-0.458834	0.132526	-3.46222	0.000535731	0.0193717
Atp5d	ENSMUSG00000003072	2517.61	-0.454333	0.131293	-3.46044	0.000539291	0.0194717
Polr1c	ENSMUSG00000067148	1708	-0.384467	0.111125	-3.45975	0.000540669	0.0194927
Ascl2	ENSMUSG00000009248	38.8407	-1.68347	0.48676	-3.45853	0.000543136	0.0195529
Smcr8	ENSMUSG00000049323	921.349	0.487528	0.140988	3.45795	0.000544302	0.0195661
Nr2c2	ENSMUSG00000005893	500.494	0.574233	0.166118	3.45679	0.00054665	0.0196218
Iars	ENSMUSG00000037851	4255.94	0.318897	0.0923201	3.45426	0.000551814	0.0197782
NA	ENSMUSG00000116972	951.538	-0.482428	0.139709	-3.45308	0.000554223	0.0198355
Ndufb8	ENSMUSG00000025204	1872.3	-0.372867	0.108057	-3.45063	0.000559272	0.0199308
Abcc4	ENSMUSG00000032849	1714.38	0.369385	0.107032	3.45117	0.000558154	0.0199308
Mrpl15	ENSMUSG00000033845	2343.19	-0.362595	0.105082	-3.45061	0.000559324	0.0199308
Kif14	ENSMUSG00000041498	713.161	0.495732	0.143732	3.44901	0.000562646	0.0199691
Tnfrsf19	ENSMUSG00000060548	594.884	0.504983	0.146418	3.44892	0.000562843	0.0199691
Gm10131	ENSMUSG00000063412	2052.34	-0.353199	0.102391	-3.44952	0.000561575	0.0199691
Pou4f2	ENSMUSG00000031688	44.302	-1.58261	0.458975	-3.44815	0.00056445	0.0199742
NA	ENSMUSG00000096768	2072.33	-0.382276	0.110867	-3.44807	0.000564616	0.0199742
Tgoln1	ENSMUSG00000056429	1029.18	0.42204	0.122461	3.44631	0.00056829	0.0200752
Dennd6a	ENSMUSG00000040818	623.235	0.48397	0.140514	3.44428	0.000572586	0.0201758
NA	ENSMUSG00000067547	2572.38	-0.34552	0.10032	-3.44418	0.000572784	0.0201758
Grm2	ENSMUSG00000023192	92.4299	1.06284	0.308806	3.44176	0.000577939	0.0203282
Arid5b	ENSMUSG00000019947	2343.69	0.354139	0.10292	3.44092	0.000579737	0.0203622
Bmt2	ENSMUSG00000042742	563.495	0.514723	0.149606	3.44052	0.000580607	0.0203636
Chd2	ENSMUSG00000078671	1157.76	0.47621	0.138435	3.43996	0.000581807	0.0203766
Nbeal1	ENSMUSG00000073664	403.683	0.689405	0.200458	3.43914	0.000583566	0.020409
Ube4a	ENSMUSG00000059890	591.101	0.497077	0.144599	3.43761	0.000586869	0.0204953
Cep135	ENSMUSG00000036403	288.477	0.675838	0.196646	3.43682	0.000588592	0.0205262
Kif11	ENSMUSG00000012443	2708.71	0.342837	0.099771	3.43624	0.000589847	0.0205408
Cep192	ENSMUSG00000024542	1456.75	0.484106	0.14093	3.43508	0.000592389	0.0206
NA	ENSMUSG00000115318	39.7237	1.62417	0.472898	3.4345	0.000593646	0.0206145
Nbr1	ENSMUSG00000017119	2184.21	0.348284	0.101427	3.43383	0.000595117	0.0206363
Cemip	ENSMUSG00000052353	68.5171	1.23692	0.360391	3.43217	0.000598764	0.0207335
Txndc17	ENSMUSG00000020803	1983.59	-0.353474	0.103028	-3.43084	0.000601714	0.0208062
NA	ENSMUSG00000102824	938.441	-0.429614	0.125342	-3.42754	0.00060908	0.0210313
NA	ENSMUSG00000081640	352.044	-0.595434	0.173813	-3.42572	0.00061318	0.0211431
Akr1a1	ENSMUSG00000028692	3413.43	-0.345206	0.101038	-3.41659	0.000634104	0.0218338
Washc4	ENSMUSG00000034560	1101.92	0.422525	0.123713	3.41535	0.000636991	0.0219025
Rps15a	ENSMUSG00000008683	5623.46	-0.326375	0.0956079	-3.41368	0.000640914	0.0219822
Pmm1	ENSMUSG00000022474	2133.8	-0.408856	0.119773	-3.4136	0.000641102	0.0219822
Amotl2	ENSMUSG00000032531	1099.72	0.430512	0.126137	3.41306	0.000642382	0.0219953
Epc1	ENSMUSG00000024240	421.827	0.54595	0.159992	3.41236	0.000644038	0.0220212
Psmb4	ENSMUSG00000005779	4255.42	-0.351905	0.103159	-3.41128	0.000646583	0.0220775
NA	ENSMUSG00000081281	1447.11	-0.474898	0.139299	-3.4092	0.000651535	0.0222156
Nop10	ENSMUSG00000027133	1115.58	-0.41137	0.120703	-3.40811	0.000654149	0.0222429
NA	ENSMUSG00000085412	111.457	0.963619	0.282715	3.40844	0.000653353	0.0222429
Wdr7	ENSMUSG00000040560	378.8	0.570786	0.167609	3.40547	0.000660514	0.0224282
Mtdh	ENSMUSG00000022255	2120.51	0.360318	0.105841	3.40432	0.000663282	0.0224879
Sntb2	ENSMUSG00000041308	1057.57	0.441129	0.129592	3.40398	0.000664106	0.0224879
Etv4	ENSMUSG00000017724	1190.52	-0.42563	0.125114	-3.40193	0.000669129	0.0225025
Ndufs4	ENSMUSG00000021764	1458.03	-0.388923	0.114314	-3.40223	0.000668387	0.0225025
Tuba1b	ENSMUSG00000023004	16093.8	-0.37993	0.11165	-3.40285	0.000666857	0.0225025
NA	ENSMUSG00000082195	492.862	0.580678	0.17065	3.40274	0.000667143	0.0225025
NA	ENSMUSG00000085442	236.239	-0.692183	0.203456	-3.40213	0.000668634	0.0225025
Ralgapb	ENSMUSG00000027652	799.727	0.510157	0.149979	3.40153	0.000670086	0.0225039
Hras	ENSMUSG00000025499	1290.92	-0.384027	0.112955	-3.39984	0.000674249	0.0226098
Oaz1	ENSMUSG00000035242	1151.79	-0.46134	0.135708	-3.3995	0.000675085	0.0226098
Hdac7	ENSMUSG00000022475	155.087	-0.828379	0.243704	-3.39912	0.000676035	0.0226107
Snrpb	ENSMUSG00000027404	3830.83	-0.344055	0.101234	-3.39861	0.00067728	0.0226215
Tbl1x	ENSMUSG00000025246	1488.2	0.374679	0.110462	3.39192	0.000694046	0.0231411
Rif1	ENSMUSG00000036202	3286.73	0.408749	0.120516	3.39165	0.000694723	0.0231411
2020-09-01	ENSMUSG00000000486	1980.83	-0.385532	0.113731	-3.38987	0.000699259	0.0232291
NA	ENSMUSG00000084106	11725.6	-0.295472	0.0871627	-3.38989	0.00069921	0.0232291
Sorl1	ENSMUSG00000049313	2102.62	0.41657	0.122932	3.38862	0.000702452	0.0233035
Hspa5	ENSMUSG00000026864	8696.11	0.362154	0.106895	3.38796	0.000704158	0.0233253
Padi2	ENSMUSG00000028927	627.986	0.490556	0.144808	3.38762	0.00070501	0.0233253
Zc3hav1l	ENSMUSG00000047749	553.157	0.502855	0.14852	3.38577	0.000709789	0.0234517
NA	ENSMUSG00000111875	1220.24	-0.401631	0.118644	-3.38517	0.000711349	0.0234716
Wtip	ENSMUSG00000036459	811.95	-0.455045	0.134444	-3.38466	0.000712677	0.0234838
Clic1	ENSMUSG00000007041	1376.92	-0.395929	0.117048	-3.38261	0.000718006	0.0235329
Ankrd17	ENSMUSG00000055204	1643.24	0.447471	0.132245	3.38365	0.000715278	0.0235329
Dzip3	ENSMUSG00000064061	686.416	0.542072	0.160228	3.38313	0.00071664	0.0235329
Bmpr2	ENSMUSG00000067336	198.639	0.77212	0.228245	3.38286	0.000717357	0.0235329
Ankhd1	ENSMUSG00000024483	1187.9	0.531101	0.157154	3.37949	0.0007262	0.0237697
Gm10320	ENSMUSG00000092116	343.252	-0.600629	0.1779	-3.37621	0.000734912	0.0240228
Arfgef1	ENSMUSG00000067851	749.268	0.449157	0.133076	3.3752	0.00073762	0.0240792
Galnt1	ENSMUSG00000000420	1224.69	0.3908	0.115854	3.3732	0.000742987	0.0242163
Vim	ENSMUSG00000026728	5803.1	-0.362657	0.107521	-3.3729	0.000743796	0.0242163
Zfp638	ENSMUSG00000030016	2317.77	0.366231	0.108622	3.37162	0.000747285	0.0242334
NA	ENSMUSG00000030122	3266.68	-0.396301	0.117521	-3.37217	0.000745772	0.0242334
Azin1	ENSMUSG00000037458	2117.58	0.344266	0.1021	3.37186	0.000746633	0.0242334
Tmtc3	ENSMUSG00000036676	505.349	0.533951	0.158406	3.37078	0.00074955	0.0242747
Ankrd11	ENSMUSG00000035569	2451	0.465646	0.138177	3.36993	0.00075187	0.0243154
Abhd14a	ENSMUSG00000042210	226.733	-0.707539	0.209978	-3.36959	0.00075279	0.0243154
Nufip1	ENSMUSG00000022009	1771.14	-0.355342	0.105475	-3.36897	0.000754504	0.0243387
Pcgf3	ENSMUSG00000033623	1069.7	0.406802	0.120826	3.36685	0.000760323	0.0244942
Gng2	ENSMUSG00000043004	166.166	-0.793711	0.23595	-3.3639	0.000768503	0.0247149
Gtsf1l	ENSMUSG00000070708	500.464	-0.505759	0.15036	-3.36365	0.000769191	0.0247149
Pum2	ENSMUSG00000020594	2637.54	0.356963	0.106168	3.36225	0.000773112	0.0247702
NA	ENSMUSG00000083061	6462.94	-0.325419	0.0967932	-3.362	0.000773791	0.0247702
NA	ENSMUSG00000083678	1090.3	-0.409327	0.121753	-3.36195	0.000773943	0.0247702
Sec61b	ENSMUSG00000053317	1118.49	-0.400464	0.119206	-3.35942	0.000781066	0.0249656
NA	ENSMUSG00000068014	106.933	-1.16045	0.345495	-3.35881	0.00078278	0.0249878
2510009E07Rik	ENSMUSG00000043391	244.118	0.670898	0.199887	3.35639	0.000789664	0.0251748
Kat7	ENSMUSG00000038909	3165.86	0.317791	0.0947621	3.35357	0.000797766	0.0254
Strn	ENSMUSG00000024077	551.52	0.510001	0.152109	3.35285	0.00079983	0.0254327
Sash1	ENSMUSG00000015305	798.207	0.44003	0.131362	3.34977	0.000808798	0.0256846
Ckap5	ENSMUSG00000040549	2981	0.351756	0.105101	3.34685	0.000817352	0.0259226
Impact	ENSMUSG00000024423	3257.04	0.322625	0.0964289	3.34573	0.000820658	0.0259269
Chchd5	ENSMUSG00000037938	599.258	-0.473046	0.141376	-3.34602	0.000819814	0.0259269
8030462N17Rik	ENSMUSG00000047466	598.204	0.518382	0.154923	3.34606	0.000819686	0.0259269
Tacc1	ENSMUSG00000065954	934.748	0.450883	0.134784	3.34523	0.000822138	0.0259402
Slc38a1	ENSMUSG00000023169	1586.26	0.366901	0.10979	3.34184	0.000832251	0.0262161
Banf1	ENSMUSG00000024844	3171.57	-0.352877	0.105602	-3.34158	0.000833021	0.0262161
Cstb	ENSMUSG00000005054	2230.17	-0.349418	0.104642	-3.33919	0.000840233	0.0264092
Dpys	ENSMUSG00000022304	331.84	-0.593417	0.177774	-3.33804	0.000843724	0.0264302
Zbtb7b	ENSMUSG00000028042	377.063	-0.567453	0.170021	-3.33755	0.000845215	0.0264302
C2cd3	ENSMUSG00000047248	569.423	0.562494	0.168499	3.33826	0.000843057	0.0264302
NA	ENSMUSG00000081232	185.684	0.754612	0.226086	3.33773	0.000844661	0.0264302
Bax	ENSMUSG00000003873	2595.73	-0.38003	0.113902	-3.33646	0.00084852	0.0264844
NA	ENSMUSG00000111964	1228.69	-0.439005	0.131585	-3.33627	0.000849107	0.0264844
NA	ENSMUSG00000087352	582.667	-0.493176	0.147854	-3.33557	0.000851244	0.0265173
Dek	ENSMUSG00000021377	4199.55	0.319279	0.0957392	3.33488	0.00085335	0.0265401
NA	ENSMUSG00000080776	6990.27	-0.307423	0.0921912	-3.33463	0.000854142	0.0265401
Cpeb4	ENSMUSG00000020300	247.219	0.702981	0.210922	3.33289	0.000859478	0.0265675
Btf3	ENSMUSG00000021660	3544.37	-0.343848	0.103178	-3.33258	0.000860444	0.0265675
Pdgfrb	ENSMUSG00000024620	112.904	0.955467	0.286641	3.33332	0.000858166	0.0265675
Rsl24d1	ENSMUSG00000032215	1863.85	-0.367079	0.110106	-3.33386	0.000856489	0.0265675
Rsbn1	ENSMUSG00000044098	345.76	0.581548	0.174481	3.333	0.000859134	0.0265675
NA	ENSMUSG00000057093	604.747	0.468437	0.140604	3.33159	0.000863506	0.0266286
Nup214	ENSMUSG00000001855	1260.73	0.405309	0.121772	3.32842	0.000873399	0.0268617
Pou2f1	ENSMUSG00000026565	657.242	0.561032	0.168573	3.32812	0.000874353	0.0268617
NA	ENSMUSG00000110057	2154.84	-0.38547	0.115804	-3.32865	0.000872693	0.0268617
Xiap	ENSMUSG00000025860	818.266	0.501474	0.150724	3.32709	0.000877586	0.0269273
Aspm	ENSMUSG00000033952	830.214	0.473628	0.142545	3.32265	0.000891657	0.0273248
Psmb1	ENSMUSG00000014769	4305.45	-0.306835	0.0924725	-3.31812	0.000906267	0.0277197
Gm10269	ENSMUSG00000091449	897.25	-0.455916	0.137409	-3.31795	0.000906803	0.0277197
Pfdn5	ENSMUSG00000001289	1173.39	-0.387392	0.116864	-3.3149	0.00091677	0.0279546
Pcm1	ENSMUSG00000031592	2032.93	0.400208	0.12072	3.31518	0.000915832	0.0279546
Bex3	ENSMUSG00000046432	2706.54	-0.379387	0.114477	-3.3141	0.000919382	0.0279995
Timm8b	ENSMUSG00000039016	768.035	-0.43855	0.132355	-3.31343	0.000921601	0.0280091
Ppip5k2	ENSMUSG00000040648	735.885	0.458844	0.138485	3.31331	0.000921983	0.0280091
Knl1	ENSMUSG00000027326	911.295	0.452405	0.136574	3.31253	0.000924549	0.0280523
Nudt4	ENSMUSG00000020029	2540.66	0.338527	0.102249	3.3108	0.000930309	0.0281803
NA	ENSMUSG00000024298	873.037	0.525985	0.158897	3.31022	0.000932215	0.0281803
Ice1	ENSMUSG00000034525	1526.02	0.402871	0.121698	3.31042	0.000931568	0.0281803
Ncapg2	ENSMUSG00000042029	941.662	0.41361	0.125195	3.30371	0.000954145	0.0288076
Mki67	ENSMUSG00000031004	2211.13	0.450093	0.136273	3.30287	0.000956995	0.0288582
Rbfa	ENSMUSG00000024570	549.091	-0.51966	0.15749	-3.29965	0.000968059	0.0291559
Pgk1	ENSMUSG00000062070	3790.93	-0.394269	0.119638	-3.29552	0.000982395	0.0295514
Prc1	ENSMUSG00000038943	1808.46	0.349087	0.106165	3.28815	0.00100849	0.0302992
NA	ENSMUSG00000021131	1794.94	-0.351834	0.107046	-3.28675	0.00101352	0.0303388
Pebp1	ENSMUSG00000032959	3793.57	-0.328074	0.0998069	-3.28708	0.00101231	0.0303388
NA	ENSMUSG00000081788	467.021	0.505192	0.153684	3.28721	0.00101186	0.0303388
Emg1	ENSMUSG00000004268	3085.26	-0.320257	0.0975245	-3.28387	0.00102394	0.0306133
Atp5g1	ENSMUSG00000006057	1200.18	-0.402102	0.122479	-3.28302	0.00102702	0.030668
Etfb	ENSMUSG00000004610	1100.49	-0.430948	0.131314	-3.28182	0.0010314	0.0307613
NA	ENSMUSG00000066407	423.183	-0.60081	0.18315	-3.28043	0.00103651	0.0308509
NA	ENSMUSG00000114688	358.166	-0.58105	0.177133	-3.28031	0.00103692	0.0308509
Nup160	ENSMUSG00000051329	1826.55	0.382204	0.116534	3.27976	0.00103895	0.0308738
Smdt1	ENSMUSG00000022452	1029.66	-0.404722	0.123463	-3.27809	0.00104511	0.0310193
NA	ENSMUSG00000080002	894.657	-0.41281	0.126	-3.27627	0.00105189	0.0311828
Tcf20	ENSMUSG00000041852	1651.92	0.395584	0.120822	3.27409	0.00106002	0.0313857
Rab11fip4	ENSMUSG00000017639	1369.29	0.363172	0.110941	3.27357	0.00106198	0.0314059
NA	ENSMUSG00000116757	585.099	-0.517675	0.158276	-3.27071	0.00107278	0.0316871
NA	ENSMUSG00000044751	1298.94	-0.367936	0.112518	-3.27001	0.00107543	0.0317272
Lims1	ENSMUSG00000019920	981.94	0.402318	0.123062	3.26923	0.0010784	0.0317764
Dpp8	ENSMUSG00000032393	387.271	0.548545	0.167832	3.26843	0.00108147	0.0317904
Ago1	ENSMUSG00000041530	1539.58	0.427184	0.13069	3.26867	0.00108053	0.0317904
Ptpn4	ENSMUSG00000026384	312.405	0.622505	0.190486	3.26798	0.00108319	0.0318031
Amhr2	ENSMUSG00000023047	134.157	-0.84915	0.260155	-3.26402	0.00109844	0.0320761
Uap1l1	ENSMUSG00000026956	567.269	-0.492604	0.150926	-3.26387	0.00109903	0.0320761
Ino80	ENSMUSG00000034154	975.232	0.400942	0.122827	3.26428	0.00109742	0.0320761
NA	ENSMUSG00000071151	568.511	-0.490054	0.150138	-3.26403	0.00109839	0.0320761
NA	ENSMUSG00000114147	150.113	1.01159	0.309891	3.26434	0.0010972	0.0320761
Snrpd1	ENSMUSG00000002477	2110.29	-0.329963	0.101112	-3.26335	0.00110103	0.032096
Mdfic	ENSMUSG00000041390	437.04	0.518508	0.15911	3.2588	0.00111885	0.0325159
Mrps12	ENSMUSG00000045948	748.977	-0.49008	0.150393	-3.25866	0.00111941	0.0325159
NA	ENSMUSG00000083380	1063.84	-0.420193	0.128925	-3.25921	0.00111723	0.0325159
Aldoa	ENSMUSG00000030695	26398.3	-0.361585	0.111081	-3.25514	0.00113336	0.0328581
NA	ENSMUSG00000091086	4296.3	-0.331817	0.10194	-3.25501	0.00113387	0.0328581
NA	ENSMUSG00000083669	1567.53	-0.426685	0.131166	-3.25301	0.0011419	0.0330518
Pak2	ENSMUSG00000022781	1863.6	0.337424	0.103746	3.25239	0.00114438	0.0330844
Dusp9	ENSMUSG00000031383	2516.09	0.337189	0.103762	3.24963	0.00115556	0.0333684
Polr2f	ENSMUSG00000033020	1206.49	-0.396938	0.122217	-3.24782	0.00116294	0.0335418
Ppan	ENSMUSG00000004100	2048	-0.3485	0.107404	-3.24477	0.00117545	0.033863
Mea1	ENSMUSG00000002768	582.547	-0.47488	0.146403	-3.24366	0.00118004	0.0339552
NA	ENSMUSG00000021111	3103.98	0.318154	0.0981163	3.24262	0.00118436	0.0339997
Cmip	ENSMUSG00000034390	468.333	0.510044	0.157278	3.24294	0.00118305	0.0339997
Itpk1	ENSMUSG00000057963	1330.71	-0.363016	0.111966	-3.2422	0.00118613	0.0340106
Skp1a	ENSMUSG00000036309	6643.11	-0.287602	0.0888524	-3.23685	0.00120858	0.0345844
Epop	ENSMUSG00000043439	2662.39	-0.421334	0.130172	-3.23676	0.00120896	0.0345844
Grhpr	ENSMUSG00000035637	961.391	-0.451978	0.139716	-3.23497	0.00121656	0.0347612
Mri1	ENSMUSG00000004996	277.242	-0.62559	0.193668	-3.23022	0.00123694	0.0352204
Nufip2	ENSMUSG00000037857	1460.82	0.385286	0.119257	3.23072	0.00123478	0.0352204
Minos1	ENSMUSG00000050608	1093.93	-0.388096	0.12014	-3.23037	0.00123632	0.0352204
Brwd3	ENSMUSG00000063663	464.155	0.526715	0.163075	3.22989	0.0012384	0.0352211
Vmac	ENSMUSG00000054723	680.235	-0.438906	0.135917	-3.22922	0.00124127	0.0352617
Ubn2	ENSMUSG00000038538	551.706	0.598319	0.185435	3.22658	0.00125279	0.0355481
NA	ENSMUSG00000081049	3753.98	-0.372067	0.115358	-3.22533	0.00125829	0.0356628
Prpf8	ENSMUSG00000020850	9249.58	0.299741	0.0929518	3.22469	0.00126109	0.0356633
Tmtc1	ENSMUSG00000030306	94.9534	1.01761	0.315572	3.22466	0.00126122	0.0356633
Siva1	ENSMUSG00000064326	1149.16	-0.384791	0.119376	-3.22336	0.00126697	0.0357847
Nsmce1	ENSMUSG00000030750	1255.7	-0.380035	0.118018	-3.22014	0.00128127	0.0361468
Fkbp3	ENSMUSG00000020949	5399.15	-0.286291	0.088996	-3.2169	0.00129586	0.0364745
Eea1	ENSMUSG00000036499	253.329	0.649508	0.201894	3.21707	0.00129506	0.0364745
Tnrc6a	ENSMUSG00000052707	800.862	0.524693	0.163188	3.21526	0.00130328	0.0366412
Cd81	ENSMUSG00000037706	2742.6	-0.39133	0.121738	-3.21454	0.00130656	0.0366913
Ssh1	ENSMUSG00000042121	1033.35	0.384905	0.119765	3.21383	0.00130976	0.0366971
Plekhf2	ENSMUSG00000049969	1856.51	0.345416	0.107474	3.21394	0.00130927	0.0366971
Chchd4	ENSMUSG00000034203	1451.55	-0.352676	0.109878	-3.20972	0.00132864	0.0371112
Tgif1	ENSMUSG00000047407	1761.89	-0.357248	0.111284	-3.21025	0.00132618	0.0371112
NA	ENSMUSG00000052146	1048.8	-0.383773	0.119569	-3.20963	0.00132908	0.0371112
NA	ENSMUSG00000117338	1269.85	-0.371334	0.115721	-3.20888	0.00133253	0.0371652
Pphln1	ENSMUSG00000036167	464.787	0.497465	0.155079	3.20782	0.00133747	0.0372608
Ccnt1	ENSMUSG00000011960	1189.53	0.395762	0.123418	3.20668	0.00134275	0.0373654
NA	ENSMUSG00000087590	269.122	-0.61365	0.191416	-3.20584	0.00134667	0.0374319
Slc38a2	ENSMUSG00000022462	818.059	0.430835	0.134462	3.20415	0.00135463	0.0375435
Atp13a3	ENSMUSG00000022533	1388.98	0.442336	0.138044	3.20432	0.00135383	0.0375435
Fubp3	ENSMUSG00000026843	2333.52	0.319061	0.0995819	3.20401	0.00135528	0.0375435
Nf1	ENSMUSG00000020716	378.674	0.577822	0.180459	3.20196	0.00136494	0.0377258
Gadd45a	ENSMUSG00000036390	131.316	-0.861386	0.26901	-3.20206	0.00136449	0.0377258
Cox5b	ENSMUSG00000061518	1379.81	-0.35419	0.110644	-3.20117	0.0013687	0.0377873
Tjp1	ENSMUSG00000030516	1306.96	0.420697	0.13148	3.19971	0.00137566	0.0378893
Fam53b	ENSMUSG00000030956	707.444	0.430579	0.13458	3.19942	0.00137703	0.0378893
Zbtb34	ENSMUSG00000068966	665.511	0.451532	0.141122	3.19958	0.00137626	0.0378893
NA	ENSMUSG00000061544	1675.94	0.388318	0.121404	3.19857	0.00138111	0.037959
Mlf2	ENSMUSG00000030120	3795.7	-0.326375	0.102066	-3.19768	0.0013854	0.038034
Atp2b2	ENSMUSG00000030302	78.2699	1.13065	0.353646	3.19713	0.00138803	0.0380637
Tenm3	ENSMUSG00000031561	341.585	0.560096	0.175304	3.195	0.00139832	0.0383032
Arl6ip4	ENSMUSG00000029404	578.568	-0.475096	0.148736	-3.19423	0.00140202	0.0383616
Nop56	ENSMUSG00000027405	3443.62	-0.298347	0.0934624	-3.19217	0.0014121	0.0385944
Efna3	ENSMUSG00000028039	126.67	-0.861267	0.269985	-3.19006	0.00142245	0.0388337
Ppp1r15b	ENSMUSG00000046062	2450.07	0.323547	0.101466	3.18872	0.00142905	0.0389707
Dbi	ENSMUSG00000026385	1381.75	-0.371318	0.116513	-3.18691	0.00143803	0.039172
NA	ENSMUSG00000105031	212.854	-0.676099	0.212173	-3.18655	0.00143982	0.0391771
Romo1	ENSMUSG00000067847	265.691	-0.615007	0.193022	-3.18621	0.00144151	0.0391798
Casp8ap2	ENSMUSG00000028282	972.809	0.450779	0.14153	3.18504	0.00144736	0.0392951
Ammecr1l	ENSMUSG00000041915	371.126	0.604112	0.189757	3.18361	0.00145451	0.0394454
Cbx5	ENSMUSG00000009575	4534.2	0.327574	0.102989	3.18068	0.00146932	0.0396987
Gm15800	ENSMUSG00000042744	383.968	0.564	0.177332	3.18048	0.00147032	0.0396987
Rictor	ENSMUSG00000050310	507.256	0.505266	0.158822	3.18134	0.00146595	0.0396987
NA	ENSMUSG00000063623	1577.52	-0.417578	0.13129	-3.18057	0.00146984	0.0396987
Tpi1	ENSMUSG00000023456	8645.08	-0.350896	0.110383	-3.17889	0.0014784	0.0398728
NA	ENSMUSG00000110279	2074.26	-0.343695	0.108159	-3.17769	0.00148452	0.0399939
Psma5	ENSMUSG00000068749	757.617	-0.415347	0.130739	-3.17691	0.00148851	0.0400574
Ttc28	ENSMUSG00000033209	344.831	0.585656	0.184437	3.17537	0.00149643	0.0402195
Garem1	ENSMUSG00000042680	135.666	0.885539	0.278901	3.17511	0.00149781	0.0402195
NA	ENSMUSG00000089782	6629.04	-0.284633	0.0897421	-3.17167	0.00151563	0.0406533
Cst3	ENSMUSG00000027447	1703.43	-0.352367	0.11111	-3.17133	0.00151743	0.040657
NA	ENSMUSG00000043716	13509.3	-0.276892	0.0873508	-3.16989	0.00152498	0.0408074
NA	ENSMUSG00000080877	659.395	-0.437433	0.138008	-3.16962	0.00152637	0.0408074
Arap1	ENSMUSG00000032812	370.302	-0.533254	0.16842	-3.16621	0.00154438	0.0410652
Tmed7	ENSMUSG00000033184	1425.75	0.358727	0.113285	3.16659	0.00154238	0.0410652
Brca2	ENSMUSG00000041147	1393.88	0.43946	0.138781	3.16656	0.00154254	0.0410652
NA	ENSMUSG00000115193	388.467	-0.564693	0.178339	-3.16641	0.00154336	0.0410652
NA	ERVB7_1-LTR_MM:ERVK:LTR	1491.39	-0.34953	0.110367	-3.16697	0.00154038	0.0410652
Lman1	ENSMUSG00000041891	1831.01	0.3365	0.106303	3.16549	0.00154824	0.0411231
Mrpl2	ENSMUSG00000002767	1358.52	-0.380171	0.120123	-3.16486	0.00155158	0.0411673
Lrrc58	ENSMUSG00000034158	1284.03	0.367403	0.116131	3.1637	0.00155778	0.0412872
Mrps24	ENSMUSG00000020477	663.4	-0.449442	0.142133	-3.16211	0.00156628	0.0414675
Ubr2	ENSMUSG00000023977	784.858	0.426953	0.135037	3.16175	0.00156822	0.0414741
Nucks1	ENSMUSG00000026434	5580.67	0.281171	0.0889598	3.16066	0.00157414	0.0415859
Slc1a4	ENSMUSG00000020142	496.507	0.5517	0.174571	3.16032	0.00157598	0.0415895
Tmem231	ENSMUSG00000031951	596.511	0.446522	0.141312	3.15982	0.00157867	0.0416158
Cbfb	ENSMUSG00000031885	1245.89	0.358748	0.11359	3.15826	0.00158714	0.0417046
Usp37	ENSMUSG00000033364	1244.57	0.389403	0.123296	3.15829	0.00158699	0.0417046
Psmb3	ENSMUSG00000069744	1445.77	-0.384664	0.121785	-3.15854	0.00158563	0.0417046
Eno1b	ENSMUSG00000059040	17403.1	-0.333515	0.105613	-3.15791	0.00158905	0.04171
Nfatc3	ENSMUSG00000031902	900.919	0.413352	0.130917	3.15736	0.00159206	0.0417444
NA	ENSMUSG00000084830	1061.84	-0.407146	0.128973	-3.15682	0.00159498	0.0417763
Akap1	ENSMUSG00000018428	2612.33	0.307321	0.0973816	3.15584	0.00160038	0.0418529
NA	ENSMUSG00000094344	1982.97	-0.394528	0.125022	-3.15567	0.00160132	0.0418529
NA	ENSMUSG00000115338	403.085	-0.551282	0.17474	-3.15487	0.00160568	0.0419221
Top1	ENSMUSG00000070544	2432.69	0.319086	0.10117	3.15396	0.00161071	0.0420086
Far1	ENSMUSG00000030759	1353.17	0.361109	0.114538	3.15275	0.00161739	0.0421382
AC099934.3	ENSMUSG00000113149	1803.82	-0.338255	0.107318	-3.15189	0.00162219	0.0422182
Gfpt1	ENSMUSG00000029992	833.342	0.417875	0.132639	3.15048	0.00163001	0.0423671
Erlin2	ENSMUSG00000031483	789.355	0.427702	0.135768	3.15024	0.00163136	0.0423671
NA	ENSMUSG00000108321	123.738	1.00899	0.320331	3.14984	0.0016336	0.0423801
Tarbp1	ENSMUSG00000090290	443.617	0.507287	0.161161	3.14771	0.00164556	0.0426454
NA	ENSMUSG00000044330	499.191	-0.484738	0.154034	-3.14696	0.00164976	0.042709
Morc1	ENSMUSG00000022652	2305.98	-0.317892	0.101054	-3.14575	0.00165662	0.0427963
NA	ENSMUSG00000051257	2006.23	-0.364933	0.116008	-3.14577	0.00165652	0.0427963
Fcf1	ENSMUSG00000021243	548.986	-0.473797	0.150709	-3.14378	0.00166779	0.0429943
Ndufaf6	ENSMUSG00000050323	288.763	-0.59596	0.189567	-3.1438	0.00166767	0.0429943
Psmb2	ENSMUSG00000028837	2076.74	-0.324974	0.103418	-3.14232	0.00167613	0.0431186
Spint2	ENSMUSG00000074227	852.117	-0.414729	0.131976	-3.14246	0.00167537	0.0431186
Pgp	ENSMUSG00000043445	1104.91	-0.428335	0.136445	-3.13924	0.00169387	0.0435294
Birc6	ENSMUSG00000024073	1557.79	0.464828	0.148125	3.13809	0.00170055	0.0436551
Polr2i	ENSMUSG00000019738	499.316	-0.485484	0.154876	-3.13466	0.00172051	0.0441214
Tsen34	ENSMUSG00000035585	1580.69	-0.407696	0.130083	-3.13412	0.0017237	0.0441569
Amdhd2	ENSMUSG00000036820	406.03	-0.527932	0.168499	-3.13314	0.00172944	0.0441657
Mrpl47	ENSMUSG00000037531	1411.67	-0.34661	0.110617	-3.13342	0.00172784	0.0441657
NA	ENSMUSG00000084880	547.608	-0.473431	0.151094	-3.13335	0.00172823	0.0441657
Ndufc1	ENSMUSG00000037152	797.763	-0.405138	0.129387	-3.13122	0.00174084	0.0443076
Mphosph9	ENSMUSG00000038126	387.716	0.546109	0.174438	3.13068	0.001744	0.0443076
Atp6v1g1	ENSMUSG00000039105	1547	-0.339342	0.108393	-3.13068	0.00174404	0.0443076
Tlk1	ENSMUSG00000041997	1231.8	0.388193	0.123986	3.13094	0.00174248	0.0443076
NA	ENSMUSG00000047905	1212.96	-0.380479	0.121527	-3.13081	0.00174323	0.0443076
Bclaf1	ENSMUSG00000037608	2855.3	0.323479	0.103345	3.13008	0.00174757	0.0443515
Braf	ENSMUSG00000002413	342.61	0.603829	0.193031	3.12815	0.0017591	0.0443683
Rabac1	ENSMUSG00000003380	485.566	-0.522944	0.167154	-3.12851	0.00175694	0.0443683
Ndufb9	ENSMUSG00000022354	1122.52	-0.364831	0.116575	-3.1296	0.00175047	0.0443683
Atp7a	ENSMUSG00000033792	154.001	0.819026	0.261804	3.12839	0.00175764	0.0443683
Map9	ENSMUSG00000033900	300.439	0.572314	0.182958	3.12812	0.00175927	0.0443683
NA	ENSMUSG00000081214	485.418	-0.50304	0.160779	-3.12876	0.00175544	0.0443683
NA	RLTRETN_Mm:ERVK:LTR	432.191	-0.519461	0.166076	-3.12785	0.00176091	0.0443683
Zfp296	ENSMUSG00000011267	577.467	-0.555608	0.177708	-3.12653	0.00176884	0.0445225
Xpr1	ENSMUSG00000026469	273.491	0.606808	0.194289	3.12322	0.00178882	0.0448871
Manea	ENSMUSG00000040520	228.587	0.653397	0.20918	3.12361	0.00178648	0.0448871
Nutf2-ps1	ENSMUSG00000071497	1715.52	-0.335599	0.107452	-3.12324	0.00178874	0.0448871
Nudt3	ENSMUSG00000024213	990.244	-0.419391	0.134424	-3.11993	0.00180896	0.0453461
Psmc3	ENSMUSG00000002102	3608.1	-0.32069	0.102881	-3.11709	0.00182643	0.0455049
Ak1	ENSMUSG00000026817	1056.89	-0.384369	0.123303	-3.11727	0.00182537	0.0455049
Larp4b	ENSMUSG00000033499	1482.31	0.341678	0.109565	3.1185	0.00181777	0.0455049
Ndufb10	ENSMUSG00000040048	1332.63	-0.370721	0.118911	-3.11763	0.00182312	0.0455049
Kmt5b	ENSMUSG00000045098	781.789	0.4062	0.130301	3.11741	0.0018245	0.0455049
Gen1	ENSMUSG00000051235	436.072	0.492761	0.158072	3.11732	0.00182501	0.0455049
Rmnd5a	ENSMUSG00000002222	1768.79	0.339183	0.108866	3.11559	0.00183577	0.0456631
Phf3	ENSMUSG00000048874	1868.91	0.358701	0.115135	3.11547	0.00183651	0.0456631
Jam2	ENSMUSG00000053062	4718.51	0.291828	0.0936871	3.11492	0.00183993	0.0457017
Strn3	ENSMUSG00000020954	796.725	0.408078	0.13103	3.11439	0.00184327	0.0457384
Arhgap19	ENSMUSG00000025154	1686.6	0.330749	0.106251	3.11291	0.00185254	0.0459219
Rdm1	ENSMUSG00000010362	942.106	-0.396999	0.127573	-3.11193	0.00185868	0.0459348
Mbtps1	ENSMUSG00000031835	2135.79	0.325065	0.104455	3.11201	0.00185818	0.0459348
Hebp1	ENSMUSG00000042770	1596.54	-0.338847	0.108871	-3.11238	0.00185584	0.0459348
Top2a	ENSMUSG00000020914	9379.85	0.266855	0.0857807	3.1109	0.00186517	0.0460025
Zfp507	ENSMUSG00000044452	552.543	0.540814	0.173837	3.11103	0.00186435	0.0460025
H2afz	ENSMUSG00000037894	1472.67	-0.390999	0.125739	-3.10962	0.0018733	0.0461102
Abhd2	ENSMUSG00000039202	1096.91	0.388392	0.1249	3.10963	0.00187321	0.0461102
Ncoa3	ENSMUSG00000027678	1876	0.366844	0.118068	3.10705	0.00188962	0.0462797
Hdlbp	ENSMUSG00000034088	5644.7	0.276293	0.088923	3.1071	0.00188932	0.0462797
Thyn1	ENSMUSG00000035443	1241.19	-0.36286	0.116774	-3.10737	0.00188761	0.0462797
Zc3h4	ENSMUSG00000059273	1624.43	0.335809	0.108062	3.10757	0.00188635	0.0462797
Pdzd8	ENSMUSG00000074746	664.383	0.426868	0.137346	3.10798	0.00188371	0.0462797
Plagl1	ENSMUSG00000019817	970.88	0.378483	0.121849	3.10616	0.00189536	0.0463573
Pecam1	ENSMUSG00000020717	1100.2	0.367237	0.118265	3.10521	0.00190146	0.0463573
Uqcrb	ENSMUSG00000021520	827.749	-0.40636	0.130857	-3.10538	0.00190034	0.0463573
NA	ENSMUSG00000049881	797.548	-0.414872	0.133611	-3.10508	0.00190225	0.0463573
NA	ENSMUSG00000084319	25707.5	-0.255212	0.0821832	-3.10541	0.00190018	0.0463573
Npc2	ENSMUSG00000021242	2964.11	-0.33038	0.106526	-3.1014	0.00192608	0.0467072
Crabp1	ENSMUSG00000032291	369.77	-0.557195	0.179629	-3.10192	0.00192267	0.0467072
Stk24	ENSMUSG00000063410	1502.23	0.337657	0.108861	3.10173	0.00192395	0.0467072
NA	ENSMUSG00000086841	900.381	-0.45449	0.146544	-3.10139	0.00192613	0.0467072
NA	MurERV4_19-int:ERVK:LTR	278.275	0.604045	0.194741	3.10179	0.00192357	0.0467072
Acads	ENSMUSG00000029545	1134.65	-0.384238	0.123952	-3.09991	0.00193581	0.0468492
Bex4	ENSMUSG00000047844	956.147	-0.388584	0.125351	-3.09998	0.00193534	0.0468492
Epb41l1	ENSMUSG00000027624	547.705	0.467831	0.150957	3.09909	0.00194114	0.0469321
Ube2m	ENSMUSG00000005575	1238.21	-0.389856	0.125906	-3.09641	0.00195882	0.0473036
Spry4	ENSMUSG00000024427	47.3559	-1.41443	0.456831	-3.09617	0.00196037	0.0473036
Srcap	ENSMUSG00000053877	887.077	0.506146	0.163537	3.095	0.00196812	0.0474438
Pcolce2	ENSMUSG00000015354	258.063	-0.643045	0.207811	-3.09438	0.00197227	0.0474973
Npr3	ENSMUSG00000022206	105.973	0.901429	0.291419	3.09324	0.00197987	0.0476334
Myh10	ENSMUSG00000020900	1242.42	0.366287	0.118488	3.09134	0.00199252	0.0477038
Xpo4	ENSMUSG00000021952	1422.82	0.376484	0.121771	3.09174	0.00198989	0.0477038
NA	ENSMUSG00000023048	709.212	-0.41507	0.13424	-3.092	0.00198814	0.0477038
Ndufv2	ENSMUSG00000024099	2745.4	-0.307053	0.0993171	-3.09164	0.00199051	0.0477038
Fam126a	ENSMUSG00000028995	276.629	0.607429	0.196486	3.09147	0.00199168	0.0477038
Alms1	ENSMUSG00000063810	509.399	0.589674	0.190779	3.09088	0.00199564	0.0477319
Sox21	ENSMUSG00000061517	1023.68	0.378344	0.122426	3.0904	0.0019989	0.0477633
Eif3h	ENSMUSG00000022312	4468.12	-0.282595	0.0914613	-3.08978	0.00200305	0.0478157
Rps25	ENSMUSG00000009927	4215.26	-0.365656	0.118399	-3.08835	0.00201273	0.047907
Celsr1	ENSMUSG00000016028	871.135	0.472132	0.152851	3.08885	0.00200935	0.047907
Gm20538	ENSMUSG00000091471	678.267	-0.423514	0.137128	-3.08844	0.00201208	0.047907
Snrpc	ENSMUSG00000024217	777.545	-0.400391	0.129683	-3.08745	0.00201882	0.0479586
Pop5	ENSMUSG00000060152	646.217	-0.424494	0.137479	-3.0877	0.0020171	0.0479586
Ppp6r3	ENSMUSG00000024908	2552.84	0.309391	0.10022	3.08712	0.00202106	0.0479655
Tcp11	ENSMUSG00000062859	91.8141	0.974794	0.315813	3.08661	0.00202451	0.0480009
Rerg	ENSMUSG00000030222	26.214	-1.91524	0.620566	-3.08627	0.00202682	0.0480091
Atp6v1f	ENSMUSG00000004285	1116.45	-0.372032	0.120661	-3.08329	0.00204728	0.0483713
Lama1	ENSMUSG00000032796	1198.25	0.379443	0.123069	3.08318	0.00204802	0.0483713
Gm21981	ENSMUSG00000079444	375.866	-0.578758	0.187704	-3.08336	0.00204677	0.0483713
Pum1	ENSMUSG00000028580	2828.44	0.302367	0.0981876	3.07949	0.00207358	0.0488337
Mon2	ENSMUSG00000034602	762.999	0.406057	0.131835	3.08003	0.0020698	0.0488337
Bri3	ENSMUSG00000047843	642.231	-0.436555	0.141759	-3.07956	0.00207308	0.0488337
Efnb1	ENSMUSG00000031217	121.437	0.83362	0.270889	3.07735	0.00208852	0.0490911
NA	ENSMUSG00000090516	835.3	-0.389959	0.126718	-3.07737	0.00208836	0.0490911
R3hdm2	ENSMUSG00000025404	808.062	0.424732	0.138103	3.07547	0.00210169	0.0493535
Lyst	ENSMUSG00000019726	164.151	0.758271	0.246703	3.07361	0.00211482	0.0495816
Sox2	ENSMUSG00000074637	5149.51	-0.282029	0.0917607	-3.07353	0.00211545	0.0495816
NA	ENSMUSG00000115987	597.717	-0.460082	0.149728	-3.07279	0.0021207	0.0496573
Enox1	ENSMUSG00000022012	38.002	-1.5018	0.488862	-3.07203	0.00212609	0.0496886
Fabp3	ENSMUSG00000028773	839.345	-0.398138	0.129598	-3.0721	0.00212557	0.0496886
Mfn1	ENSMUSG00000027668	1459.96	0.338411	0.110201	3.07087	0.00213439	0.049835
Glg1	ENSMUSG00000003316	1594.62	0.398016	0.129691	3.06896	0.00214805	0.0501061
Rpl39l	ENSMUSG00000039209	1544.5	-0.372119	0.12129	-3.068	0.00215495	0.0502194
Tnrc6b	ENSMUSG00000047888	356.275	0.577849	0.188366	3.06769	0.0021572	0.050224
Cenpa	ENSMUSG00000029177	2014	-0.320533	0.104542	-3.06605	0.00216905	0.050452
NA	ENSMUSG00000058443	4788.49	-0.281715	0.0919066	-3.06523	0.00217501	0.0505427
NA	ENSMUSG00000082044	1352.37	-0.344048	0.112318	-3.06317	0.00219009	0.0508449
Chchd10	ENSMUSG00000049422	3419.56	-0.36658	0.119776	-3.06054	0.00220936	0.0512437
Dhx16	ENSMUSG00000024422	3438.07	-0.307948	0.100631	-3.06017	0.00221211	0.0512591
Hap1	ENSMUSG00000006930	1275.35	-0.347653	0.11369	-3.05791	0.00222884	0.0515388
Snx3	ENSMUSG00000019804	2708.42	-0.324531	0.106136	-3.05769	0.00223049	0.0515388
Eif5a	ENSMUSG00000078812	16989.5	-0.303635	0.0992917	-3.05801	0.00222812	0.0515388
Ndufa3	ENSMUSG00000035674	642.521	-0.424065	0.138822	-3.05474	0.00225253	0.0519762
Smg7	ENSMUSG00000042772	2002.07	0.340205	0.111375	3.05459	0.00225366	0.0519762
Thrap3	ENSMUSG00000043962	3107.46	0.297503	0.0974365	3.0533	0.0022634	0.0521517
Srsf9	ENSMUSG00000029538	1166.74	-0.379511	0.12448	-3.04878	0.00229773	0.052881
Ubr5	ENSMUSG00000037487	6603.68	0.338844	0.111152	3.04848	0.00229999	0.052881
NA	ENSMUSG00000078498	858.602	0.39531	0.129683	3.04828	0.00230152	0.052881
Peli1	ENSMUSG00000020134	436.306	0.482189	0.158224	3.04751	0.00230745	0.0529338
Fktn	ENSMUSG00000028414	333.354	0.533941	0.175211	3.04742	0.00230814	0.0529338
NA	ENSMUSG00000082988	432.411	0.492764	0.161807	3.04538	0.0023239	0.0532456
Stag1	ENSMUSG00000037286	1830.8	0.321786	0.105677	3.04499	0.00232688	0.053264
Myo1f	ENSMUSG00000024300	438.9	0.516208	0.169659	3.04262	0.00234529	0.0536355
Trip11	ENSMUSG00000021188	350.584	0.574827	0.188971	3.04187	0.00235114	0.0537191
Glce	ENSMUSG00000032252	528.452	0.450313	0.1481	3.04059	0.00236111	0.0538967
Cbfa2t2	ENSMUSG00000038533	1549.79	0.333891	0.109833	3.04	0.00236578	0.053953
NA	ENSMUSG00000091478	2718.94	-0.331602	0.109105	-3.0393	0.0023713	0.0540287
Ruvbl2	ENSMUSG00000003868	3770.27	-0.319034	0.104999	-3.03844	0.00237805	0.0541251
Dact2	ENSMUSG00000048826	499.255	-0.458143	0.150794	-3.0382	0.00237995	0.0541251
Zdhhc5	ENSMUSG00000034075	1061.75	0.381503	0.125588	3.03773	0.0023837	0.0541602
Rock2	ENSMUSG00000020580	882.073	0.419182	0.138074	3.03593	0.00239795	0.0543831
Ifitm3	ENSMUSG00000025492	1487.96	-0.388844	0.128073	-3.03612	0.00239642	0.0543831
NA	ENSMUSG00000079575	460.275	0.525489	0.173134	3.03516	0.00240409	0.054472
NA	ENSMUSG00000063171	8529.38	-0.34447	0.113506	-3.03483	0.00240673	0.0544813
Coa3	ENSMUSG00000017188	666.571	-0.420308	0.138521	-3.03424	0.0024114	0.0544866
Slc9a3r1	ENSMUSG00000020733	975.64	-0.410378	0.135244	-3.03436	0.0024105	0.0544866
Kif20b	ENSMUSG00000024795	1359.89	0.364593	0.120184	3.03362	0.00241641	0.0545486
Zfp704	ENSMUSG00000040209	1019.42	0.425234	0.140199	3.03307	0.00242082	0.0545486
NA	ENSMUSG00000115868	476.863	-0.471261	0.155371	-3.03314	0.0024202	0.0545486
Pkm	ENSMUSG00000032294	29498.8	-0.310462	0.102411	-3.03153	0.00243315	0.0547587
Ago2	ENSMUSG00000036698	4155.18	0.719594	0.237384	3.03135	0.00243461	0.0547587
Apex1	ENSMUSG00000035960	1751.89	-0.381602	0.12596	-3.02955	0.00244921	0.0550364
Acsl4	ENSMUSG00000031278	489.184	0.483563	0.15969	3.02812	0.00246077	0.0552456
Slc43a1	ENSMUSG00000027075	137.815	0.772553	0.25519	3.02737	0.00246692	0.055333
Crip2	ENSMUSG00000006356	667.183	-0.470885	0.155703	-3.02424	0.00249255	0.0557647
Srm	ENSMUSG00000006442	2810.76	-0.367193	0.121419	-3.02419	0.00249299	0.0557647
Fam208b	ENSMUSG00000033799	277.803	0.644133	0.212981	3.02437	0.00249153	0.0557647
Usf3	ENSMUSG00000068284	322.235	0.586915	0.194113	3.02357	0.00249811	0.0558284
Aurkaip1	ENSMUSG00000065990	1305.19	-0.346766	0.114732	-3.0224	0.00250776	0.0559929
Ssbp4	ENSMUSG00000070003	1041.31	-0.38247	0.126587	-3.0214	0.00251605	0.0560759
Zfx	ENSMUSG00000079509	641.067	0.421062	0.139348	3.02165	0.002514	0.0560759
Fgd4	ENSMUSG00000022788	170.526	0.711322	0.235575	3.01952	0.00253179	0.0563755
Ccdc58	ENSMUSG00000075229	1048.55	-0.368832	0.122164	-3.01916	0.00253477	0.0563906
Tnks2	ENSMUSG00000024811	4022.25	0.277114	0.0918127	3.01825	0.00254236	0.0564598
Golga3	ENSMUSG00000029502	733.172	0.427743	0.141719	3.01824	0.00254249	0.0564598
Cpd	ENSMUSG00000020841	407.05	0.519664	0.172336	3.01542	0.00256625	0.0568552
Zbtb33	ENSMUSG00000048047	283.089	0.63564	0.210797	3.01541	0.00256636	0.0568552
Cops9	ENSMUSG00000073616	560.806	-0.472048	0.156551	-3.0153	0.00256725	0.0568552
Parm1	ENSMUSG00000034981	139.106	0.772267	0.256163	3.01475	0.00257195	0.0568592
Sfn	ENSMUSG00000047281	231.048	-0.626394	0.207778	-3.01473	0.00257207	0.0568592
Klhdc7a	ENSMUSG00000078234	599.268	0.493182	0.163618	3.01422	0.00257639	0.0569034
Ythdc2	ENSMUSG00000034653	361.589	0.54482	0.18082	3.01305	0.00258634	0.0570718
D8Ertd738e	ENSMUSG00000019362	1023.99	-0.389443	0.129309	-3.01172	0.00259769	0.0572142
2700060E02Rik	ENSMUSG00000021807	1819.25	-0.337849	0.11218	-3.01168	0.00259805	0.0572142
Samd1	ENSMUSG00000079003	1166.13	-0.369197	0.122597	-3.01148	0.0025998	0.0572142
Prelid2	ENSMUSG00000056671	215.296	-0.656806	0.218201	-3.0101	0.00261166	0.0574236
Lamtor2	ENSMUSG00000028062	595.869	-0.464947	0.154542	-3.00854	0.00262506	0.0576383
NA	ENSMUSG00000103975	224.104	0.658586	0.218914	3.00842	0.00262612	0.0576383
Zdhhc21	ENSMUSG00000028403	421.405	0.524952	0.174573	3.00706	0.0026379	0.0577606
Ccdc186	ENSMUSG00000035173	412.764	0.542588	0.180441	3.00701	0.00263831	0.0577606
NA	ENSMUSG00000067719	1525.18	-0.329512	0.109583	-3.00696	0.00263876	0.0577606
N4bp2	ENSMUSG00000037795	787.991	0.443971	0.147721	3.00547	0.00265167	0.0579914
Rad21	ENSMUSG00000022314	5372.07	0.270044	0.0899045	3.00367	0.00266743	0.058218
Trim33	ENSMUSG00000033014	1093.57	0.35397	0.117846	3.00367	0.00266742	0.058218
Apol6	ENSMUSG00000033576	38.9302	-1.44572	0.481372	-3.00333	0.00267045	0.058218
NA	ENSMUSG00000117515	364.675	-0.519522	0.172989	-3.0032	0.00267153	0.058218
Rpl21	ENSMUSG00000041453	1456.91	-0.334679	0.111453	-3.00288	0.0026744	0.0582288
NA	ENSMUSG00000090137	539.982	-0.451572	0.150425	-3.00198	0.00268229	0.0583488
NA	ENSMUSG00000083022	1348.54	-0.348688	0.116268	-2.999	0.00270866	0.0588701
Ric1	ENSMUSG00000038658	547.924	0.470041	0.156822	2.9973	0.00272386	0.059148
Eif6	ENSMUSG00000027613	1946.49	-0.376827	0.125753	-2.99656	0.00273048	0.0592393
Ncam1	ENSMUSG00000039542	572.692	0.430126	0.143568	2.99597	0.00273573	0.059289
Dynlt1f	ENSMUSG00000095677	333.2	-0.526303	0.175682	-2.99576	0.00273761	0.059289
Il6ra	ENSMUSG00000027947	127.155	-0.798021	0.266409	-2.99548	0.00274017	0.0592921
Tmeff1	ENSMUSG00000028347	1604.9	0.320817	0.107118	2.99498	0.00274465	0.0592995
NA	ENSMUSG00000060377	580.044	-0.468126	0.156308	-2.9949	0.00274535	0.0592995
Psme1	ENSMUSG00000022216	757.452	-0.401835	0.134211	-2.99405	0.002753	0.0593565
Mrpl21	ENSMUSG00000024829	923.771	-0.370377	0.123728	-2.99348	0.00275813	0.0593565
Cuedc2	ENSMUSG00000036748	829.999	-0.385704	0.128862	-2.99317	0.00276099	0.0593565
Sf3b6	ENSMUSG00000037361	1152.12	-0.347652	0.116125	-2.99377	0.00275551	0.0593565
NA	ENSMUSG00000044303	456.655	-0.477427	0.159514	-2.993	0.00276251	0.0593565
NA	ENSMUSG00000066491	574.26	-0.435984	0.145647	-2.99343	0.00275859	0.0593565
Mfsd14b	ENSMUSG00000038212	772.81	0.392801	0.131259	2.99256	0.00276648	0.0593897
Rps12	ENSMUSG00000061983	510.489	-0.470476	0.157243	-2.99203	0.00277128	0.0594406
NA	ENSMUSG00000078868	97.4384	0.965079	0.32278	2.9899	0.00279067	0.0598042
Bola1	ENSMUSG00000015943	333.67	-0.526511	0.176226	-2.98771	0.0028108	0.0600781
Ndufb11	ENSMUSG00000031059	1454.46	-0.332424	0.111263	-2.98772	0.00281064	0.0600781
Dohh	ENSMUSG00000078440	881.882	-0.422351	0.141338	-2.98823	0.002806	0.0600781
NA	ENSMUSG00000092454	458.939	-0.501165	0.167873	-2.98537	0.00283234	0.0604858
Rabepk	ENSMUSG00000070953	359.614	-0.521439	0.174749	-2.98393	0.00284573	0.0607187
Ctnnal1	ENSMUSG00000038816	343.296	-0.516212	0.173029	-2.98337	0.0028509	0.0607762
Bod1l	ENSMUSG00000061755	569.45	0.499116	0.167333	2.98276	0.00285659	0.0608445
Phb2	ENSMUSG00000004264	5985.54	-0.294091	0.0986311	-2.98173	0.00286629	0.0609135
Rad50	ENSMUSG00000020380	858.833	0.383351	0.128571	2.98162	0.00286728	0.0609135
Trak2	ENSMUSG00000026028	550.528	0.461454	0.154751	2.9819	0.00286463	0.0609135
Daam1	ENSMUSG00000034574	593.511	0.461126	0.154679	2.98118	0.00287144	0.0609492
Gm45233	ENSMUSG00000107482	949.403	-0.390264	0.131027	-2.97851	0.00289655	0.061429
NA	ENSMUSG00000098798	2694.28	-0.343218	0.11529	-2.977	0.00291081	0.061678
NA	ENSMUSG00000097743	457.069	0.460664	0.154871	2.97449	0.00293474	0.0621314
NA	RLTR6-int:ERV1:LTR	235.519	0.622213	0.209221	2.97395	0.00293989	0.0621867
Ndufa1	ENSMUSG00000016427	563.231	-0.433734	0.145954	-2.97172	0.00296133	0.0623711
Scaf4	ENSMUSG00000022983	823.215	0.417061	0.140334	2.97191	0.00295955	0.0623711
Dmrt1	ENSMUSG00000024837	176.324	0.692886	0.233115	2.97229	0.00295589	0.0623711
Dtymk	ENSMUSG00000026281	3304.23	-0.27971	0.094122	-2.97179	0.00296072	0.0623711
Psrc1	ENSMUSG00000068744	1165.47	-0.355516	0.119616	-2.97214	0.00295731	0.0623711
Drap1	ENSMUSG00000024914	1127.9	-0.348865	0.117431	-2.9708	0.00297028	0.0625059
Arhgap35	ENSMUSG00000058230	1565.09	0.421843	0.142025	2.97021	0.00297598	0.0625721
Nfkbib	ENSMUSG00000030595	421.322	-0.502858	0.16947	-2.96724	0.00300482	0.0631243
Notch4	ENSMUSG00000015468	282.795	0.557698	0.187999	2.9665	0.00301209	0.063223
NA	ENSMUSG00000117187	528.853	-0.484888	0.163581	-2.96421	0.00303463	0.0636417
Timp1	ENSMUSG00000001131	396.439	-0.507818	0.171374	-2.96322	0.00304437	0.0637525
Wasf2	ENSMUSG00000028868	2394.48	0.293985	0.0992488	2.9621	0.00305552	0.0637525
NA	ENSMUSG00000042962	739.125	-0.414107	0.139757	-2.96305	0.00304607	0.0637525
NA	ENSMUSG00000080058	543.743	-0.461317	0.155702	-2.96281	0.00304843	0.0637525
NA	ENSMUSG00000104960	335.995	-0.517466	0.174669	-2.96256	0.00305096	0.0637525
NA	MLT1G1:ERVL-MaLR:LTR	530.08	0.548508	0.185165	2.96227	0.00305383	0.0637525
Alyref	ENSMUSG00000025134	3677.35	-0.312102	0.105435	-2.96014	0.00307502	0.0641047
NA	ENSMUSG00000110841	6052.52	-0.272435	0.0920563	-2.95944	0.003082	0.0641957
Nop16	ENSMUSG00000025869	1009.55	-0.393163	0.132886	-2.95865	0.00308992	0.064287
Prkar2a	ENSMUSG00000032601	1603.87	0.340095	0.114956	2.95848	0.00309163	0.064287
B4galt5	ENSMUSG00000017929	1241.61	0.343286	0.116068	2.95762	0.00310021	0.0644108
Ppp1r12a	ENSMUSG00000019907	1523.61	0.329327	0.11136	2.95731	0.00310333	0.064421
Jmjd6	ENSMUSG00000056962	975.387	-0.375108	0.126874	-2.95653	0.00311126	0.0644764
NA	Lx3A:L1:LINE	316.061	0.544972	0.184328	2.95653	0.00311124	0.0644764
Hn1	ENSMUSG00000020737	1831.93	-0.332274	0.112424	-2.95555	0.0031211	0.0646257
Eif3k	ENSMUSG00000053565	3495.23	-0.345547	0.116929	-2.95519	0.0031248	0.0646477
Sh3bgrl3	ENSMUSG00000028843	869.084	-0.408925	0.138457	-2.95345	0.00314243	0.0649576
Sipa1l3	ENSMUSG00000030583	616.4	0.424566	0.143779	2.9529	0.00314806	0.0649645
Spr	ENSMUSG00000033735	1102.65	-0.38035	0.128799	-2.95306	0.00314642	0.0649645
N4bp1	ENSMUSG00000031652	2450.51	0.313158	0.106072	2.95231	0.0031541	0.0650343
Mtr	ENSMUSG00000021311	1075.04	0.356479	0.120779	2.95149	0.00316244	0.0650471
Dctn3	ENSMUSG00000028447	621.921	-0.428129	0.145031	-2.95198	0.00315745	0.0650471
NA	ENSMUSG00000081400	3768	-0.286335	0.0970145	-2.95147	0.00316268	0.0650471
Setx	ENSMUSG00000043535	1949.33	0.316684	0.107315	2.95097	0.00316775	0.0650969
Hif1a	ENSMUSG00000021109	1596.28	0.326445	0.110637	2.95059	0.00317163	0.065122
Slc35b2	ENSMUSG00000037089	707.039	-0.394658	0.133772	-2.95023	0.00317538	0.0651444
Ndufa2	ENSMUSG00000014294	1039	-0.373581	0.126666	-2.94933	0.00318466	0.0652802
Acacb	ENSMUSG00000042010	494.304	0.443876	0.150581	2.94776	0.00320089	0.0655582
NA	ENSMUSG00000084235	2096.69	-0.32602	0.110638	-2.94673	0.0032115	0.0657206
Atp5j	ENSMUSG00000022890	2378.82	-0.302721	0.102746	-2.9463	0.00321605	0.0657586
Trim27	ENSMUSG00000021326	1918.38	-0.338101	0.114783	-2.94556	0.0032237	0.0658601
Tma7	ENSMUSG00000091537	745.709	-0.405169	0.137597	-2.94461	0.00323361	0.0660076
Raly	ENSMUSG00000027593	3968.82	-0.303553	0.103115	-2.94383	0.00324183	0.0661203
Btbd7	ENSMUSG00000041702	702.176	0.4576	0.155484	2.94306	0.00324986	0.066229
Lmtk2	ENSMUSG00000038970	902.948	0.397317	0.135056	2.94187	0.00326234	0.0664281
Ltbp4	ENSMUSG00000040488	1594.83	-0.315736	0.10739	-2.94009	0.00328117	0.0667562
NA	ENSMUSG00000104444	417.956	-0.499081	0.169944	-2.93673	0.00331696	0.0674283
Grk3	ENSMUSG00000042249	183.607	0.674746	0.229812	2.93608	0.00332387	0.0675128
NA	MTEb-int:ERVL-MaLR:LTR	417.979	-0.526912	0.1795	-2.93543	0.00333082	0.067598
Hsd17b10	ENSMUSG00000025260	914.136	-0.368302	0.125479	-2.93517	0.00333362	0.0675988
Tpr	ENSMUSG00000006005	3612.46	0.306054	0.104344	2.93312	0.00335572	0.0678786
Psma4	ENSMUSG00000032301	2915.83	-0.283536	0.0966617	-2.93328	0.00335399	0.0678786
Tmem256	ENSMUSG00000070394	961.076	-0.399559	0.13621	-2.93341	0.00335261	0.0678786
Gm6563	ENSMUSG00000051255	2153.95	-0.301635	0.102877	-2.93198	0.00336804	0.0680716
Polr1d	ENSMUSG00000029642	1108.81	-0.352303	0.120294	-2.92869	0.00340399	0.0687415
NA	ENSMUSG00000108420	205.553	0.637735	0.217813	2.9279	0.00341259	0.0688584
Fam126b	ENSMUSG00000038174	173.894	0.73031	0.249552	2.92649	0.0034281	0.0690578
Rc3h1	ENSMUSG00000040423	471.91	0.477053	0.162999	2.92672	0.00342557	0.0690578
Mllt6	ENSMUSG00000038437	1454.54	0.399629	0.136636	2.92477	0.00344708	0.069383
B4galt6	ENSMUSG00000056124	2083.01	0.312549	0.106926	2.92303	0.00346645	0.0696932
Gm42715	ENSMUSG00000107023	907.376	0.454768	0.155589	2.92287	0.00346817	0.0696932
Palld	ENSMUSG00000058056	749.678	0.399359	0.136785	2.91961	0.00350469	0.0703694
Sp4	ENSMUSG00000025323	145.458	0.734444	0.251605	2.91904	0.00351113	0.070441
Slc25a1	ENSMUSG00000003528	2262.6	-0.308303	0.105628	-2.91878	0.00351405	0.0704418
Dag1	ENSMUSG00000039952	2028.45	0.302629	0.103704	2.9182	0.00352055	0.0705145
Letmd1	ENSMUSG00000037353	260.29	0.567684	0.194552	2.9179	0.00352401	0.0705174
Cdc42ep2	ENSMUSG00000045664	159.016	-0.763913	0.261822	-2.91768	0.00352644	0.0705174
NA	ENSMUSG00000105704	142.694	0.75803	0.259875	2.9169	0.00353526	0.070636
Exosc4	ENSMUSG00000034259	521.614	-0.466208	0.15988	-2.91599	0.00354565	0.070786
Psmb5	ENSMUSG00000022193	967.892	-0.413089	0.14171	-2.91502	0.00355665	0.0708944
Crebbp	ENSMUSG00000022521	603.942	0.446198	0.15307	2.915	0.00355686	0.0708944
Qdpr	ENSMUSG00000015806	1895.73	-0.344216	0.118148	-2.91343	0.00357483	0.0711946
NA	ENSMUSG00000050490	1542.82	-0.317155	0.108892	-2.91258	0.00358462	0.0713316
Flna	ENSMUSG00000031328	3659.39	0.305544	0.104929	2.91192	0.00359213	0.071423
Caskin1	ENSMUSG00000033597	63.5081	1.10701	0.38056	2.90891	0.00362691	0.0720562
NA	ENSMUSG00000083833	1115.05	-0.409197	0.14076	-2.90705	0.00364852	0.0724269
Srxn1	ENSMUSG00000032802	823.216	0.378003	0.13006	2.90637	0.00365645	0.0725255
Tmx1	ENSMUSG00000021072	814.529	0.375773	0.1294	2.90395	0.00368484	0.0730296
Adm	ENSMUSG00000030790	32.9559	-1.53848	0.529934	-2.90315	0.00369435	0.0731588
Spred2	ENSMUSG00000045671	748.655	0.397373	0.136991	2.90072	0.00372304	0.0736676
Dnajc15	ENSMUSG00000022013	803.54	-0.396659	0.136801	-2.89954	0.00373714	0.073887
Snrpd3	ENSMUSG00000020180	2430.98	-0.290241	0.100117	-2.89903	0.00374315	0.0739461
Tmem184b	ENSMUSG00000009035	822.573	0.369555	0.127528	2.89784	0.00375745	0.0741689
NA	ENSMUSG00000081885	165.394	0.691193	0.238555	2.89742	0.00376245	0.0742078
Nrtn	ENSMUSG00000039481	97.1654	-0.927735	0.320242	-2.89698	0.00376776	0.0742385
NA	ENSMUSG00000110545	1952.24	-0.321884	0.111118	-2.89679	0.00377007	0.0742385
Taf1	ENSMUSG00000031314	1543.69	0.367417	0.126888	2.89561	0.00378421	0.0743975
Lrrc8d	ENSMUSG00000046079	1145.13	0.341333	0.117879	2.89561	0.00378421	0.0743975
Rac1	ENSMUSG00000001847	2534.28	-0.299269	0.103364	-2.8953	0.00378797	0.0744117
6030458C11Rik	ENSMUSG00000022195	1209.33	0.34295	0.118464	2.89496	0.00379202	0.0744316
Stoml2	ENSMUSG00000028455	2020	-0.301748	0.104253	-2.89438	0.00379904	0.0745097
Rpl7a	ENSMUSG00000062647	2862.54	-0.294882	0.101906	-2.89367	0.00380767	0.0746194
Sbf2	ENSMUSG00000038371	670.986	0.479984	0.16589	2.89339	0.0038111	0.074627
Hdgf	ENSMUSG00000004897	7651.73	-0.286572	0.0991156	-2.89129	0.0038366	0.0746318
Prelid1	ENSMUSG00000021486	3132.09	-0.335859	0.116095	-2.89298	0.00381606	0.0746318
Mgea5	ENSMUSG00000025220	2089.53	0.301337	0.104188	2.89224	0.00382505	0.0746318
Ndufb3	ENSMUSG00000026032	523.403	-0.43162	0.149268	-2.89158	0.00383309	0.0746318
Gnb2	ENSMUSG00000029713	2645.54	-0.300485	0.103938	-2.89101	0.00384011	0.0746318
Nup210	ENSMUSG00000030091	1357.33	0.345007	0.119353	2.89064	0.0038446	0.0746318
Dhodh	ENSMUSG00000031730	504.82	-0.436864	0.151081	-2.89159	0.00383297	0.0746318
Hilpda	ENSMUSG00000043421	162.404	-0.71907	0.248757	-2.89065	0.00384443	0.0746318
Zfp526	ENSMUSG00000046541	121.54	0.786298	0.272001	2.89079	0.00384269	0.0746318
Ubald2	ENSMUSG00000050628	2610.64	-0.305756	0.105725	-2.89199	0.00382805	0.0746318
Asna1	ENSMUSG00000052456	2803.05	-0.306701	0.106102	-2.89062	0.00384483	0.0746318
Pfkl	ENSMUSG00000020277	3455.46	-0.312542	0.108155	-2.88975	0.00385549	0.0747795
Pgam1	ENSMUSG00000011752	10359.1	-0.296145	0.102509	-2.88896	0.00386517	0.0749079
NA	ENSMUSG00000107176	10607.3	-0.26134	0.0904928	-2.88796	0.00387749	0.0750874
Srrm2	ENSMUSG00000039218	5417.48	0.350371	0.121345	2.88741	0.00388432	0.075101
Snrpn	ENSMUSG00000102252	464.62	-0.46941	0.162569	-2.88746	0.00388369	0.075101
Rps8	ENSMUSG00000047675	3508.53	-0.276575	0.0957957	-2.88714	0.00388764	0.0751059
NA	ENSMUSG00000090374	1156.64	-0.39525	0.13694	-2.8863	0.00389804	0.0752475
Uhrf1bp1l	ENSMUSG00000019951	580.08	0.448223	0.155369	2.88489	0.00391544	0.0754296
Dnph1	ENSMUSG00000040658	959.396	-0.359817	0.124756	-2.88417	0.00392452	0.0754296
Rnf181	ENSMUSG00000055850	2370.24	-0.300212	0.104077	-2.88452	0.00392005	0.0754296
Cd2ap	ENSMUSG00000061665	1016.65	0.353005	0.122399	2.88405	0.00392594	0.0754296
NA	ENSMUSG00000074829	31.1012	1.53742	0.53306	2.88414	0.0039249	0.0754296
NA	ENSMUSG00000105233	245.578	-0.615353	0.213358	-2.88413	0.00392493	0.0754296
Cd320	ENSMUSG00000002308	485.415	-0.447812	0.155409	-2.88151	0.00395778	0.0759818
Hat1	ENSMUSG00000027018	6423.6	-0.274981	0.0954648	-2.88044	0.0039712	0.076166
Nedd4	ENSMUSG00000032216	15709.8	0.250384	0.0869314	2.88025	0.00397358	0.076166
NA	ENSMUSG00000097039	72.8703	-1.05679	0.367148	-2.87836	0.00399743	0.0765632
Trip6	ENSMUSG00000023348	296.979	-0.558676	0.194152	-2.87752	0.00400813	0.0766786
Naa10	ENSMUSG00000031388	792.018	-0.422354	0.146784	-2.8774	0.00400971	0.0766786
Snrpe	ENSMUSG00000090553	1549.29	-0.310651	0.108026	-2.8757	0.00403137	0.0770328
Plekha8	ENSMUSG00000005225	1145.55	0.335068	0.116531	2.87535	0.00403585	0.0770583
Pold2	ENSMUSG00000020471	1986.35	-0.327295	0.113854	-2.87468	0.00404433	0.0770671
Ddx19b	ENSMUSG00000033658	1656.96	0.319264	0.111049	2.87497	0.00404063	0.0770671
Atg101	ENSMUSG00000037204	671.68	-0.414762	0.144311	-2.87408	0.00405203	0.0770671
Dhx9	ENSMUSG00000042699	7670.32	0.249175	0.0866913	2.87428	0.00404948	0.0770671
NA	ENSMUSG00000052446	1349.85	0.325935	0.113404	2.87409	0.0040519	0.0770671
Zfp444	ENSMUSG00000044876	447.149	-0.482989	0.168144	-2.87247	0.00407276	0.0774014
Zfp282	ENSMUSG00000025821	335.94	0.508395	0.177023	2.87192	0.0040799	0.077477
NA	ENSMUSG00000083364	413.502	-0.462029	0.160922	-2.87114	0.00408994	0.0776076
Lrba	ENSMUSG00000028080	586.897	0.412492	0.14371	2.87032	0.00410057	0.0777491
Sod1	ENSMUSG00000022982	4711.7	-0.319151	0.11123	-2.86928	0.00411406	0.0779445
Tbca	ENSMUSG00000042043	944.311	-0.37304	0.130072	-2.86796	0.00413131	0.078211
Slit2	ENSMUSG00000031558	483.06	0.446721	0.155782	2.8676	0.00413593	0.078238
Faf1	ENSMUSG00000010517	2099.66	-0.304327	0.106206	-2.86545	0.0041642	0.0786514
Tab3	ENSMUSG00000035476	439.452	0.449955	0.157025	2.86549	0.00416358	0.0786514
Fyb	ENSMUSG00000022148	524.32	-0.434999	0.151828	-2.86509	0.00416897	0.0786808
Ndst1	ENSMUSG00000054008	321.15	0.530974	0.185368	2.86443	0.00417757	0.0787825
Akr1b8	ENSMUSG00000029762	25.1849	-1.71585	0.599242	-2.86336	0.00419174	0.0789891
Nxt1	ENSMUSG00000036992	568.301	-0.421245	0.147153	-2.86264	0.00420133	0.0790483
Shprh	ENSMUSG00000090112	594.027	0.421709	0.147309	2.86275	0.00419983	0.0790483
NA	ENSMUSG00000091908	68.2289	1.01833	0.355947	2.8609	0.00422441	0.0794216
Cep295	ENSMUSG00000046111	691.807	0.462347	0.161662	2.85996	0.00423689	0.0795951
Fis1	ENSMUSG00000019054	710.53	-0.382047	0.133684	-2.85784	0.00426531	0.0800676
Tmem40	ENSMUSG00000059900	188.857	-0.654354	0.229061	-2.85668	0.00428102	0.080301
NA	ENSMUSG00000042541	1483.12	-0.316033	0.110659	-2.8559	0.00429147	0.080374
Naca	ENSMUSG00000061315	2989.56	-0.280232	0.0981229	-2.85593	0.00429111	0.080374
Crkl	ENSMUSG00000006134	1494.11	0.313706	0.10987	2.85525	0.00430036	0.0804659
Ripk1	ENSMUSG00000021408	265.51	0.574085	0.201077	2.85506	0.00430294	0.0804659
Use1	ENSMUSG00000002395	1010.37	-0.351179	0.12304	-2.85419	0.00431465	0.0805265
Chd1	ENSMUSG00000023852	1229.06	0.379856	0.133093	2.85406	0.00431641	0.0805265
Sox12	ENSMUSG00000051817	630.143	-0.403149	0.141268	-2.85378	0.0043202	0.0805265
Hydin	ENSMUSG00000059854	141.748	0.725547	0.254271	2.85344	0.00432482	0.0805265
Kif13b	ENSMUSG00000060012	951.45	0.370571	0.129842	2.85401	0.0043171	0.0805265
Rpl13a-ps1	ENSMUSG00000062083	536.687	-0.434029	0.152111	-2.85337	0.00432588	0.0805265
NA	ENSMUSG00000085939	673.367	-0.388792	0.136279	-2.8529	0.00433223	0.0805835
H2afj	ENSMUSG00000060032	466.453	-0.451312	0.158279	-2.85137	0.00435307	0.0809096
Aldoc	ENSMUSG00000017390	466.815	-0.46727	0.163946	-2.85014	0.00436997	0.0811008
Ppp1r3c	ENSMUSG00000067279	169.996	-0.726105	0.254758	-2.85017	0.00436955	0.0811008
Cdc37	ENSMUSG00000019471	3653.41	-0.319013	0.11196	-2.84935	0.00438087	0.0812417
Hic2	ENSMUSG00000050240	851.464	0.369227	0.129686	2.84708	0.00441226	0.0816439
Myl4	ENSMUSG00000061086	147.903	-0.716935	0.251806	-2.84717	0.00441099	0.0816439
NA	ENSMUSG00000097764	232.439	0.664428	0.233374	2.84706	0.00441255	0.0816439
Ssr2	ENSMUSG00000041355	3687.54	-0.2906	0.102091	-2.84649	0.00442047	0.081667
NA	ENSMUSG00000116933	1266.03	-0.329367	0.115709	-2.84651	0.00442016	0.081667
Ylpm1	ENSMUSG00000021244	887.432	0.37544	0.131922	2.84592	0.00442834	0.0817509
Pdp2	ENSMUSG00000048371	739.518	0.383471	0.13477	2.84537	0.00443598	0.0818303
Htt	ENSMUSG00000029104	808.65	0.443038	0.155719	2.84511	0.00443965	0.0818365
Hmmr	ENSMUSG00000020330	2060.57	0.292775	0.102923	2.84459	0.00444686	0.0818699
Hoxb9	ENSMUSG00000020875	83.1077	0.929621	0.326896	2.84378	0.00445816	0.0818699
Pycr2	ENSMUSG00000026520	1053.35	-0.416882	0.146565	-2.84435	0.00445016	0.0818699
Car2	ENSMUSG00000027562	455.551	-0.445307	0.156565	-2.84423	0.00445186	0.0818699
Chd8	ENSMUSG00000053754	1186.4	0.330499	0.116216	2.84384	0.00445729	0.0818699
Ctdspl2	ENSMUSG00000033411	759.32	0.397158	0.139741	2.8421	0.0044818	0.0822424
Scaf11	ENSMUSG00000033228	2402.98	0.290018	0.102103	2.84044	0.00450509	0.0826078
NA	ENSMUSG00000002083	361.805	-0.48359	0.170278	-2.84	0.00451134	0.0826479
Atp5h	ENSMUSG00000034566	747.957	-0.388207	0.136702	-2.83981	0.00451401	0.0826479
Klf3	ENSMUSG00000029178	1316.92	0.320453	0.112864	2.83929	0.00452146	0.0827225
NA	ENSMUSG00000078497	391.588	0.577599	0.203545	2.83769	0.00454412	0.0830751
Apoc1	ENSMUSG00000040564	711.745	-0.379933	0.133925	-2.83691	0.00455531	0.0832176
Usmg5	ENSMUSG00000071528	249.664	-0.577998	0.20385	-2.83541	0.00457663	0.0835449
Arhgap21	ENSMUSG00000036591	906.448	0.441123	0.155635	2.83435	0.00459197	0.0837624
Rusc2	ENSMUSG00000035969	580.257	0.406841	0.14357	2.83374	0.00460066	0.0838586
NA	ENSMUSG00000047370	784.749	-0.374126	0.132059	-2.83303	0.00461097	0.0839841
Grpel1	ENSMUSG00000029198	1878.78	-0.295504	0.104316	-2.83278	0.00461454	0.0839868
Hip1	ENSMUSG00000039959	1655.81	0.312814	0.110519	2.83041	0.00464889	0.0844864
Ppp2r3a	ENSMUSG00000043154	122.752	0.789748	0.279022	2.83042	0.00464874	0.0844864
1700027J19Rik	ENSMUSG00000063838	277.391	-0.565728	0.199972	-2.82904	0.00466876	0.0847847
Trp53	ENSMUSG00000059552	4393.49	-0.307453	0.108691	-2.82869	0.00467392	0.0848155
Mob1a	ENSMUSG00000043131	2385.31	0.285858	0.101097	2.82757	0.00469025	0.085049
NA	ENSMUSG00000092274	411.315	-0.578021	0.204509	-2.82639	0.0047076	0.0853004
Zan	ENSMUSG00000079173	36.9721	1.36594	0.483366	2.8259	0.00471481	0.0853609
NA	ENSMUSG00000100863	2469.04	-0.282399	0.0999399	-2.82569	0.0047179	0.0853609
Abl1	ENSMUSG00000026842	1454.16	0.327127	0.115845	2.82383	0.0047454	0.0857952
Mmp11	ENSMUSG00000000901	1980.33	-0.316515	0.112125	-2.82288	0.00475951	0.0859236
Brix1	ENSMUSG00000022247	2658.55	-0.274868	0.0973675	-2.823	0.00475768	0.0859236
Eef1d	ENSMUSG00000055762	5243.3	-0.296941	0.105207	-2.82246	0.00476568	0.0859715
Bri3bp	ENSMUSG00000037905	1073.7	-0.348185	0.123403	-2.82152	0.0047797	0.0861611
Ipo7	ENSMUSG00000066232	5630.91	0.252876	0.0896755	2.8199	0.00480388	0.0865334
Arid1a	ENSMUSG00000007880	2744.49	0.34025	0.120685	2.81932	0.00481252	0.0865837
Kdm6a	ENSMUSG00000037369	719.524	0.381223	0.135222	2.81924	0.00481374	0.0865837
Glul	ENSMUSG00000026473	1012.65	-0.37485	0.133011	-2.81819	0.00482957	0.0868048
Myh13	ENSMUSG00000060180	250.892	0.612646	0.217616	2.81526	0.00487381	0.0875357
Ccnb2	ENSMUSG00000032218	1797.72	-0.314475	0.111779	-2.81336	0.0049026	0.087924
Khdc3	ENSMUSG00000092622	337.109	-0.520976	0.185168	-2.81353	0.00490006	0.087924
Atrx	ENSMUSG00000031229	1335.18	0.342543	0.121791	2.81254	0.00491519	0.0880853
NA	ENSMUSG00000113651	764.649	0.457033	0.162519	2.81219	0.0049206	0.0881179
Ckap2l	ENSMUSG00000048327	1062.78	0.341528	0.121462	2.81182	0.00492626	0.0881549
S100pbp	ENSMUSG00000040928	1104.93	0.330415	0.117597	2.80972	0.00495846	0.0886663
Fanci	ENSMUSG00000039187	1068.35	0.349751	0.124523	2.80872	0.00497392	0.0888433
Ltn1	ENSMUSG00000052299	1229.22	0.323626	0.115227	2.80861	0.0049756	0.0888433
Smpd4	ENSMUSG00000005899	2205.32	0.284775	0.101491	2.80592	0.00501727	0.0895221
Zfp91	ENSMUSG00000024695	1087.87	0.335568	0.119613	2.80545	0.00502457	0.0895872
NA	ENSMUSG00000082953	171.143	0.678055	0.241869	2.8034	0.00505666	0.0900415
NA	ENSMUSG00000116864	2112.79	-0.336219	0.119935	-2.80335	0.0050574	0.0900415
Ccnt2	ENSMUSG00000026349	1680.3	0.361593	0.129034	2.80231	0.00507385	0.090138
Rfc1	ENSMUSG00000029191	2313.36	0.292752	0.104461	2.8025	0.00507075	0.090138
Chchd1	ENSMUSG00000063787	1014.05	-0.354229	0.126399	-2.80247	0.00507129	0.090138
Ybx3	ENSMUSG00000030189	4254.47	-0.316115	0.112829	-2.80171	0.00508325	0.0902104
NA	ENSMUSG00000106133	1354.97	0.312358	0.111494	2.80158	0.00508528	0.0902104
Cox6b2	ENSMUSG00000051811	383.419	-0.487994	0.174264	-2.80032	0.00510526	0.0904993
NA	ENSMUSG00000081228	650.694	-0.384108	0.13723	-2.799	0.00512617	0.0908043
Ppp1ca	ENSMUSG00000040385	6319.18	-0.253939	0.0907374	-2.79862	0.00513217	0.0908449
Smg5	ENSMUSG00000001415	2130.94	0.295118	0.105488	2.79765	0.00514761	0.0909868
Snx27	ENSMUSG00000028136	1138.82	0.334133	0.119428	2.79777	0.00514567	0.0909868
Npc1	ENSMUSG00000024413	622.809	0.423247	0.151342	2.79663	0.00516394	0.0911451
Mb21d2	ENSMUSG00000051065	408.837	-0.457394	0.163566	-2.79639	0.00516771	0.0911451
NA	ENSMUSG00000069188	227.533	-0.609916	0.218105	-2.79643	0.00516703	0.0911451
Sv2c	ENSMUSG00000051111	33.2502	1.4895	0.532835	2.79542	0.00518319	0.0913523
Bop1	ENSMUSG00000022557	1683.49	-0.310727	0.11119	-2.79455	0.00519717	0.0915307
Psmd8	ENSMUSG00000030591	2939.86	-0.284096	0.101669	-2.79433	0.00520078	0.0915307
Vegfb	ENSMUSG00000024962	612.265	-0.424046	0.151784	-2.79375	0.00521006	0.0916283
Smc6	ENSMUSG00000020608	1484.12	0.310892	0.111404	2.79066	0.00526004	0.0923471
Epg5	ENSMUSG00000039840	319.838	0.529163	0.189628	2.79053	0.00526223	0.0923471
NA	ENSMUSG00000097134	69.0473	0.990956	0.355099	2.79065	0.00526021	0.0923471
Dsg2	ENSMUSG00000044393	926.548	0.426621	0.1529	2.7902	0.00526756	0.0923745
Nedd8	ENSMUSG00000010376	1408.8	-0.345296	0.123768	-2.78987	0.00527298	0.0924033
Camk1d	ENSMUSG00000039145	570.521	0.455519	0.163321	2.78911	0.00528535	0.0925539
Pcsk6	ENSMUSG00000030513	1495.92	0.304717	0.109272	2.7886	0.00529366	0.0926333
Myom3	ENSMUSG00000037139	65.1675	1.01915	0.365519	2.78823	0.00529966	0.0926722
NA	ENSMUSG00000087327	1014.5	-0.340835	0.122284	-2.78723	0.005316	0.0928916
Casd1	ENSMUSG00000015189	135.314	0.725054	0.260205	2.78647	0.00532854	0.0930444
Usp50	ENSMUSG00000027364	276.584	-0.565108	0.20288	-2.78543	0.00534566	0.0932769
Eif3f	ENSMUSG00000031029	4968.67	-0.328071	0.117808	-2.78479	0.00535627	0.0933957
Ndufa13	ENSMUSG00000036199	1056.69	-0.393394	0.141283	-2.78443	0.00536212	0.0934311
Glis3	ENSMUSG00000052942	235.641	0.621335	0.2232	2.78375	0.00537342	0.0935615
Suco	ENSMUSG00000040297	666.552	0.393442	0.141349	2.78347	0.00537807	0.0935762
Syt14	ENSMUSG00000016200	192.791	0.62499	0.22463	2.78231	0.00539742	0.0937797
Gfer	ENSMUSG00000040888	926.915	-0.371287	0.133442	-2.78238	0.00539622	0.0937797
Mtpn	ENSMUSG00000029840	2655.96	0.27154	0.0976419	2.78097	0.00541962	0.0940987
Mbd6	ENSMUSG00000025409	831.335	0.352655	0.126846	2.78018	0.0054328	0.0942265
Npat	ENSMUSG00000033054	668.846	0.393337	0.141484	2.78007	0.00543467	0.0942265
Mrto4	ENSMUSG00000028741	1266.59	-0.323083	0.116308	-2.77783	0.00547234	0.0948126
Taf10	ENSMUSG00000043866	977.198	-0.340509	0.122596	-2.77749	0.0054781	0.0948454
Rps6kb1	ENSMUSG00000020516	643.519	0.384238	0.138363	2.77702	0.00548598	0.0949148
Usp12	ENSMUSG00000029640	631.347	0.386944	0.139377	2.77625	0.00549906	0.0950546
2020-03-06	ENSMUSG00000039100	943.576	0.379724	0.136784	2.77608	0.00550181	0.0950546
Ttpa	ENSMUSG00000073988	227.78	0.572171	0.206189	2.77498	0.00552052	0.0953106
NA	ENSMUSG00000084111	540.491	-0.430718	0.155291	-2.77363	0.00554355	0.0956409
Als2	ENSMUSG00000026024	715.504	0.384701	0.138726	2.7731	0.00555246	0.0957272
Mrpl43	ENSMUSG00000025208	968.413	-0.35298	0.127334	-2.77208	0.00556999	0.09576
Adh5	ENSMUSG00000028138	4553.58	-0.283592	0.102281	-2.77266	0.00555996	0.09576
Ep400	ENSMUSG00000029505	1408.25	0.419826	0.151447	2.7721	0.00556956	0.09576
Eif3g	ENSMUSG00000070319	2577.02	-0.341049	0.123026	-2.77217	0.00556842	0.09576
Dppa4	ENSMUSG00000058550	396.702	-0.475319	0.171486	-2.77177	0.00557531	0.0957844
Rbm27	ENSMUSG00000024491	1477.24	0.313437	0.11315	2.77011	0.00560378	0.0962061
Arhgef25	ENSMUSG00000019467	161.836	-0.692007	0.249884	-2.76931	0.00561755	0.096375
Extl3	ENSMUSG00000021978	755.105	0.362015	0.130747	2.76882	0.00562597	0.0963845
Slc23a2	ENSMUSG00000027340	525.108	0.425888	0.153815	2.76883	0.0056258	0.0963845
Ccnd3	ENSMUSG00000034165	6252.3	-0.273157	0.0986751	-2.76824	0.00563594	0.0964878
Ldb1	ENSMUSG00000025223	1884.26	-0.293584	0.10611	-2.7668	0.005661	0.0968494
Ski	ENSMUSG00000029050	1726.16	0.302176	0.10923	2.76642	0.00566747	0.0968924
Ldha	ENSMUSG00000063229	14205.4	-0.311903	0.112772	-2.76578	0.00567873	0.0970172
Megf9	ENSMUSG00000039270	61.0101	1.06115	0.383756	2.76517	0.00568925	0.0971293
Dot1l	ENSMUSG00000061589	1175.01	0.358699	0.129743	2.76468	0.00569785	0.0972085
Atg2a	ENSMUSG00000024773	722.104	0.379511	0.137285	2.76441	0.00570265	0.0972226
Mrpl34	ENSMUSG00000034880	527.163	-0.457525	0.165554	-2.7636	0.00571667	0.0973939
Ldlr	ENSMUSG00000032193	2434.9	0.28801	0.104226	2.76332	0.00572174	0.0974127
Tcea3	ENSMUSG00000001604	745.523	-0.382573	0.138462	-2.76301	0.00572712	0.0974366
Rps27l	ENSMUSG00000036781	3931.7	-0.295619	0.107014	-2.76242	0.0057375	0.0975455
Mrps34	ENSMUSG00000038880	424.395	-0.467238	0.169198	-2.76149	0.0057539	0.0976888
Fat1	ENSMUSG00000070047	1627.36	0.808582	0.292785	2.76169	0.00575024	0.0976888
Suz12	ENSMUSG00000017548	3681.17	0.269758	0.0977564	2.75949	0.00578921	0.0982202
Dpm3	ENSMUSG00000042737	189.771	-0.623917	0.22612	-2.75923	0.00579373	0.098229
Pgls	ENSMUSG00000031807	1098.99	-0.377297	0.136765	-2.75874	0.00580255	0.0983105
NA	ERVB4_2-I_MM-int:ERVK:LTR	396.775	0.48454	0.175667	2.75829	0.0058104	0.0983755
Dock1	ENSMUSG00000058325	1334.25	0.32908	0.119332	2.75768	0.00582136	0.0984931
Atad5	ENSMUSG00000017550	653.046	0.400617	0.145356	2.75611	0.00584929	0.0988973
NA	ENSMUSG00000085438	1284.47	0.331596	0.120331	2.75571	0.00585648	0.0989507
Cpsf4l	ENSMUSG00000018727	244.727	-0.56234	0.2041	-2.75522	0.00586529	0.0990313
Plekho1	ENSMUSG00000015745	29.4802	-1.54052	0.559397	-2.7539	0.00588905	0.0991966
Traf6	ENSMUSG00000027164	494.107	0.415106	0.150711	2.75431	0.00588161	0.0991966
Gigyf2	ENSMUSG00000048000	1871.65	0.294046	0.106779	2.75377	0.00589126	0.0991966
Ccser2	ENSMUSG00000058690	369.858	0.489426	0.177714	2.75401	0.00588699	0.0991966
Nme4	ENSMUSG00000024177	486.83	-0.424338	0.154168	-2.75244	0.00591521	0.099505
Zmym3	ENSMUSG00000031310	841.487	0.353717	0.128517	2.75231	0.0059177	0.099505
Radil	ENSMUSG00000029576	160.863	0.678895	0.246733	2.75154	0.0059316	0.0996703
Epha4	ENSMUSG00000026235	1110.34	0.339465	0.123423	2.75041	0.00595205	0.0999456
Pomp	ENSMUSG00000029649	2280.12	-0.282154	0.10266	-2.74844	0.00598791	0.100425
NA	ENSMUSG00000104649	354.801	-0.498221	0.181277	-2.74839	0.00598879	0.100425
Eif4g2	ENSMUSG00000005610	19116.8	0.231251	0.0841812	2.74706	0.00601313	0.100703
Dynll1	ENSMUSG00000009013	4636.37	-0.266529	0.0970273	-2.74695	0.00601519	0.100703
Itpr3	ENSMUSG00000042644	1115.33	0.376495	0.137066	2.74682	0.00601768	0.100703
Avl9	ENSMUSG00000029787	612.777	0.440954	0.160549	2.74655	0.00602266	0.100717
Alg11	ENSMUSG00000063362	572.051	0.39279	0.143089	2.74508	0.0060496	0.101099
Nfkb1	ENSMUSG00000028163	205.606	-0.621998	0.226635	-2.74449	0.00606042	0.101211
Eva1a	ENSMUSG00000035104	148.339	0.682298	0.248633	2.74419	0.00606598	0.101234
NA	ENSMUSG00000051639	1482.35	-0.375388	0.13683	-2.74347	0.00607941	0.10139
Tln1	ENSMUSG00000028465	2371.92	0.281178	0.102517	2.74275	0.00609271	0.101542
Frmd4b	ENSMUSG00000030064	252.311	0.567299	0.206864	2.74238	0.00609955	0.101587
Ocrl	ENSMUSG00000001173	503.836	0.427513	0.155912	2.74202	0.00610634	0.101631
Npm3	ENSMUSG00000056209	803.527	-0.357765	0.130506	-2.74137	0.00611839	0.101763
Map1s	ENSMUSG00000019261	892.562	-0.379969	0.138678	-2.73994	0.00614497	0.102136
Zbtb38	ENSMUSG00000040433	640.877	0.378289	0.138198	2.7373	0.0061946	0.102891
Ost4	ENSMUSG00000038803	589.511	-0.388452	0.141959	-2.73636	0.00621226	0.103114
NA	ENSMUSG00000053293	1513.58	0.296066	0.108228	2.73557	0.00622729	0.103294
Cwf19l2	ENSMUSG00000025898	681.469	0.373704	0.136665	2.73444	0.00624858	0.103543
Mrpl41	ENSMUSG00000036850	439.496	-0.433805	0.158664	-2.73411	0.006255	0.103543
Blvrb	ENSMUSG00000040466	562.026	-0.400275	0.146396	-2.73419	0.00625346	0.103543
Sigirr	ENSMUSG00000025494	350.858	-0.470646	0.172202	-2.73311	0.00627393	0.103787
NA	ENSMUSG00000082793	187.116	-0.686915	0.25148	-2.73148	0.00630497	0.10423
Praf2	ENSMUSG00000031149	365.128	-0.480654	0.176018	-2.73072	0.00631966	0.104402
Ammecr1	ENSMUSG00000042225	332.472	0.47904	0.175491	2.72972	0.00633883	0.104578
NA	MMSAT4:Satellite:Satellite	19794.9	0.293307	0.107447	2.7298	0.00633734	0.104578
NA	ENSMUSG00000111356	589.061	-0.425453	0.1559	-2.72902	0.00635237	0.104731
Nop53	ENSMUSG00000041560	3277.83	-0.306255	0.112266	-2.72795	0.00637289	0.104928
Dpy19l4	ENSMUSG00000045205	293.348	0.582909	0.213672	2.72805	0.00637102	0.104928
Hsd17b7	ENSMUSG00000026675	291.753	0.520588	0.19092	2.72674	0.0063964	0.105026
Park7	ENSMUSG00000028964	2737.37	-0.30225	0.110834	-2.72704	0.00639059	0.105026
Csrnp1	ENSMUSG00000032515	537.686	0.422908	0.155108	2.72654	0.00640027	0.105026
Paip2	ENSMUSG00000037058	1973.25	-0.280119	0.102726	-2.72685	0.00639429	0.105026
Snrpg	ENSMUSG00000057278	320.186	-0.489509	0.179489	-2.72724	0.00638661	0.105026
Gtf3c4	ENSMUSG00000035666	1112.35	0.335683	0.123168	2.7254	0.00642234	0.105277
NA	ENSMUSG00000081603	9150.44	-0.270227	0.0991546	-2.72531	0.00642414	0.105277
Chd9	ENSMUSG00000056608	513.52	0.475304	0.174471	2.72425	0.0064448	0.105545
Jade1	ENSMUSG00000025764	4413.08	0.257517	0.0945655	2.72316	0.00646608	0.105823
Snrnp70	ENSMUSG00000063511	4068.63	-0.282029	0.103603	-2.72221	0.0064847	0.106057
Atp6v0c	ENSMUSG00000024121	1670.95	-0.393485	0.14456	-2.72196	0.00648964	0.106067
Wasl	ENSMUSG00000029684	1094.87	0.337609	0.124086	2.72077	0.00651291	0.106305
Tmed5	ENSMUSG00000063406	877.305	0.350485	0.128815	2.72083	0.00651174	0.106305
NA	ENSMUSG00000058905	69.836	-1.03502	0.380543	-2.71985	0.0065311	0.106531
Cic	ENSMUSG00000005442	2182.81	0.310966	0.114418	2.71782	0.00657138	0.107117
Eef1g	ENSMUSG00000071644	5879.98	-0.296785	0.109252	-2.71652	0.00659718	0.107466
Arhgap11a	ENSMUSG00000041219	1063.46	0.342565	0.126162	2.71528	0.0066219	0.107776
Lgalsl	ENSMUSG00000042363	611.895	0.39226	0.144479	2.71499	0.00662773	0.107776
Id1	ENSMUSG00000042745	76.856	-1.01209	0.372788	-2.71491	0.00662937	0.107776
Fnbp1	ENSMUSG00000075415	1140.17	0.32715	0.120568	2.71341	0.00665943	0.108121
NA	ENSMUSG00000095588	1862.13	-0.309601	0.114098	-2.71346	0.00665848	0.108121
Kif1b	ENSMUSG00000063077	775.378	0.38299	0.141159	2.71318	0.00666416	0.108126
Clns1a	ENSMUSG00000025439	2248.67	-0.288295	0.106294	-2.71224	0.00668311	0.108362
NA	ENSMUSG00000115637	160.321	0.664391	0.244993	2.71188	0.00669027	0.108406
Atl3	ENSMUSG00000024759	795.733	0.370624	0.136749	2.71025	0.00672321	0.108796
Lrrc31	ENSMUSG00000074653	191.296	-0.609989	0.225055	-2.7104	0.00672021	0.108796
Frs2	ENSMUSG00000020170	453.707	0.443346	0.163627	2.7095	0.0067385	0.108972
Pcna	ENSMUSG00000027342	2898.51	-0.259393	0.0957825	-2.70814	0.00676608	0.109346
Fhad1	ENSMUSG00000051435	37.6798	1.30873	0.483445	2.70709	0.00678767	0.109622
Mtor	ENSMUSG00000028991	1155.76	0.346266	0.127959	2.70607	0.00680842	0.109885
Nek6	ENSMUSG00000026749	1200.99	-0.327775	0.121136	-2.70584	0.00681328	0.109891
Cacng7	ENSMUSG00000069806	77.1839	-0.932791	0.344765	-2.70558	0.00681844	0.109902
NA	ENSMUSG00000079008	185.994	0.636709	0.23537	2.70514	0.00682751	0.109976
Nfu1	ENSMUSG00000029993	933.524	-0.336738	0.124533	-2.704	0.0068511	0.110266
Tcf12	ENSMUSG00000032228	494.133	0.410481	0.151814	2.70383	0.0068545	0.110266
Depdc7	ENSMUSG00000027173	240.225	-0.556799	0.206021	-2.70263	0.00687934	0.110535
Tmem50a	ENSMUSG00000028822	656.197	-0.401143	0.148441	-2.70237	0.00688478	0.110535
Mrpl35	ENSMUSG00000052962	1001.73	-0.363157	0.134382	-2.70242	0.00688377	0.110535
Zfp592	ENSMUSG00000005621	682.041	0.375999	0.13915	2.70211	0.00689009	0.110548
2810428I15Rik	ENSMUSG00000058833	495.854	-0.440197	0.162938	-2.70162	0.00690028	0.110639
Tceal9	ENSMUSG00000042712	1579.79	-0.323282	0.119672	-2.7014	0.00690486	0.11064
Slc12a7	ENSMUSG00000017756	1619.03	0.312773	0.115855	2.69969	0.0069405	0.111139
NA	ENSMUSG00000066487	202.881	-0.611222	0.226529	-2.6982	0.00697145	0.111561
Trp53inp1	ENSMUSG00000028211	2627.33	0.289648	0.107385	2.69729	0.00699054	0.111576
Lzts2	ENSMUSG00000035342	498.617	-0.413385	0.153259	-2.69731	0.00699027	0.111576
Nxph4	ENSMUSG00000040258	65.5401	-1.07453	0.398292	-2.69784	0.00697911	0.111576
Gm20388	ENSMUSG00000092329	973.425	0.326621	0.121076	2.69765	0.00698299	0.111576
Wfdc2	ENSMUSG00000017723	1342.93	-0.304252	0.112835	-2.69642	0.0070089	0.111796
Rreb1	ENSMUSG00000039087	779.93	0.368314	0.136618	2.69593	0.00701921	0.111815
Urm1	ENSMUSG00000069020	1027.52	-0.338154	0.125422	-2.69614	0.00701488	0.111815
Palm3	ENSMUSG00000047986	500.423	-0.421742	0.156455	-2.69561	0.007026	0.11185
NA	ENSMUSG00000111394	2244.94	-0.289594	0.107491	-2.69413	0.00705731	0.112276
Mrps35	ENSMUSG00000040112	987.878	-0.325775	0.120948	-2.6935	0.00707052	0.112413
Foxk1	ENSMUSG00000056493	331.179	0.505958	0.187992	2.69138	0.00711563	0.113057
4931406P16Rik	ENSMUSG00000066571	526.18	0.443169	0.164804	2.68907	0.00716503	0.113768
Spout1	ENSMUSG00000039660	750.645	-0.36155	0.134502	-2.68807	0.00718664	0.114037
Atxn1l	ENSMUSG00000069895	97.7159	0.819144	0.304771	2.68774	0.0071938	0.114077
Sac3d1	ENSMUSG00000024790	452.333	-0.465682	0.173283	-2.6874	0.00720107	0.114119
Lmo7	ENSMUSG00000033060	533.202	0.398694	0.148391	2.68677	0.00721468	0.11426
Gm45736	ENSMUSG00000110423	460.801	-0.4382	0.163164	-2.68564	0.00723907	0.114573
H6pd	ENSMUSG00000028980	293.471	0.495577	0.18476	2.68227	0.00731243	0.115659
Gm28635	ENSMUSG00000101645	1088.55	0.323422	0.120627	2.68118	0.0073364	0.115963
Pml	ENSMUSG00000036986	2408.06	0.266269	0.0993448	2.68025	0.00735663	0.116208
Cdon	ENSMUSG00000038119	172.972	0.635554	0.237201	2.67939	0.00737561	0.116433
Fpgs	ENSMUSG00000009566	1177.18	-0.359319	0.134176	-2.67796	0.00740717	0.116856
Clpp	ENSMUSG00000002660	1066.96	-0.384044	0.143451	-2.67718	0.00742436	0.116977
Wwc2	ENSMUSG00000031563	1074.25	0.33567	0.125381	2.67721	0.00742386	0.116977
Ubr1	ENSMUSG00000027272	492.681	0.415363	0.15517	2.67683	0.00743224	0.117026
Dut	ENSMUSG00000027203	2447.23	-0.279755	0.104545	-2.67592	0.00745238	0.117192
Tm7sf3	ENSMUSG00000040234	1711.92	0.283923	0.106096	2.67608	0.00744882	0.117192
Pkn2	ENSMUSG00000004591	1445.62	0.313138	0.117039	2.67551	0.00746159	0.117262
NA	ENSMUSG00000090475	88.4814	0.8597	0.321353	2.67525	0.00746738	0.117278
NA	ENSMUSG00000107383	18669.3	-0.27035	0.101069	-2.67491	0.00747503	0.117323
Eaf1	ENSMUSG00000021890	1155.02	0.329984	0.123429	2.67346	0.00750725	0.117602
Usp8	ENSMUSG00000027363	1096.84	0.336029	0.125683	2.67363	0.00750353	0.117602
Dhx32	ENSMUSG00000030986	1949.36	0.274313	0.102593	2.6738	0.0074997	0.117602
NA	ENSMUSG00000047061	1465.37	-0.377895	0.141384	-2.67284	0.00752127	0.117672
NA	ENSMUSG00000107092	2439.6	-0.317062	0.118618	-2.67296	0.00751853	0.117672
Cct4	ENSMUSG00000007739	11350.8	-0.240371	0.0899573	-2.67206	0.00753871	0.117869
NA	ENSMUSG00000078915	1510.52	-0.379653	0.142116	-2.67142	0.00755308	0.118019
Galnt7	ENSMUSG00000031608	238.548	0.558339	0.209158	2.66946	0.00759726	0.118633
Gpi1	ENSMUSG00000036427	7627.56	-0.264378	0.0990474	-2.66921	0.00760308	0.118649
Glo1	ENSMUSG00000024026	2629.37	-0.287619	0.107776	-2.66868	0.00761489	0.118686
NA	L1_Mm:L1:LINE	994.287	0.332274	0.124509	2.66867	0.00761517	0.118686
NA	ENSMUSG00000106926	2260.36	-0.290043	0.10871	-2.66805	0.00762923	0.11883
NA	ENSMUSG00000082082	717.028	0.412421	0.154615	2.6674	0.00764407	0.118985
Slc12a2	ENSMUSG00000024597	712.49	0.357629	0.134105	2.66678	0.00765807	0.119128
Aass	ENSMUSG00000029695	147.772	-0.672676	0.252323	-2.66593	0.00767748	0.119354
Tmem126a	ENSMUSG00000030615	556.916	-0.399529	0.149911	-2.66511	0.00769631	0.119571
Anxa2	ENSMUSG00000032231	248.781	-0.53453	0.20059	-2.66479	0.00770371	0.11961
Senp5	ENSMUSG00000022772	552.369	0.395846	0.148662	2.66273	0.00775101	0.120268
Wdr74	ENSMUSG00000042729	460.127	-0.434524	0.163211	-2.66234	0.00775995	0.120331
Pmvk	ENSMUSG00000027952	933.71	-0.366094	0.137528	-2.66197	0.00776847	0.120387
Tln2	ENSMUSG00000052698	818.989	0.353739	0.132926	2.66118	0.0077867	0.120593
Slc16a6	ENSMUSG00000041920	602.142	0.393219	0.14785	2.65958	0.00782392	0.121093
Myo10	ENSMUSG00000022272	5227.77	0.243392	0.0915337	2.65904	0.00783626	0.121145
Bloc1s3	ENSMUSG00000057667	248.4	-0.524462	0.197256	-2.65879	0.00784213	0.121145
Med12	ENSMUSG00000079487	386.7	0.547051	0.205738	2.65897	0.0078379	0.121145
Dohh	ENSMUSG00000113262	570.89	-0.407715	0.153358	-2.65858	0.00784706	0.121145
Cdk6	ENSMUSG00000040274	146.89	-0.676995	0.254988	-2.65501	0.0079306	0.122358
Cox8a	ENSMUSG00000035885	3950.13	-0.288929	0.108847	-2.65446	0.00794363	0.122405
Wdfy3	ENSMUSG00000043940	703.331	0.443257	0.166981	2.65454	0.00794177	0.122405
Vprbp	ENSMUSG00000040325	1767.12	0.293743	0.110671	2.65421	0.00794951	0.122418
Arcn1	ENSMUSG00000032096	2507.36	0.260092	0.0980054	2.65385	0.00795796	0.122472
Eif5	ENSMUSG00000021282	5720.69	0.245722	0.0926412	2.6524	0.00799207	0.122919
Pdap1	ENSMUSG00000029623	2888.96	-0.258441	0.0974535	-2.65195	0.00800295	0.122932
Tbcel	ENSMUSG00000037287	390.147	0.441784	0.166585	2.652	0.00800177	0.122932
Prpf38a	ENSMUSG00000063800	1903.85	-0.27632	0.104246	-2.65065	0.00803362	0.123326
Jmy	ENSMUSG00000021690	373.745	0.446469	0.168513	2.64947	0.00806187	0.123374
Rbm26	ENSMUSG00000022119	1636.43	0.30913	0.116672	2.64957	0.00805951	0.123374
Cul2	ENSMUSG00000024231	2730.64	0.260323	0.0982342	2.65003	0.00804853	0.123374
Pign	ENSMUSG00000056536	163.752	0.722194	0.272565	2.64962	0.00805818	0.123374
0610012G03Rik	ENSMUSG00000107002	492.275	-0.405969	0.153203	-2.64988	0.00805195	0.123374
Cers4	ENSMUSG00000008206	247.543	-0.531023	0.200455	-2.64908	0.00807113	0.123374
Tex264	ENSMUSG00000040813	507.679	-0.458053	0.172913	-2.64904	0.00807198	0.123374
Lysmd3	ENSMUSG00000035840	318.837	0.486457	0.183661	2.64867	0.00808096	0.123435
Slc35a3	ENSMUSG00000027957	301.838	0.549375	0.207464	2.64805	0.00809584	0.123585
Xpot	ENSMUSG00000034667	2941.02	0.254036	0.095954	2.64747	0.00810956	0.123718
NA	MMERGLN-int:ERV1:LTR	1370.06	0.354672	0.134059	2.64564	0.00815368	0.124313
NA	ENSMUSG00000094683	210.355	0.565647	0.213829	2.64532	0.00816134	0.124353
Gm21685	ENSMUSG00000022066	149.515	0.768854	0.290909	2.64294	0.00821907	0.125154
Sbno1	ENSMUSG00000038095	2585.74	0.296272	0.112123	2.64238	0.00823265	0.125283
NA	ENSMUSG00000046341	1999.69	-0.280175	0.106054	-2.64182	0.0082461	0.12541
Wac	ENSMUSG00000024283	1073.36	0.312768	0.118426	2.64104	0.00826509	0.125621
Gabarap	ENSMUSG00000018567	1274.16	-0.321988	0.122013	-2.63895	0.0083162	0.125852
Nelfe	ENSMUSG00000024369	1085.44	-0.343426	0.130114	-2.63942	0.00830471	0.125852
Adgrg6	ENSMUSG00000039116	109.662	0.747483	0.283138	2.64	0.00829071	0.125852
NA	ENSMUSG00000040681	7463.94	-0.235625	0.0892688	-2.6395	0.0083028	0.125852
NA	ENSMUSG00000062933	20110.7	-0.223918	0.0848506	-2.63896	0.008316	0.125852
NA	ENSMUSG00000081643	300.023	-0.485121	0.183807	-2.63929	0.00830787	0.125852
NA	L1Md_T:L1:LINE	10081.6	0.630961	0.239049	2.63946	0.00830382	0.125852
Nkx6-3	ENSMUSG00000063672	121.847	-0.724615	0.274774	-2.63713	0.00836096	0.126373
NA	ENSMUSG00000064193	225.094	-0.561541	0.212933	-2.63718	0.00835985	0.126373
Nudt16l1	ENSMUSG00000022516	864.272	-0.356182	0.135119	-2.63606	0.0083876	0.12662
Plxna1	ENSMUSG00000030084	1264.86	0.33431	0.126815	2.63622	0.00838362	0.12662
Pofut1	ENSMUSG00000046020	387.941	0.447031	0.169599	2.63581	0.00839371	0.126634
F2rl1	ENSMUSG00000021678	371.295	-0.443217	0.168249	-2.6343	0.00843113	0.12712
Csnk2b	ENSMUSG00000024387	1324.8	-0.329058	0.124975	-2.63299	0.00846358	0.127531
NA	ENSMUSG00000075279	381.713	-0.448617	0.170424	-2.63236	0.00847928	0.127689
Tfpi	ENSMUSG00000027082	188.13	-0.585952	0.222804	-2.62989	0.0085412	0.128543
Commd4	ENSMUSG00000032299	805.848	-0.354625	0.134917	-2.62847	0.00857703	0.129003
Prr7	ENSMUSG00000034686	18.2566	-1.88518	0.717279	-2.62824	0.00858274	0.12901
Cep350	ENSMUSG00000033671	336.116	0.528561	0.201171	2.62742	0.00860352	0.129106
Tmem123	ENSMUSG00000050912	702.621	0.37357	0.142184	2.62736	0.00860493	0.129106
NA	ENSMUSG00000105415	214.541	-0.560691	0.213376	-2.62771	0.00859617	0.129106
Bok	ENSMUSG00000026278	74.24	-0.934519	0.355766	-2.62678	0.00861966	0.129247
Xpo7	ENSMUSG00000022100	1898.93	0.27247	0.103741	2.62645	0.0086281	0.129295
Nt5dc3	ENSMUSG00000054027	547.514	0.409806	0.156078	2.62564	0.00864857	0.129522
Rps16	ENSMUSG00000037563	865.249	-0.406717	0.154949	-2.62484	0.00866899	0.129749
Clybl	ENSMUSG00000025545	353.086	-0.449888	0.171438	-2.6242	0.0086853	0.129914
Tiam1	ENSMUSG00000002489	580.07	0.407597	0.155343	2.62385	0.00869415	0.129967
Map3k2	ENSMUSG00000024383	236.809	0.638827	0.243555	2.62293	0.00871783	0.130242
2020-03-02	ENSMUSG00000073481	1220.58	-0.327772	0.124986	-2.62246	0.0087297	0.130339
Ybx1	ENSMUSG00000028639	13022.3	-0.224632	0.0857109	-2.62081	0.00877206	0.130867
Rab11fip2	ENSMUSG00000040022	109.9	0.743981	0.28389	2.62067	0.00877574	0.130867
Ppp1r13l	ENSMUSG00000040734	325.089	-0.473264	0.180671	-2.61948	0.00880648	0.131177
NA	ENSMUSG00000054452	4147.71	-0.278728	0.106407	-2.61945	0.00880721	0.131177
Ndufa8	ENSMUSG00000026895	871.178	-0.344245	0.131432	-2.61918	0.00881404	0.131199
Bmi1	ENSMUSG00000026739	527.702	0.386757	0.147761	2.61745	0.00885884	0.131706
NA	RLTR13B1:ERVK:LTR	268.978	0.518502	0.198087	2.61755	0.00885629	0.131706
Rest	ENSMUSG00000029249	4165.71	0.250732	0.0958014	2.6172	0.00886537	0.131723
Zfp646	ENSMUSG00000049739	951.575	0.336594	0.128691	2.61552	0.00890915	0.132294
Akap12	ENSMUSG00000038587	7407.18	0.253425	0.0969232	2.6147	0.0089307	0.132463
Gan	ENSMUSG00000052557	321.098	0.479076	0.183226	2.61467	0.00893136	0.132463
Phf23	ENSMUSG00000018572	1256.5	-0.316785	0.12118	-2.61417	0.00894455	0.132578
Glmp	ENSMUSG00000001418	813.406	-0.354282	0.135535	-2.61395	0.00895024	0.132582
Stub1	ENSMUSG00000039615	959.332	-0.342609	0.131088	-2.61358	0.00895984	0.132645
Zcchc14	ENSMUSG00000061410	535.751	0.409275	0.15665	2.61267	0.00898389	0.13292
Casc4	ENSMUSG00000060227	545.52	0.397386	0.152118	2.61235	0.00899211	0.132962
NA	ENSMUSG00000025922	248.99	-0.525013	0.201069	-2.61111	0.00902497	0.133154
NA	ENSMUSG00000032491	157.962	-0.640746	0.245379	-2.61126	0.00902103	0.133154
Utp3	ENSMUSG00000070697	1282.45	-0.316147	0.121058	-2.61153	0.00901369	0.133154
Rpl23	ENSMUSG00000071415	1337.27	-0.30926	0.118443	-2.61104	0.00902681	0.133154
Prmt8	ENSMUSG00000030350	316.341	0.484072	0.185417	2.61072	0.00903513	0.133196
Mrpl11	ENSMUSG00000024902	1073.9	-0.320741	0.122892	-2.60993	0.00905601	0.133424
Usp47	ENSMUSG00000059263	960.43	0.31738	0.121654	2.60888	0.00908395	0.133755
NA	ENSMUSG00000081669	1214.14	-0.300604	0.115258	-2.60809	0.00910498	0.133984
Mtmr4	ENSMUSG00000018401	881.584	0.337812	0.129579	2.60701	0.00913377	0.134196
Higd2a	ENSMUSG00000025868	511.295	-0.391037	0.150001	-2.6069	0.00913668	0.134196
Hpdl	ENSMUSG00000043155	258.743	-0.529236	0.202983	-2.6073	0.00912601	0.134196
Basp1	ENSMUSG00000045763	122.971	-0.706829	0.271156	-2.60673	0.00914124	0.134196
Sgpl1	ENSMUSG00000020097	1359.59	0.297472	0.114197	2.60491	0.00918992	0.134829
Fh1	ENSMUSG00000026526	2335.33	-0.264889	0.101705	-2.60448	0.00920131	0.134916
Arid2	ENSMUSG00000033237	896.537	0.385905	0.148201	2.60393	0.00921612	0.134972
NA	ENSMUSG00000074781	1761.99	-0.29714	0.114105	-2.60408	0.00921211	0.134972
Rcan3	ENSMUSG00000059713	871.516	0.327451	0.125779	2.60338	0.00923102	0.135109
Atf2	ENSMUSG00000027104	1048.5	0.316254	0.121488	2.60316	0.00923684	0.135114
Exosc5	ENSMUSG00000061286	775.013	-0.352984	0.135625	-2.60265	0.0092506	0.135234
Tpcn1	ENSMUSG00000032741	367.635	0.461087	0.177177	2.60241	0.00925714	0.135249
Mrpl42	ENSMUSG00000062981	1305.41	-0.291484	0.112084	-2.60059	0.00930636	0.135806
Galnt2	ENSMUSG00000089704	933.124	0.319942	0.123025	2.60062	0.00930554	0.135806
Thada	ENSMUSG00000024251	583.357	0.401039	0.15434	2.59841	0.00936563	0.13659
Dnah8	ENSMUSG00000033826	585.329	0.381045	0.146677	2.59784	0.00938109	0.136698
NA	ENSMUSG00000083626	929.6	-0.319138	0.122853	-2.59773	0.0093842	0.136698
Kdm4a	ENSMUSG00000033326	1521.08	0.288904	0.111268	2.59647	0.00941883	0.137121
Tmem11	ENSMUSG00000043284	815.633	-0.342417	0.13189	-2.59624	0.00942503	0.13713
Mrpl12	ENSMUSG00000039640	1587.13	-0.306119	0.117922	-2.59593	0.00943339	0.13717
Zfp428	ENSMUSG00000064264	657.901	-0.423157	0.163053	-2.59521	0.00945345	0.13738
2020-03-08	ENSMUSG00000025702	236.405	0.552138	0.212805	2.59457	0.00947095	0.137486
Socs3	ENSMUSG00000053113	1911.4	-0.275761	0.106285	-2.59453	0.00947191	0.137486
Zc3h13	ENSMUSG00000022000	1470.55	0.284871	0.109815	2.59409	0.00948419	0.137582
Brk1	ENSMUSG00000033940	1678.31	-0.285444	0.110055	-2.59365	0.00949631	0.137677
Lamp2	ENSMUSG00000016534	1197.59	0.310717	0.119811	2.59339	0.00950342	0.137698
Cuta	ENSMUSG00000024194	551.148	-0.396548	0.152946	-2.59273	0.00952184	0.137721
Polr2d	ENSMUSG00000024258	1376.17	-0.291917	0.112574	-2.59311	0.00951118	0.137721
NA	ENSMUSG00000080875	941.624	-0.33867	0.130614	-2.59291	0.00951666	0.137721
Polr2h	ENSMUSG00000021018	855.992	-0.326911	0.126239	-2.58963	0.00960803	0.138838
NA	ENSMUSG00000109241	482.629	-0.414053	0.159894	-2.58954	0.00961041	0.138838
Txnl4a	ENSMUSG00000057130	1062.28	-0.319089	0.12324	-2.58917	0.00962078	0.138906
NA	ENSMUSG00000083116	162.587	0.654388	0.252773	2.58884	0.00963011	0.138959
Laptm4b	ENSMUSG00000022257	659.094	-0.393355	0.151958	-2.58858	0.00963724	0.13898
Adgrb1	ENSMUSG00000034730	156.411	-0.641565	0.247989	-2.58707	0.00967954	0.139508
Zfp369	ENSMUSG00000021514	302.006	0.47349	0.183057	2.58657	0.00969372	0.139631
Wsb2	ENSMUSG00000029364	844.769	-0.334107	0.12922	-2.58557	0.00972195	0.139955
NA	ENSMUSG00000073226	63.0321	0.960074	0.371371	2.58522	0.00973182	0.139962
NA	ENSMUSG00000081453	1608.87	-0.277494	0.107342	-2.58514	0.00973385	0.139962
Nedd1	ENSMUSG00000019988	490.448	0.395527	0.153094	2.58356	0.00977861	0.140441
Rasa1	ENSMUSG00000021549	713.608	0.365698	0.14154	2.58371	0.00977452	0.140441
Ndufs8	ENSMUSG00000059734	1059.82	-0.307216	0.118956	-2.58261	0.00980557	0.140745
Dynlrb1	ENSMUSG00000047459	954.241	-0.331532	0.128414	-2.58175	0.00983	0.141014
Plod3	ENSMUSG00000004846	622.385	-0.365506	0.141691	-2.5796	0.00989149	0.141651
Nudt12	ENSMUSG00000024228	74.6472	0.878782	0.340668	2.57959	0.00989179	0.141651
Thrsp	ENSMUSG00000035686	131.759	0.727775	0.282092	2.57992	0.00988224	0.141651
NA	ENSMUSG00000113836	315.644	0.475004	0.184195	2.5788	0.00991433	0.141891
Fmr1	ENSMUSG00000000838	1507.43	0.30557	0.118577	2.57698	0.0099669	0.142311
Zfp644	ENSMUSG00000049606	584.006	0.390328	0.151466	2.57699	0.00996635	0.142311
Psme2b	ENSMUSG00000078153	634.653	-0.360451	0.139872	-2.577	0.00996607	0.142311
NA	ENSMUSG00000097365	86.8054	0.833289	0.323304	2.57741	0.00995424	0.142311
Fam166a	ENSMUSG00000026969	403.541	-0.442707	0.171816	-2.57663	0.00997696	0.142372
Cd164	ENSMUSG00000019818	3210.34	0.245707	0.0953848	2.57596	0.00999626	0.142564
Slc41a1	ENSMUSG00000013275	917.676	0.344521	0.133812	2.57466	0.0100339	0.142782
Esd	ENSMUSG00000021996	1275.74	-0.29767	0.11561	-2.57479	0.0100302	0.142782
Map3k7	ENSMUSG00000028284	985.65	0.318702	0.123776	2.57483	0.0100291	0.142782
Kctd9	ENSMUSG00000034327	442.328	0.407612	0.158326	2.57451	0.0100383	0.142782
NA	ENSMUSG00000060467	849.823	-0.330475	0.128369	-2.57443	0.0100407	0.142782
Psma1	ENSMUSG00000030751	3044.53	-0.247034	0.0960092	-2.57302	0.0100814	0.143279
Tbrg1	ENSMUSG00000011114	2783.57	-0.264947	0.10299	-2.57256	0.0100951	0.143294
Trpm7	ENSMUSG00000027365	1053.66	0.384846	0.149607	2.57239	0.0101	0.143294
NA	ENSMUSG00000078182	991.606	-0.311701	0.121159	-2.57266	0.010092	0.143294
Trappc8	ENSMUSG00000033382	1319.87	0.321599	0.125037	2.57204	0.0101103	0.143356
Tubgcp3	ENSMUSG00000000759	414.637	0.419889	0.163269	2.57176	0.0101184	0.143389
NA	L1MEd:L1:LINE	631.353	-0.358889	0.13959	-2.57102	0.0101401	0.143613
Psmd4	ENSMUSG00000005625	2642.16	-0.286981	0.111646	-2.57045	0.0101566	0.143764
Cope	ENSMUSG00000055681	930.773	-0.346349	0.134762	-2.57007	0.0101678	0.143839
Tfdp2	ENSMUSG00000032411	741.728	0.339528	0.132119	2.56987	0.0101738	0.143841
Ufc1	ENSMUSG00000062963	1280.75	-0.295794	0.115143	-2.56892	0.0102015	0.14415
Ptbp2	ENSMUSG00000028134	434.222	0.40506	0.157798	2.56695	0.0102598	0.14489
H2afx	ENSMUSG00000049932	5107.31	-0.295779	0.115246	-2.56651	0.0102729	0.144992
Commd1	ENSMUSG00000051355	703.26	-0.347802	0.135537	-2.56611	0.0102847	0.145074
Akip1	ENSMUSG00000031023	324.932	-0.454089	0.176995	-2.56555	0.0103013	0.145225
Higd1a	ENSMUSG00000038412	776.058	-0.390108	0.152178	-2.5635	0.0103622	0.145999
Nynrin	ENSMUSG00000075592	648.034	0.374947	0.14629	2.56304	0.010376	0.146111
Fam25c	ENSMUSG00000043681	458.804	-0.412963	0.161202	-2.56177	0.0104139	0.14656
4932438A13Rik	ENSMUSG00000037270	289.766	0.605987	0.23661	2.56113	0.0104333	0.146581
NA	ENSMUSG00000044065	273.38	0.484458	0.189154	2.56118	0.0104317	0.146581
Cldn4	ENSMUSG00000047501	1022.72	-0.344958	0.134679	-2.56134	0.010427	0.146581
Cdh1	ENSMUSG00000000303	4646.23	0.237768	0.092847	2.56086	0.0104413	0.146608
Clta	ENSMUSG00000028478	3739.18	-0.271588	0.106067	-2.56053	0.0104511	0.146663
NA	ENSMUSG00000079297	2035.73	0.27069	0.10573	2.56019	0.0104615	0.146725
Arrdc2	ENSMUSG00000002910	203.011	-0.562482	0.219826	-2.55876	0.0105046	0.14675
Pafah1b3	ENSMUSG00000005447	480.432	-0.401523	0.156944	-2.55839	0.0105159	0.14675
Mob1b	ENSMUSG00000006262	399.74	0.426862	0.166841	2.5585	0.0105125	0.14675
Mrps18b	ENSMUSG00000024436	974.958	-0.320109	0.125122	-2.55838	0.0105162	0.14675
Dr1	ENSMUSG00000029265	1406.23	0.303599	0.118626	2.55929	0.0104885	0.14675
Psmc4	ENSMUSG00000030603	2877.89	-0.2859	0.111748	-2.55843	0.0105146	0.14675
Clspn	ENSMUSG00000042489	708.041	0.352964	0.137966	2.55834	0.0105172	0.14675
Med18	ENSMUSG00000066042	312.237	-0.460936	0.180127	-2.55895	0.0104989	0.14675
NA	ENSMUSG00000083679	1472.67	-0.309701	0.121036	-2.55876	0.0105047	0.14675
Smad5	ENSMUSG00000021540	551.613	0.377567	0.147684	2.55659	0.0105704	0.147335
Dcp1a	ENSMUSG00000021962	759.676	0.347176	0.135798	2.55657	0.0105711	0.147335
Scand1	ENSMUSG00000046229	140.743	-0.686055	0.268384	-2.55624	0.010581	0.147389
Fam104a	ENSMUSG00000041629	642.731	-0.371083	0.145179	-2.55603	0.0105873	0.147392
NA	ENSMUSG00000059975	351.807	0.457989	0.179197	2.55578	0.0105949	0.147415
Dlg1	ENSMUSG00000022770	1426.16	0.283829	0.111083	2.55509	0.0106159	0.147623
Polr2a	ENSMUSG00000005198	4732.11	0.277168	0.108487	2.55484	0.0106236	0.147646
Hnrnpl	ENSMUSG00000015165	8934.79	-0.239554	0.0937746	-2.55457	0.0106318	0.147677
Susd6	ENSMUSG00000021133	570.34	0.374342	0.146573	2.55397	0.0106503	0.147849
Capn5	ENSMUSG00000035547	1311.28	0.29077	0.113894	2.553	0.0106801	0.14818
Ppil1	ENSMUSG00000024007	2373.29	-0.265626	0.104075	-2.55226	0.0107028	0.14841
Ttc9c	ENSMUSG00000071660	1125.34	0.315648	0.123707	2.55157	0.0107238	0.148618
Ubap2l	ENSMUSG00000042520	3033.73	0.261023	0.102342	2.55051	0.0107565	0.148987
Efnb3	ENSMUSG00000003934	85.0796	0.844329	0.331108	2.55001	0.010772	0.149033
NA	ENSMUSG00000100104	224.849	-0.554843	0.217571	-2.55017	0.0107672	0.149033
Kdm6b	ENSMUSG00000018476	1571.37	0.309484	0.121395	2.5494	0.0107908	0.149209
Psmc1	ENSMUSG00000021178	3313.72	-0.268829	0.105489	-2.54842	0.0108211	0.149544
NA	ENSMUSG00000086196	110.866	0.80307	0.315163	2.54811	0.0108309	0.149595
Abl2	ENSMUSG00000026596	843.975	0.349815	0.137333	2.54721	0.010859	0.149813
Gm27021	ENSMUSG00000097919	226.204	-0.527618	0.207121	-2.54739	0.0108531	0.149813
Tmx3	ENSMUSG00000024614	721.095	0.363842	0.142903	2.54608	0.010894	0.150212
Zmpste24	ENSMUSG00000043207	495.791	0.386244	0.151724	2.5457	0.0109058	0.150291
Polr2g	ENSMUSG00000071662	1688.63	-0.289492	0.113735	-2.54533	0.0109174	0.150366
Yipf6	ENSMUSG00000047694	428.513	0.40559	0.15938	2.54479	0.0109344	0.15043
NA	ENSMUSG00000114934	869.155	0.34416	0.135237	2.54486	0.0109322	0.15043
2410089E03Rik	ENSMUSG00000039801	344.633	0.464512	0.182584	2.5441	0.010956	0.150644
Rassf7	ENSMUSG00000038618	444.112	-0.412046	0.162015	-2.54326	0.0109823	0.15092
NA	ENSMUSG00000032348	6535.42	-0.243792	0.0958742	-2.54283	0.0109959	0.150938
NA	ENSMUSG00000044501	94.6066	0.793485	0.312043	2.54287	0.0109947	0.150938
Supt4a	ENSMUSG00000020485	612.936	-0.357759	0.140861	-2.53981	0.0110914	0.152163
AU040320	ENSMUSG00000028830	221.808	0.524292	0.206453	2.53953	0.0111002	0.1522
Acot7	ENSMUSG00000028937	1343.74	-0.299293	0.117901	-2.53851	0.0111325	0.152438
Ankib1	ENSMUSG00000040351	426.715	0.441881	0.174079	2.5384	0.0111362	0.152438
Gm10031	ENSMUSG00000101523	1957.83	0.288908	0.113803	2.53867	0.0111276	0.152438
Gm12184	ENSMUSG00000078154	779.486	-0.350884	0.138266	-2.53775	0.0111569	0.152636
Ncapd3	ENSMUSG00000035024	839.59	0.336733	0.132705	2.53746	0.011166	0.152675
Psma2	ENSMUSG00000015671	3139.06	-0.257374	0.101464	-2.5366	0.0111936	0.152966
Mis18bp1	ENSMUSG00000047534	918.161	0.34237	0.135092	2.53434	0.0112658	0.153782
NA	ENSMUSG00000109408	129.407	0.711701	0.280812	2.53444	0.0112628	0.153782
Dap3	ENSMUSG00000068921	1664.35	-0.291194	0.114919	-2.53391	0.0112797	0.153842
NA	ENSMUSG00000104699	735.295	-0.33433	0.131947	-2.53382	0.0112828	0.153842
Psmd13	ENSMUSG00000025487	3375.07	-0.27201	0.107371	-2.53337	0.0112973	0.153955
Rnf144b	ENSMUSG00000038068	82.2777	0.869137	0.343189	2.53253	0.0113242	0.154208
Rnaseh2a	ENSMUSG00000052926	1232.51	-0.313913	0.123968	-2.53222	0.0113343	0.154208
Fxyd6	ENSMUSG00000066705	3064.67	-0.244328	0.0964882	-2.53221	0.0113347	0.154208
Prkci	ENSMUSG00000037643	3382.78	0.244371	0.096553	2.53095	0.0113755	0.154677
Klhl28	ENSMUSG00000020948	238.139	0.571404	0.225909	2.52936	0.0114272	0.155293
Prmt1	ENSMUSG00000109324	5285.68	-0.256701	0.101504	-2.52896	0.01144	0.155381
Sra1	ENSMUSG00000006050	881.635	-0.343203	0.135745	-2.52829	0.0114618	0.155591
Egln1	ENSMUSG00000031987	1135.75	-0.38706	0.15312	-2.52783	0.0114771	0.155712
Nabp2	ENSMUSG00000025374	365.39	-0.437537	0.173171	-2.52661	0.0115169	0.155831
Utp4	ENSMUSG00000041438	1907.5	-0.263812	0.104399	-2.52696	0.0115056	0.155831
Ercc6	ENSMUSG00000054051	231.591	0.544592	0.215489	2.52724	0.0114962	0.155831
NA	ENSMUSG00000090381	710.414	-0.360606	0.142704	-2.52694	0.011506	0.155831
Gm21987	ENSMUSG00000095464	408.049	-0.411217	0.162756	-2.52659	0.0115176	0.155831
NA	ENSMUSG00000082998	418.405	-0.418424	0.165732	-2.52471	0.0115794	0.15658
Ing5	ENSMUSG00000026283	1123.79	0.29765	0.117925	2.52406	0.011601	0.156786
Sumo1	ENSMUSG00000026021	2890.84	-0.252463	0.100072	-2.52282	0.0116419	0.157097
Slx4	ENSMUSG00000039738	579.463	0.372411	0.147619	2.52278	0.0116432	0.157097
NA	Lx6:L1:LINE	722.611	0.395821	0.156895	2.52284	0.011641	0.157097
Sdhb	ENSMUSG00000009863	2597.68	-0.263804	0.104591	-2.52224	0.0116609	0.157248
Atp6v0a2	ENSMUSG00000038023	617.487	0.360162	0.142815	2.52188	0.0116729	0.157324
Fblim1	ENSMUSG00000006219	4372	0.232808	0.0923257	2.52159	0.0116826	0.157368
Sdhc	ENSMUSG00000058076	2058.78	-0.281906	0.111809	-2.52132	0.0116915	0.157402
Ankrd28	ENSMUSG00000014496	1430.56	0.299141	0.118732	2.51946	0.0117533	0.158061
Ppp4c	ENSMUSG00000030697	2412.53	-0.27907	0.110762	-2.51955	0.0117506	0.158061
Cdt1	ENSMUSG00000006585	2532.91	-0.294971	0.117199	-2.51685	0.011841	0.159065
Fam81a	ENSMUSG00000032224	1050.78	0.298595	0.11863	2.51703	0.0118347	0.159065
Actl6a	ENSMUSG00000027671	2392.96	-0.261245	0.103851	-2.51557	0.0118839	0.159554
Cnih4	ENSMUSG00000062169	670.076	-0.342546	0.136182	-2.51534	0.0118916	0.159571
Gnl3l	ENSMUSG00000025266	1677.85	0.272819	0.108584	2.5125	0.0119878	0.160642
Wdr54	ENSMUSG00000030032	328.545	-0.451566	0.179721	-2.5126	0.0119846	0.160642
Mtrr	ENSMUSG00000034617	744.892	0.340329	0.135459	2.5124	0.0119912	0.160642
NA	ENSMUSG00000092072	1042.34	-0.320934	0.127801	-2.5112	0.0120322	0.161104
Bccip	ENSMUSG00000030983	1867.65	-0.288963	0.115092	-2.51072	0.0120485	0.161154
Smim12	ENSMUSG00000042380	569.988	-0.370057	0.147392	-2.5107	0.0120491	0.161154
Edc3	ENSMUSG00000038957	1033.24	0.301001	0.119916	2.51011	0.0120694	0.161338
Ssh2	ENSMUSG00000037926	198.996	0.571733	0.227855	2.5092	0.0121004	0.161664
Tm9sf2	ENSMUSG00000025544	1683.43	0.281919	0.112445	2.50717	0.0121703	0.162509
Psmg1	ENSMUSG00000022913	1111.84	-0.31334	0.125018	-2.50635	0.0121984	0.162676
Cox7a2l	ENSMUSG00000024248	1750.01	-0.308139	0.122937	-2.50649	0.0121938	0.162676
Setd6	ENSMUSG00000031671	331.45	-0.447961	0.178739	-2.50623	0.0122027	0.162676
Srsf1	ENSMUSG00000018379	8110.7	0.22668	0.0904593	2.50588	0.0122149	0.16275
Myo9b	ENSMUSG00000004677	899.988	0.330125	0.131801	2.50473	0.0122545	0.163101
Ankfy1	ENSMUSG00000020790	1114.1	0.314649	0.125615	2.50487	0.0122496	0.163101
Lonp1	ENSMUSG00000041168	2774.74	-0.247364	0.0988018	-2.50364	0.0122923	0.163514
Calm3	ENSMUSG00000019370	3832.48	-0.248222	0.0991521	-2.50344	0.0122991	0.163517
Tmem258	ENSMUSG00000036372	671.669	-0.340928	0.136263	-2.50199	0.0123498	0.164102
Ssna1	ENSMUSG00000026966	705.088	-0.335512	0.134182	-2.50043	0.0124042	0.164735
Ppp1r14d	ENSMUSG00000027317	208.119	-0.532938	0.2132	-2.49971	0.0124295	0.164982
Tmem127	ENSMUSG00000034850	413.735	0.410851	0.164414	2.49888	0.0124585	0.165278
Frem2	ENSMUSG00000037016	94.1525	0.775142	0.310339	2.49773	0.0124992	0.165727
NA	ENSMUSG00000096403	1771.5	-0.277075	0.11097	-2.49684	0.0125305	0.166053
Acox1	ENSMUSG00000020777	733.995	0.331835	0.132947	2.49599	0.0125606	0.166361
Ndufs3	ENSMUSG00000005510	576.397	-0.36357	0.145759	-2.49432	0.0126198	0.167055
Xpnpep3	ENSMUSG00000022401	404.254	0.414222	0.166121	2.4935	0.0126492	0.167354
Gnl1	ENSMUSG00000024429	1650.47	-0.33708	0.135218	-2.49287	0.0126716	0.167561
Rabgap1	ENSMUSG00000035437	851.234	0.324142	0.130038	2.49267	0.0126787	0.167564
Timm10	ENSMUSG00000027076	481.294	-0.382406	0.153604	-2.48956	0.0127902	0.168679
Bst2	ENSMUSG00000046718	314.734	-0.453046	0.181974	-2.48962	0.0127881	0.168679
Rbm33	ENSMUSG00000048271	915.614	0.363982	0.146189	2.4898	0.0127814	0.168679
Serpinb6a	ENSMUSG00000060147	1202.88	-0.285651	0.11474	-2.48955	0.0127906	0.168679
Mxd3	ENSMUSG00000021485	292.182	-0.462323	0.185873	-2.4873	0.0128716	0.169656
Pias2	ENSMUSG00000025423	2824.95	0.249256	0.100236	2.48669	0.0128936	0.169855
Prune2	ENSMUSG00000039126	350.184	0.426458	0.171554	2.48585	0.0129241	0.170165
Dcps	ENSMUSG00000032040	837.755	-0.328403	0.132122	-2.4856	0.0129334	0.170196
Ubb	ENSMUSG00000019505	9342.73	-0.27407	0.110278	-2.48528	0.0129451	0.170259
Rpl7a-ps5	ENSMUSG00000071052	308.344	-0.482436	0.19438	-2.48192	0.0130676	0.171777
NA	ENSMUSG00000084350	94.0237	0.774092	0.311927	2.48165	0.0130777	0.171818
Mrpl36	ENSMUSG00000021607	700.638	-0.362371	0.14606	-2.48097	0.0131027	0.17187
Bcar3	ENSMUSG00000028121	522.521	-0.381067	0.153588	-2.48111	0.0130976	0.17187
Abcb7	ENSMUSG00000031333	1055.29	0.30571	0.123212	2.48118	0.013095	0.17187
Mgat5	ENSMUSG00000036155	357.499	0.445896	0.179744	2.48072	0.0131116	0.171895
Chuk	ENSMUSG00000025199	960.529	0.302172	0.121818	2.48053	0.0131187	0.171897
Gbf1	ENSMUSG00000025224	932.269	0.319537	0.128868	2.47956	0.0131544	0.172101
Xrn1	ENSMUSG00000032410	499.799	0.431261	0.173942	2.47934	0.0131624	0.172101
Rpl7l1	ENSMUSG00000063888	4196.25	-0.231898	0.0935287	-2.47943	0.0131591	0.172101
Tuba1a	ENSMUSG00000072235	1928.57	-0.28708	0.115767	-2.4798	0.0131456	0.172101
Canx	ENSMUSG00000020368	7378.35	0.224854	0.0907019	2.47905	0.0131734	0.172154
Rapsn	ENSMUSG00000002104	79.6283	-0.852256	0.343829	-2.47872	0.0131855	0.17222
Lamtor1	ENSMUSG00000030842	1405.25	-0.275577	0.111205	-2.47811	0.0132081	0.172422
2020-09-11	ENSMUSG00000058013	4241.98	0.237028	0.0956807	2.47728	0.0132389	0.172733
Zmym6	ENSMUSG00000042408	185.501	0.576559	0.232766	2.47698	0.0132498	0.172782
Setd5	ENSMUSG00000034269	3174.72	0.324694	0.131108	2.47654	0.0132663	0.172907
NA	ENSMUSG00000102070	80581.4	-0.217841	0.0879714	-2.47627	0.0132764	0.172945
Sox13	ENSMUSG00000070643	472.767	-0.394387	0.159306	-2.47566	0.013299	0.173149
Arl5b	ENSMUSG00000017418	821.857	0.333999	0.134931	2.47534	0.0133108	0.17321
Ccs	ENSMUSG00000034108	683.39	-0.340851	0.137775	-2.47396	0.0133623	0.17368
Ttc3	ENSMUSG00000040785	1059.45	0.301448	0.121856	2.47381	0.0133682	0.17368
NA	ENSMUSG00000081559	877.817	-0.312159	0.12618	-2.47392	0.0133638	0.17368
Fgd1	ENSMUSG00000025265	1582.41	0.277426	0.112194	2.47273	0.0134085	0.174112
NA	ENSMUSG00000110331	1586.09	-0.338625	0.136975	-2.47217	0.0134295	0.174292
Exoc4	ENSMUSG00000029763	1667.31	0.296021	0.119768	2.47161	0.0134506	0.174474
Eif1ax	ENSMUSG00000067194	2361.56	-0.245059	0.0991687	-2.47113	0.0134687	0.174616
Trio	ENSMUSG00000022263	172.965	0.575779	0.233041	2.47072	0.0134842	0.17466
NA	ENSMUSG00000095562	735.85	-0.385816	0.156159	-2.47066	0.0134863	0.17466
Pigx	ENSMUSG00000023791	380.747	-0.420128	0.170136	-2.46937	0.0135351	0.175106
Tmem168	ENSMUSG00000029569	507.581	0.371775	0.150554	2.46937	0.013535	0.175106
Mrpl54	ENSMUSG00000034932	579.674	-0.356663	0.144446	-2.46918	0.0135425	0.175109
NA	ENSMUSG00000091639	1081.32	-0.295873	0.119844	-2.46881	0.0135564	0.175197
NA	ENSMUSG00000074830	160.769	0.598884	0.242662	2.46798	0.0135878	0.175418
NA	ENSMUSG00000104496	1072.63	-0.312315	0.126542	-2.46808	0.0135841	0.175418
Pcolce	ENSMUSG00000029718	1673.35	-0.287525	0.116569	-2.46656	0.0136419	0.176024
Tom1l2	ENSMUSG00000000538	206.027	0.538444	0.218352	2.46595	0.0136652	0.176046
Usp45	ENSMUSG00000040455	588.311	0.368865	0.14957	2.46617	0.0136567	0.176046
NA	ENSMUSG00000043192	3442.26	-0.242836	0.0984727	-2.46603	0.0136622	0.176046
Epb41l5	ENSMUSG00000026383	364.234	0.432786	0.17559	2.46475	0.0137109	0.176542
Hsp90b1	ENSMUSG00000020048	7073.64	0.230132	0.0934006	2.46392	0.0137427	0.176766
Leng1	ENSMUSG00000078813	227.876	-0.527482	0.214074	-2.46402	0.0137388	0.176766
Usp42	ENSMUSG00000051306	518.436	0.394025	0.159983	2.46291	0.0137813	0.17717
Fam96b	ENSMUSG00000031879	490.688	-0.373593	0.151759	-2.46175	0.0138259	0.17765
Kank3	ENSMUSG00000042099	748.372	-0.326156	0.132629	-2.45915	0.0139265	0.178849
Rdx	ENSMUSG00000032050	3855.33	0.229116	0.0932062	2.45817	0.0139649	0.179154
Grhl3	ENSMUSG00000037188	643.555	-0.345121	0.140394	-2.45823	0.0139625	0.179154
Elmo2	ENSMUSG00000017670	740.672	0.334032	0.135902	2.45788	0.0139758	0.179201
Wbscr22	ENSMUSG00000005378	851.166	-0.334357	0.136069	-2.45726	0.0140002	0.179408
Kntc1	ENSMUSG00000029414	1098.88	0.304695	0.124006	2.45709	0.0140067	0.179408
Hmgcl	ENSMUSG00000028672	498.262	-0.379306	0.154449	-2.45587	0.0140545	0.179558
Nipsnap1	ENSMUSG00000034285	1229.81	-0.284757	0.115958	-2.45569	0.0140613	0.179558
Uqcrfs1	ENSMUSG00000038462	2334.76	-0.252052	0.102641	-2.45567	0.0140623	0.179558
Rrp9	ENSMUSG00000041506	1985.26	-0.279857	0.113922	-2.45656	0.0140273	0.179558
Pcna-ps2	ENSMUSG00000067608	4391.19	-0.233562	0.0950992	-2.45598	0.0140499	0.179558
Rnf213	ENSMUSG00000070327	1401.26	0.771413	0.314048	2.45635	0.0140356	0.179558
NA	ENSMUSG00000040540	527.494	0.433635	0.176673	2.45445	0.0141099	0.180023
Dnajc21	ENSMUSG00000044224	1323.18	-0.290058	0.11818	-2.45436	0.0141134	0.180023
Fam162a	ENSMUSG00000003955	1182.19	-0.338228	0.137823	-2.45408	0.0141245	0.180071
Cdca2	ENSMUSG00000048922	1320.13	0.274749	0.111998	2.45315	0.0141611	0.180443
Zfp280c	ENSMUSG00000036916	340.944	0.437781	0.178503	2.45252	0.0141859	0.180666
NA	ENSMUSG00000025019	71.2888	0.913289	0.372502	2.45177	0.0142157	0.18067
Ahctf1	ENSMUSG00000026491	2317.51	0.259496	0.105832	2.45196	0.014208	0.18067
Cisd1	ENSMUSG00000037710	1218.95	-0.30507	0.124404	-2.45226	0.0141964	0.18067
Ubald1	ENSMUSG00000039568	316.45	-0.46473	0.189545	-2.45183	0.0142134	0.18067
Ech1	ENSMUSG00000053898	943.842	-0.305824	0.124787	-2.45078	0.0142549	0.181074
Serpinb6c	ENSMUSG00000052180	260.74	-0.51084	0.208521	-2.44982	0.0142927	0.18146
Csnk1g1	ENSMUSG00000032384	497.029	0.392526	0.160326	2.4483	0.0143533	0.182135
Sema4d	ENSMUSG00000021451	491.566	0.384173	0.156979	2.44728	0.0143937	0.182336
Smc5	ENSMUSG00000024943	1280.58	0.280681	0.114715	2.44677	0.0144145	0.182336
Lsm3	ENSMUSG00000034192	1445.75	-0.267924	0.109484	-2.44716	0.0143988	0.182336
Mrps28	ENSMUSG00000040269	593.234	-0.354951	0.14507	-2.44676	0.0144148	0.182336
Pusl1	ENSMUSG00000051557	416.114	-0.39513	0.161491	-2.44677	0.0144143	0.182336
Nfam1	ENSMUSG00000058099	49.5987	1.05824	0.432453	2.44707	0.0144023	0.182336
NA	ENSMUSG00000093315	472.848	0.41648	0.170228	2.4466	0.0144212	0.182336
Gbx2	ENSMUSG00000034486	187.038	0.577596	0.236145	2.44594	0.0144475	0.182575
Prdx4	ENSMUSG00000025289	733.356	-0.338365	0.138354	-2.44565	0.0144593	0.18263
Hnrnpa0	ENSMUSG00000007836	6245.81	-0.269041	0.110037	-2.445	0.0144853	0.182864
Mta3	ENSMUSG00000055817	1165.54	-0.318289	0.130196	-2.44469	0.0144975	0.182924
Rassf1	ENSMUSG00000010067	145.7	-0.62808	0.257019	-2.44371	0.0145372	0.18333
Slc35a5	ENSMUSG00000022664	109.186	0.698756	0.28601	2.44312	0.014561	0.183438
Asl	ENSMUSG00000025533	365.894	-0.467715	0.191442	-2.44311	0.0145613	0.183438
Mapk6	ENSMUSG00000042688	1721.89	0.266791	0.109209	2.44294	0.0145682	0.183438
Ckb	ENSMUSG00000001270	10350.3	-0.269561	0.110358	-2.4426	0.0145818	0.183464
Calcoco2	ENSMUSG00000006056	1886.98	0.320128	0.131075	2.44233	0.0145927	0.183464
Slc38a4	ENSMUSG00000022464	1889.82	0.276261	0.11311	2.44242	0.014589	0.183464
Tcl1	ENSMUSG00000041359	2415.57	-0.281943	0.115519	-2.44067	0.01466	0.184215
Trim28	ENSMUSG00000005566	21687.1	-0.265517	0.108834	-2.43965	0.0147014	0.18443
Wdr38	ENSMUSG00000035295	440.63	-0.387179	0.158712	-2.43951	0.0147072	0.18443
Gdpd5	ENSMUSG00000035314	36.9467	1.17714	0.482429	2.44003	0.0146861	0.18443
Il17rd	ENSMUSG00000040717	254.626	0.485154	0.198855	2.43974	0.0146979	0.18443
Prrg4	ENSMUSG00000027171	69.3062	0.944863	0.387437	2.43875	0.0147381	0.184656
Pcnx3	ENSMUSG00000054874	710.928	0.328222	0.134589	2.4387	0.0147402	0.184656
Rapgef6	ENSMUSG00000037533	454.992	0.415304	0.170315	2.43844	0.0147507	0.184693
Irf2bp2	ENSMUSG00000051495	579.796	-0.357593	0.146703	-2.43753	0.0147881	0.185066
Kdm5c	ENSMUSG00000025332	2350.89	0.248055	0.101778	2.43722	0.0148005	0.185107
Msantd3	ENSMUSG00000039693	639.528	-0.339846	0.139448	-2.43708	0.0148065	0.185107
Gpr107	ENSMUSG00000000194	1069.63	0.296549	0.121743	2.43586	0.0148565	0.185638
Etl4	ENSMUSG00000036617	1151.4	0.327292	0.134388	2.43542	0.0148745	0.185769
Csgalnact2	ENSMUSG00000042042	283.615	0.501951	0.206148	2.43491	0.0148955	0.185935
Mxra8	ENSMUSG00000029070	45.7829	-1.05522	0.433493	-2.43422	0.0149239	0.186101
Mtmr12	ENSMUSG00000039458	1380.1	0.286199	0.117572	2.43425	0.0149226	0.186101
Zhx1	ENSMUSG00000022361	180.032	0.553949	0.227634	2.4335	0.0149535	0.186281
NA	ENSMUSG00000084347	420.906	0.419035	0.172183	2.43366	0.014947	0.186281
Trim25	ENSMUSG00000000275	2631.35	0.241431	0.0992998	2.43133	0.0150435	0.187116
Aamp	ENSMUSG00000006299	2421.23	-0.3098	0.127417	-2.43139	0.0150409	0.187116
Fmnl2	ENSMUSG00000036053	418.404	0.389934	0.160357	2.43166	0.0150299	0.187116
Cd37	ENSMUSG00000030798	59.5254	0.923076	0.37975	2.43075	0.0150677	0.187323
2020-03-09	ENSMUSG00000040502	308.46	-0.482262	0.19843	-2.43039	0.0150826	0.187412
Dhrs13	ENSMUSG00000020834	122.468	-0.693269	0.285273	-2.4302	0.0150907	0.187418
Abat	ENSMUSG00000057880	75.1138	0.847617	0.349132	2.42778	0.0151916	0.188576
Ppp1r11	ENSMUSG00000036398	528.773	-0.36969	0.152297	-2.42742	0.0152068	0.188669
Prr11	ENSMUSG00000020493	547.31	0.356161	0.14675	2.427	0.0152243	0.18879
Tfap2c	ENSMUSG00000028640	1625.81	0.266798	0.109959	2.42635	0.0152514	0.189031
NA	ENSMUSG00000087190	501.518	-0.380829	0.156972	-2.4261	0.0152619	0.189066
Cox5a	ENSMUSG00000000088	4150.4	-0.270584	0.111553	-2.4256	0.015283	0.189232
Ccdc160	ENSMUSG00000073207	312.724	0.44505	0.183541	2.4248	0.015317	0.189557
Calml4	ENSMUSG00000032246	89.9016	-0.763221	0.314788	-2.42456	0.015327	0.189585
Zbtb11	ENSMUSG00000022601	451.384	0.411312	0.169709	2.42363	0.0153662	0.189894
Tmem261	ENSMUSG00000028398	479.295	-0.390146	0.160978	-2.4236	0.0153675	0.189894
Tra2a	ENSMUSG00000029817	2506.67	0.241565	0.0997034	2.42284	0.0153999	0.190198
Tagln3	ENSMUSG00000022658	61.3604	-0.914988	0.377688	-2.4226	0.0154098	0.190225
Ppp3cb	ENSMUSG00000021816	958.519	0.295624	0.122047	2.42222	0.0154259	0.190328
Rhbdd1	ENSMUSG00000026142	173.746	0.568483	0.234714	2.42203	0.0154342	0.190332
NA	ENSMUSG00000090610	1069.72	-0.311614	0.128668	-2.42185	0.0154418	0.190332
Tyms	ENSMUSG00000025747	2058.66	-0.249431	0.103021	-2.42117	0.0154706	0.190592
Rapgef1	ENSMUSG00000039844	1769.95	0.277219	0.114544	2.4202	0.015512	0.191005
Ppig	ENSMUSG00000042133	1626.82	0.27241	0.112575	2.4198	0.0155289	0.191118
Magi3	ENSMUSG00000052539	304.231	0.447014	0.184745	2.41962	0.0155367	0.191118
NA	ENSMUSG00000113411	53.6961	1.0611	0.438746	2.41847	0.0155858	0.191625
Nr4a1	ENSMUSG00000023034	519.651	-0.387771	0.160382	-2.41779	0.0156149	0.191887
Cep290	ENSMUSG00000019971	229.295	0.523001	0.216405	2.41677	0.0156589	0.192332
Abi2	ENSMUSG00000026782	726.076	0.322414	0.133461	2.41578	0.0157014	0.192694
Kirrel	ENSMUSG00000041734	599.7	0.339547	0.140557	2.41572	0.0157041	0.192694
[truncated: 22,518 more rows]

## Sheet: MPP8 Npart 6h IAA
RNASeq in Mpp8mAID;OsTiR1;MPP81-729 cells (DMSO vs IAA 6hrs)
name	gene_id	baseMean	log2FoldChange	lfcSE	stat	pvalue	padj
Cyp1a1	ENSMUSG00000032315	934.959	6.10097	0.264243	23.0885	6.04427e-118	1.49161e-113
NA	L1Md_T:L1:LINE	11045.9	1.5692	0.179852	8.72493	2.66355e-18	3.28655e-14
Ahrr	ENSMUSG00000021575	74.408	3.75661	0.469324	8.0043	1.20144e-15	9.88301e-12
Cdx1	ENSMUSG00000024619	242.186	1.78742	0.240561	7.43023	1.08411e-13	6.68843e-10
NA	L1Md_Gf:L1:LINE	319.78	2.02209	0.273631	7.38985	1.46999e-13	7.25527e-10
Utf1	ENSMUSG00000047751	309.624	-1.47324	0.221985	-6.63669	3.20804e-11	1.31947e-07
Sntb1	ENSMUSG00000060429	210.282	1.63177	0.255563	6.38499	1.71407e-10	5.28749e-07
Lefty2	ENSMUSG00000066652	1325.31	-1.04061	0.162916	-6.38745	1.68674e-10	5.28749e-07
NA	ENSMUSG00000083576	80.9623	2.30615	0.373488	6.17463	6.63205e-10	1.81851e-06
Plcg2	ENSMUSG00000034330	648.927	1.24616	0.202595	6.151	7.69961e-10	1.90011e-06
Manba	ENSMUSG00000028164	209.259	-1.46969	0.252994	-5.80921	6.27685e-09	1.31768e-05
Adgra2	ENSMUSG00000031486	259.074	1.41818	0.244271	5.80576	6.40741e-09	1.31768e-05
Slc1a4	ENSMUSG00000020142	735.752	1.08575	0.193115	5.6223	1.88434e-08	3.57706e-05
Fsd1l	ENSMUSG00000054752	344.73	1.26929	0.228235	5.56134	2.67711e-08	4.71898e-05
NA	ENSMUSG00000082195	726.07	1.08572	0.202198	5.3696	7.89094e-08	0.000129822
NA	L1Md_A:L1:LINE	14302	1.02505	0.192069	5.33691	9.45441e-08	0.000145822
Mphosph8	ENSMUSG00000079184	21625.9	0.902107	0.16994	5.30838	1.10604e-07	0.000160558
NA	ENSMUSG00000067575	134.75	-23.9469	4.78517	-5.0044	5.60354e-07	0.000768245
NA	ENSMUSG00000094664	93.0929	22.6828	4.7853	4.74009	2.1362e-06	0.00251034
NA	ENSMUSG00000096780	673.22	0.904203	0.190121	4.75593	1.97539e-06	0.00251034
NA	IAPEy-int:ERVK:LTR	341.463	1.0654	0.224598	4.74356	2.09993e-06	0.00251034
NA	ENSMUSG00000073640	276.145	-1.22837	0.264452	-4.64497	3.40132e-06	0.00381535
D1Pas1	ENSMUSG00000039224	682.821	0.779846	0.182864	4.26462	2.0024e-05	0.0214849
Letmd1	ENSMUSG00000037353	302.283	0.925943	0.22013	4.20635	2.59533e-05	0.0266864
Chac1	ENSMUSG00000027313	232.87	0.991962	0.237341	4.17947	2.92184e-05	0.0277328
Lefty1	ENSMUSG00000038793	511.716	-0.800207	0.191188	-4.18545	2.84601e-05	0.0277328
Slc35f2	ENSMUSG00000042195	1043.73	0.743198	0.178277	4.16878	3.06232e-05	0.0279896
Mrc1	ENSMUSG00000026712	34.4574	2.27108	0.550646	4.12439	3.71714e-05	0.0327613
Ythdc1	ENSMUSG00000035851	1625.48	0.655463	0.15969	4.10459	4.05031e-05	0.0344667
NA	RLTR13B3:ERVK:LTR	110.504	1.28103	0.31548	4.06057	4.89529e-05	0.0402686
Hal	ENSMUSG00000020017	358.407	0.84087	0.210764	3.98963	6.61769e-05	0.0520307
NA	ENSMUSG00000082399	9.34495	-6.70971	1.68372	-3.98504	6.74683e-05	0.0520307
Tmem181a	ENSMUSG00000038141	1389.22	0.650004	0.164082	3.96145	7.44956e-05	0.0557092
NA	ENSMUSG00000085412	136.552	1.12851	0.287983	3.91868	8.90351e-05	0.0646238
NA	ENSMUSG00000078902	157.305	-1.08427	0.278607	-3.89174	9.95285e-05	0.0701761
Trib3	ENSMUSG00000032715	879.305	0.673976	0.174841	3.8548	0.000115823	0.079397
Foxd3	ENSMUSG00000067261	150.897	-1.05804	0.275815	-3.83603	0.000125039	0.0812031
NA	ENSMUSG00000081885	219.998	0.950393	0.247394	3.84161	0.000122229	0.0812031
NA	IAP1-MM_I-int:ERVK:LTR	87.9173	1.31971	0.345339	3.8215	0.000132642	0.083932
Zmiz1	ENSMUSG00000007817	1342.73	0.705484	0.186829	3.7761	0.000159303	0.0982817
Tmem229b	ENSMUSG00000046157	246.852	0.874094	0.232579	3.75827	0.000171095	0.102983
Zfhx2	ENSMUSG00000040721	1344.11	0.745981	0.199859	3.73253	0.000189563	0.111382
NA	ENSMUSG00000073226	50.7588	1.67859	0.452542	3.70925	0.000207873	0.1193
NA	ENSMUSG00000105704	180.728	0.968449	0.262984	3.68255	0.000230916	0.129512
Pdgfrb	ENSMUSG00000024620	158.172	0.979019	0.268557	3.64549	0.000266887	0.146361
Acp5	ENSMUSG00000001348	313.17	0.799442	0.220181	3.63083	0.000282507	0.151559
Aqp3	ENSMUSG00000028435	5930.16	0.571643	0.15792	3.61982	0.000294806	0.154792
Ddr2	ENSMUSG00000026674	356.723	0.873822	0.24353	3.58815	0.000333037	0.171222
Mthfr	ENSMUSG00000029009	570.692	0.704339	0.197263	3.57055	0.00035623	0.175821
Tiparp	ENSMUSG00000034640	831.168	0.626289	0.175222	3.57427	0.000351211	0.175821
NA	L1Md_F:L1:LINE	289.314	0.780983	0.219109	3.56436	0.000364741	0.176492
Ankrd44	ENSMUSG00000052331	108.036	1.16351	0.327886	3.54852	0.000387401	0.183852
Adgre5	ENSMUSG00000002885	1340.74	0.652759	0.186181	3.50604	0.000454821	0.202387
Notch4	ENSMUSG00000015468	386.291	0.715119	0.203763	3.50956	0.000448855	0.202387
Cyp1b1	ENSMUSG00000024087	118.493	5.87749	1.67949	3.49956	0.000466023	0.202387
Myo1f	ENSMUSG00000024300	570.775	0.680237	0.194423	3.49874	0.000467462	0.202387
Epb41l4a	ENSMUSG00000024376	473.258	-0.678056	0.193045	-3.51242	0.000444049	0.202387
NA	ETnERV3-int:ERVK:LTR	365.171	0.771027	0.220811	3.4918	0.00047977	0.204134
Otx2	ENSMUSG00000021848	245.189	-0.839781	0.242481	-3.46329	0.000533608	0.215875
Kctd8	ENSMUSG00000037653	11.5774	4.43364	1.27729	3.47113	0.000518277	0.215875
NA	IMPB_01:Satellite:Satellite	615.542	0.731228	0.210929	3.4667	0.000526897	0.215875
Steap3	ENSMUSG00000026389	511.832	0.731518	0.212823	3.43721	0.000587739	0.231085
Adap1	ENSMUSG00000056413	781.867	0.600609	0.174811	3.43576	0.000590903	0.231085
Bglap3	ENSMUSG00000074489	37.7691	1.73067	0.504285	3.43193	0.000599297	0.231085
Cidea	ENSMUSG00000024526	125.695	1.03048	0.301627	3.41639	0.000634563	0.240919
NA	RLTR45-int:ERVK:LTR	2494.81	0.571579	0.168614	3.38987	0.000699261	0.26146
Eif4e1b	ENSMUSG00000074895	37.9009	1.68404	0.500461	3.36497	0.000765506	0.281958
Foxn4	ENSMUSG00000042002	302.594	0.746956	0.22352	3.34179	0.000832415	0.302093
Prex2	ENSMUSG00000048960	233.273	0.798624	0.239805	3.33031	0.00086749	0.31026
Hoxb9	ENSMUSG00000020875	114.583	1.02898	0.309558	3.32402	0.000887313	0.312816
NA	ENSMUSG00000083246	118.775	0.996754	0.300225	3.32002	0.000900114	0.312859
Ppp1r10	ENSMUSG00000039220	1364.34	0.569634	0.171825	3.3152	0.000915788	0.313886
Col9a2	ENSMUSG00000028626	977.147	0.619603	0.187148	3.31076	0.000930428	0.314536
Nxn	ENSMUSG00000020844	1076.85	0.560502	0.170304	3.29118	0.000997687	0.332715
Grm2	ENSMUSG00000023192	143.527	0.947963	0.290196	3.26663	0.00108836	0.358113
Kit	ENSMUSG00000005672	6733.51	0.565166	0.173912	3.24972	0.00115517	0.375097
Spen	ENSMUSG00000040761	799.166	0.778622	0.241127	3.2291	0.00124179	0.397987
Cdc42ep4	ENSMUSG00000041598	494.521	-0.636223	0.197694	-3.21822	0.00128989	0.4081
Ubxn2a	ENSMUSG00000020634	2374	0.505019	0.157626	3.20391	0.00135576	0.423511
Spsb1	ENSMUSG00000039911	461.563	0.642634	0.201082	3.19588	0.00139407	0.430037
Ulbp1	ENSMUSG00000079685	140.626	0.884394	0.279134	3.16835	0.00153304	0.467068
Stc2	ENSMUSG00000020303	583.77	0.607708	0.192922	3.15002	0.00163261	0.483207
H1f0	ENSMUSG00000096210	1461.64	0.519389	0.164746	3.15267	0.00161786	0.483207
NA	MMERVK9E_I-int:ERVK:LTR	421.949	0.650474	0.206641	3.14785	0.00164476	0.483207
NA	ENSMUSG00000075502	158.128	0.853638	0.271981	3.13859	0.00169762	0.492869
Prmt8	ENSMUSG00000030350	382.699	0.652345	0.208906	3.12267	0.00179218	0.514273
Enpp4	ENSMUSG00000023961	369.677	0.665213	0.215922	3.08081	0.0020644	0.585578
Atg14	ENSMUSG00000037526	1301.95	0.531941	0.173477	3.06635	0.00216692	0.605774
Rimbp3	ENSMUSG00000071636	55.9872	1.28395	0.419057	3.0639	0.00218469	0.605774
Slc25a51	ENSMUSG00000045973	994.103	0.517187	0.16911	3.05829	0.00222601	0.610372
Efna3	ENSMUSG00000028039	146.544	-0.832164	0.272907	-3.04926	0.00229404	0.622113
Sat1	ENSMUSG00000025283	647.207	-0.645479	0.213344	-3.02553	0.00248201	0.644952
Slc43a1	ENSMUSG00000027075	178.49	0.78075	0.25749	3.03216	0.00242814	0.644952
Nags	ENSMUSG00000048217	88.0348	1.03473	0.341528	3.02972	0.00244784	0.644952
NA	MMVL30-int:ERV1:LTR	420.24	0.599577	0.198179	3.02543	0.0024828	0.644952
Slc38a2	ENSMUSG00000022462	972.728	0.539213	0.178577	3.0195	0.00253189	0.650853
Cyp1a2	ENSMUSG00000032310	12.8966	2.82287	0.938552	3.00768	0.00263247	0.669733
Ksr1	ENSMUSG00000018334	456.81	0.611039	0.204182	2.99262	0.00276598	0.696519
NA	ENSMUSG00000072905	4.64034	5.6104	1.89119	2.96659	0.00301119	0.746421
NA	ENSMUSG00000110444	156.909	0.821619	0.277085	2.96522	0.00302464	0.746421
S100a13	ENSMUSG00000042312	368.773	-0.648583	0.219996	-2.94816	0.00319672	0.773417
NA	Lx8b:L1:LINE	380.369	0.619436	0.21	2.94969	0.00318091	0.773417
Lonrf2	ENSMUSG00000048814	71.9809	1.18903	0.405212	2.93434	0.00334253	0.800844
Nphs1	ENSMUSG00000006649	778.501	0.509428	0.174835	2.91377	0.00357093	0.84448
Gbx2	ENSMUSG00000034486	181.512	0.763087	0.262064	2.91184	0.00359309	0.84448
Btg1	ENSMUSG00000036478	854.32	-0.504108	0.17336	-2.90788	0.00363892	0.847181
NA	L1VL1:L1:LINE	106.039	0.929704	0.321669	2.89025	0.00384938	0.887804
S100a10	ENSMUSG00000041959	263.899	-0.831845	0.288639	-2.88195	0.00395218	0.893261
NA	IAP-d-int:ERVK:LTR	478.797	0.579711	0.201139	2.88215	0.00394971	0.893261
NA	Lx2A:L1:LINE	37.8697	1.41337	0.491305	2.87676	0.00401783	0.893261
NA	MMERGLN-int:ERV1:LTR	1010.42	0.495	0.171949	2.87875	0.00399254	0.893261
Fat1	ENSMUSG00000070047	1870.73	0.630763	0.221002	2.85411	0.00431577	0.950934
D10Wsu102e	ENSMUSG00000020255	1314.23	-0.465979	0.16392	-2.84272	0.00447298	0.959863
NA	IAPEY3-int:ERVK:LTR	154.133	0.862181	0.302927	2.84617	0.00442491	0.959863
NA	Lx6:L1:LINE	679.615	0.52705	0.185257	2.84497	0.0044415	0.959863
Lrrc8d	ENSMUSG00000046079	1384.33	0.48961	0.172467	2.83886	0.00452745	0.963175
Ino80d	ENSMUSG00000040865	617.261	0.589873	0.208362	2.83101	0.00464017	0.978719
Gata2	ENSMUSG00000015053	220.462	-0.681256	0.24134	-2.8228	0.00476055	0.995601
Casd1	ENSMUSG00000015189	170.811	0.728716	0.258644	2.81744	0.00484075	0.997872
Phf7	ENSMUSG00000021902	74.81	1.00936	0.35835	2.81668	0.00485228	0.997872
Gnai3	ENSMUSG00000000001	2858.89	-0.102971	0.154874	-0.664872	0.506132	0.999972
Cdc45	ENSMUSG00000000028	1380.21	-0.094148	0.164076	-0.573805	0.566099	0.999972
NA	ENSMUSG00000000031	4.14049	-0.149537	1.37494	-0.108759	0.913393	0.999972
Scml2	ENSMUSG00000000037	148.989	0.18574	0.273738	0.678532	0.497434	0.999972
Narf	ENSMUSG00000000056	558.227	-0.169652	0.193172	-0.878245	0.379811	0.999972
Cav2	ENSMUSG00000000058	1.06124	-0.411379	2.93969	-0.13994	0.888708	0.999972
Klf6	ENSMUSG00000000078	796.656	-0.11433	0.180483	-0.633466	0.526429	0.999972
Scmh1	ENSMUSG00000000085	213.37	0.213979	0.245584	0.871307	0.383586	0.999972
Cox5a	ENSMUSG00000000088	5053.76	-0.182755	0.169181	-1.08023	0.280038	0.999972
Tbx2	ENSMUSG00000000093	39.2215	0.361159	0.48821	0.739761	0.459445	0.999972
Tbx4	ENSMUSG00000000094	55.1444	0.610834	0.411116	1.48579	0.137334	0.999972
Zfy2	ENSMUSG00000000103	0.870853	1.4387	3.2247	0.446151	0.655488	0.999972
Ngfr	ENSMUSG00000000120	1120.64	-0.0529613	0.17919	-0.295559	0.767567	0.999972
Wnt3	ENSMUSG00000000125	14.9214	0.398996	0.768572	0.51914	0.603663	0.999972
Wnt9a	ENSMUSG00000000126	10.6145	0.137123	0.860297	0.15939	0.873361	0.999972
Fer	ENSMUSG00000000127	401.116	-0.106935	0.201455	-0.530815	0.595547	0.999972
Xpo6	ENSMUSG00000000131	1704.25	0.0759889	0.169162	0.449207	0.653282	0.999972
Tfe3	ENSMUSG00000000134	889.119	0.0733429	0.181095	0.404996	0.68548	0.999972
Axin2	ENSMUSG00000000142	268.793	0.33018	0.248148	1.33058	0.183329	0.999972
Brat1	ENSMUSG00000000148	363.975	-0.0414615	0.206209	-0.201066	0.840647	0.999972
Gna12	ENSMUSG00000000149	941.601	0.108021	0.170963	0.631835	0.527494	0.999972
Slc22a18	ENSMUSG00000000154	19.3393	0.331256	0.670148	0.494302	0.621093	0.999972
Igsf5	ENSMUSG00000000159	5.86223	0.461757	1.18012	0.391281	0.69559	0.999972
Pih1d2	ENSMUSG00000000167	13.6461	0.215484	0.856828	0.25149	0.801435	0.999972
Dlat	ENSMUSG00000000168	1655.2	-0.0371833	0.162106	-0.229376	0.818577	0.999972
Sdhd	ENSMUSG00000000171	3581.14	-0.19921	0.1906	-1.04517	0.295943	0.999972
Fgf23	ENSMUSG00000000182	2.7698	-1.48056	1.7727	-0.835199	0.403606	0.999972
Ccnd2	ENSMUSG00000000184	7.36045	0.20656	1.05192	0.196365	0.844324	0.999972
Gpr107	ENSMUSG00000000194	1321.61	0.239455	0.166892	1.43479	0.151346	0.999972
Nalcn	ENSMUSG00000000197	10.7168	0.42264	0.875915	0.482512	0.629442	0.999972
Btbd17	ENSMUSG00000000202	10.8892	-0.0935166	0.856445	-0.109192	0.91305	0.999972
Slfn4	ENSMUSG00000000204	2.76785	0.237776	1.66091	0.14316	0.886164	0.999972
Drp2	ENSMUSG00000000223	17.9387	-0.0231446	0.690154	-0.0335354	0.973248	0.999972
Tspan32	ENSMUSG00000000244	54.672	-0.12374	0.407738	-0.30348	0.761524	0.999972
Lhx2	ENSMUSG00000000247	48.4715	-0.317215	0.438868	-0.722803	0.469801	0.999972
Gmpr	ENSMUSG00000000253	73.3507	-0.385932	0.357916	-1.07828	0.28091	0.999972
Mid2	ENSMUSG00000000266	6.12898	0.570924	1.15797	0.493041	0.621984	0.999972
Trim25	ENSMUSG00000000275	3076.47	0.0490265	0.166705	0.294092	0.768687	0.999972
Dgke	ENSMUSG00000000276	302.382	0.255072	0.219622	1.16141	0.245473	0.999972
Scpep1	ENSMUSG00000000278	4035.02	-0.0847165	0.152343	-0.556091	0.578149	0.999972
Mnt	ENSMUSG00000000282	849.912	0.101467	0.194304	0.522207	0.601526	0.999972
Hddc2	ENSMUSG00000000295	688.955	-0.284439	0.223485	-1.27274	0.203109	0.999972
Tpd52l1	ENSMUSG00000000296	485.247	-0.218134	0.194194	-1.12328	0.261321	0.999972
Pemt	ENSMUSG00000000301	71.2491	0.0987983	0.370602	0.266589	0.789786	0.999972
Cdh1	ENSMUSG00000000303	5708.96	0.134523	0.178592	0.753243	0.451304	0.999972
Cdh4	ENSMUSG00000000305	13.8972	0.422901	0.763115	0.554177	0.579458	0.999972
Ckmt1	ENSMUSG00000000308	618.598	0.126622	0.186508	0.678908	0.497196	0.999972
Bcl6b	ENSMUSG00000000317	7.46974	-0.309874	1.02682	-0.30178	0.76282	0.999972
NA	ENSMUSG00000000318	7.16838	0.812562	1.0564	0.769179	0.441787	0.999972
Alox12	ENSMUSG00000000320	180.73	-0.00834796	0.258405	-0.0323057	0.974228	0.999972
Arvcf	ENSMUSG00000000325	962.303	-0.112491	0.173375	-0.64883	0.516449	0.999972
Comt	ENSMUSG00000000326	435.675	-0.108962	0.195706	-0.556767	0.577687	0.999972
Rtca	ENSMUSG00000000339	570.434	-0.126773	0.188654	-0.671987	0.501592	0.999972
Dbt	ENSMUSG00000000340	722.548	0.0621356	0.183056	0.339435	0.734282	0.999972
Dazap2	ENSMUSG00000000346	1691.02	0.0278417	0.158026	0.176185	0.860149	0.999972
Mcts1	ENSMUSG00000000355	276.077	-0.369509	0.257101	-1.43721	0.150658	0.999972
Rnf17	ENSMUSG00000000365	1811.07	-0.15789	0.167399	-0.943192	0.345583	0.999972
Trappc10	ENSMUSG00000000374	552.311	0.36221	0.198767	1.82228	0.0684124	0.999972
Ccm2	ENSMUSG00000000378	403.825	-0.0707208	0.20331	-0.347847	0.727955	0.999972
Tbrg4	ENSMUSG00000000384	2014.88	0.0699724	0.155891	0.448856	0.653536	0.999972
Tmprss2	ENSMUSG00000000385	0.752697	2.98106	3.35379	0.888862	0.374077	0.999972
Mx1	ENSMUSG00000000386	0.705169	2.89978	3.43079	0.845222	0.397987	0.999972
Ndufa9	ENSMUSG00000000399	2061.47	-0.111981	0.172021	-0.65097	0.515066	0.999972
Egfl6	ENSMUSG00000000402	23.9643	-0.281753	0.584516	-0.482028	0.629786	0.999972
Lck	ENSMUSG00000000409	431.402	-0.173506	0.202731	-0.855843	0.392084	0.999972
Tssk3	ENSMUSG00000000411	4.7275	0.504405	1.33217	0.378634	0.70496	0.999972
Cttnbp2	ENSMUSG00000000416	14.2936	-1.0236	0.780155	-1.31205	0.189502	0.999972
Galnt1	ENSMUSG00000000420	1521.31	0.0465204	0.163489	0.284548	0.77599	0.999972
Mkrn2	ENSMUSG00000000439	1455.68	0.023658	0.160545	0.147361	0.882847	0.999972
Raf1	ENSMUSG00000000441	1951.11	0.227613	0.160191	1.42088	0.15535	0.999972
2020-09-01	ENSMUSG00000000486	1878.11	-0.151527	0.158028	-0.958863	0.337628	0.999972
Pdgfb	ENSMUSG00000000489	101.537	-0.152331	0.319622	-0.476597	0.633649	0.999972
Acvrl1	ENSMUSG00000000530	21.4942	0.164662	0.624629	0.263616	0.792076	0.999972
Grasp	ENSMUSG00000000531	522.404	0.0856535	0.199355	0.429654	0.667447	0.999972
Acvr1b	ENSMUSG00000000532	614.837	0.00144066	0.200142	0.00719817	0.994257	0.999972
Tom1l2	ENSMUSG00000000538	207.818	0.171778	0.257723	0.666522	0.505078	0.999972
Gpa33	ENSMUSG00000000544	662.481	-0.0532363	0.18626	-0.285816	0.775019	0.999972
Zfp385a	ENSMUSG00000000552	509.58	-0.0954466	0.201057	-0.474724	0.634983	0.999972
Itga5	ENSMUSG00000000555	1598.31	0.411408	0.179563	2.29116	0.0219543	0.999972
Wdr77	ENSMUSG00000000561	2438.26	-0.241293	0.156244	-1.54433	0.122508	0.999972
Atp5f1	ENSMUSG00000000563	5896.69	-0.296538	0.187913	-1.57806	0.114552	0.999972
Sox9	ENSMUSG00000000567	2.14217	0.299832	1.86612	0.160672	0.872352	0.999972
Hnrnpd	ENSMUSG00000000568	6541.42	0.0737292	0.155118	0.47531	0.634566	0.999972
Dynlt1c	ENSMUSG00000000579	305.706	-0.221742	0.299921	-0.739334	0.459704	0.999972
C1d	ENSMUSG00000000581	999.409	-0.233649	0.240315	-0.972263	0.33092	0.999972
Gm2a	ENSMUSG00000000594	614.39	-0.0586265	0.188129	-0.311629	0.755323	0.999972
Krit1	ENSMUSG00000000600	548.291	0.180055	0.189254	0.951393	0.341405	0.999972
Clcn4	ENSMUSG00000000605	112.573	0.278537	0.305177	0.912709	0.361396	0.999972
Sema4f	ENSMUSG00000000627	111.61	0.159004	0.308738	0.515014	0.606543	0.999972
Hk2	ENSMUSG00000000628	9569.91	0.0979033	0.172247	0.568388	0.569771	0.999972
Myo18a	ENSMUSG00000000631	966.862	0.184703	0.190581	0.969158	0.332466	0.999972
Sez6	ENSMUSG00000000632	8.25244	0.778165	0.986609	0.788727	0.430272	0.999972
Haao	ENSMUSG00000000673	2.46844	1.91191	1.87078	1.02199	0.306788	0.999972
NA	ENSMUSG00000000682	10.3063	0.184059	0.874877	0.210383	0.833369	0.999972
Abhd15	ENSMUSG00000000686	15.9209	0.604898	0.751006	0.80545	0.42056	0.999972
Loxl3	ENSMUSG00000000693	107.619	-0.341143	0.307107	-1.11083	0.266641	0.999972
Btn1a1	ENSMUSG00000000706	3.74172	-0.279383	1.48256	-0.188446	0.850527	0.999972
Kat2b	ENSMUSG00000000708	1450.92	0.160246	0.160579	0.997926	0.318315	0.999972
Rab5b	ENSMUSG00000000711	935.158	-0.190545	0.172769	-1.10289	0.270075	0.999972
Dnmt3l	ENSMUSG00000000730	16.0254	-0.377973	0.707444	-0.53428	0.593148	0.999972
Aire	ENSMUSG00000000731	81.465	-0.0715374	0.345318	-0.207164	0.835882	0.999972
Icosl	ENSMUSG00000000732	44.3268	-0.420575	0.461858	-0.910617	0.362497	0.999972
Spg7	ENSMUSG00000000738	896.648	0.0724728	0.176363	0.41093	0.681124	0.999972
NA	ENSMUSG00000000739	11.3048	-0.0700972	0.83411	-0.0840384	0.933026	0.999972
Rpl13	ENSMUSG00000000740	1668.42	-0.241426	0.190298	-1.26867	0.204559	0.999972
Chmp1a	ENSMUSG00000000743	1360.15	0.0448357	0.166412	0.269425	0.787602	0.999972
Rpa1	ENSMUSG00000000751	5913.72	-0.0426807	0.148542	-0.28733	0.773859	0.999972
Serpinf1	ENSMUSG00000000753	13.2128	0.72494	0.785926	0.922403	0.356319	0.999972
Tubgcp3	ENSMUSG00000000759	502.623	0.276709	0.19305	1.43335	0.151757	0.999972
Polr3d	ENSMUSG00000000776	709.135	0.0591072	0.179748	0.328834	0.742281	0.999972
Tcf7	ENSMUSG00000000782	772.073	-0.152565	0.18141	-0.840994	0.400351	0.999972
Ddx3x	ENSMUSG00000000787	9355.65	0.0750399	0.163238	0.459696	0.645734	0.999972
Il12rb1	ENSMUSG00000000791	16.928	-0.0389883	0.695801	-0.0560337	0.955315	0.999972
Slc5a5	ENSMUSG00000000792	10.9317	-0.996693	0.865081	-1.15214	0.249264	0.999972
Kcnn3	ENSMUSG00000000794	3.35395	-0.810891	1.53718	-0.52752	0.597833	0.999972
Usp32	ENSMUSG00000000804	648.369	0.0192727	0.206077	0.093522	0.925489	0.999972
Txnrd3	ENSMUSG00000000811	242.935	-0.0351785	0.229363	-0.153375	0.878103	0.999972
Fasl	ENSMUSG00000000817	0.693167	-0.797195	3.53681	-0.225399	0.821669	0.999972
Zfp512b	ENSMUSG00000000823	260.025	0.0949687	0.235015	0.404096	0.686142	0.999972
Dnajc5	ENSMUSG00000000826	1570.38	0.190133	0.169995	1.11846	0.263372	0.999972
Tpd52l2	ENSMUSG00000000827	1718.31	-0.240333	0.187221	-1.28369	0.199251	0.999972
Fmr1	ENSMUSG00000000838	1808.29	-0.0100666	0.160909	-0.0625607	0.950116	0.999972
Bcl11a	ENSMUSG00000000861	3.25407	-0.0218641	1.59489	-0.0137089	0.989062	0.999972
Il4	ENSMUSG00000000869	6.33332	-0.0419265	1.12047	-0.0374186	0.970151	0.999972
Pxmp4	ENSMUSG00000000876	221.956	-0.189675	0.25442	-0.745519	0.455958	0.999972
Dlg3	ENSMUSG00000000881	438.448	-0.0965621	0.20507	-0.470873	0.637731	0.999972
Gnb1l	ENSMUSG00000000884	190.394	-0.158824	0.263424	-0.602921	0.546561	0.999972
Mmp11	ENSMUSG00000000901	2358.64	-0.0602739	0.156241	-0.385776	0.699662	0.999972
Smarcb1	ENSMUSG00000000902	2391.27	0.0730716	0.155371	0.470302	0.638139	0.999972
Vpreb3	ENSMUSG00000000903	26.3139	0.16533	0.559886	0.295292	0.767771	0.999972
Hip1r	ENSMUSG00000000915	227.778	-0.114258	0.239493	-0.477082	0.633304	0.999972
Nsun5	ENSMUSG00000000916	454.565	-0.0119724	0.201716	-0.0593528	0.952671	0.999972
Top1mt	ENSMUSG00000000934	68.8644	-0.0808054	0.370605	-0.218037	0.827401	0.999972
Hoxa10	ENSMUSG00000000938	26.7597	-0.200627	0.561674	-0.357195	0.720946	0.999972
Hoxa4	ENSMUSG00000000942	3.00102	-0.205799	1.62167	-0.126905	0.899015	0.999972
Gm38393	ENSMUSG00000000948	402.496	-0.0871825	0.199712	-0.436542	0.662444	0.999972
Mmp14	ENSMUSG00000000957	219.391	0.406552	0.262826	1.54685	0.121899	0.999972
Slc7a7	ENSMUSG00000000958	57.1416	0.533634	0.400855	1.33124	0.183111	0.999972
Oxa1l	ENSMUSG00000000959	1536.47	0.0123894	0.16028	0.0772985	0.938386	0.999972
Heatr6	ENSMUSG00000000976	363.187	0.338068	0.20686	1.63428	0.1022	0.999972
Icam4	ENSMUSG00000001014	3.79552	-0.468195	1.46436	-0.319728	0.749175	0.999972
Ilf2	ENSMUSG00000001016	4256.37	-0.238265	0.174658	-1.36418	0.172512	0.999972
Chtop	ENSMUSG00000001017	4582.21	-0.105523	0.154201	-0.684317	0.493775	0.999972
Snapin	ENSMUSG00000001018	669.539	-0.125497	0.18362	-0.68346	0.494316	0.999972
S100a3	ENSMUSG00000001021	0.752697	2.98106	3.35379	0.888862	0.374077	0.999972
S100a6	ENSMUSG00000001025	86.4879	-0.323547	0.337546	-0.958528	0.337797	0.999972
Scn4a	ENSMUSG00000001027	2.03001	1.53131	2.01695	0.759218	0.447722	0.999972
Icam2	ENSMUSG00000001029	3.76473	0.0896855	1.6128	0.0556086	0.955654	0.999972
Mapk7	ENSMUSG00000001034	854.448	0.0436452	0.180764	0.241448	0.809208	0.999972
Epn2	ENSMUSG00000001036	1392.34	0.032975	0.164262	0.200746	0.840897	0.999972
B9d1	ENSMUSG00000001039	377.907	-0.210865	0.235876	-0.893964	0.371341	0.999972
Sec24b	ENSMUSG00000001052	751.638	0.0862544	0.182587	0.472402	0.63664	0.999972
N4bp3	ENSMUSG00000001053	547.505	-0.216407	0.188438	-1.14843	0.250793	0.999972
Rmnd5b	ENSMUSG00000001054	630.838	0.12353	0.182617	0.676443	0.498759	0.999972
Nhp2	ENSMUSG00000001056	3077.52	-0.208555	0.170837	-1.22078	0.222168	0.999972
Vps9d1	ENSMUSG00000001062	139.693	0.233031	0.276044	0.844183	0.398567	0.999972
Zfp276	ENSMUSG00000001065	152.962	-0.0171825	0.26878	-0.0639277	0.949028	0.999972
C1ql4	ENSMUSG00000001076	6.54054	-0.340665	1.09205	-0.311951	0.755078	0.999972
Mfsd10	ENSMUSG00000001082	783.79	0.158152	0.176729	0.894885	0.370848	0.999972
Luzp1	ENSMUSG00000001089	1104.47	-0.0385317	0.205489	-0.187512	0.851259	0.999972
Slc13a2	ENSMUSG00000001095	6.57293	-0.668002	1.15074	-0.580498	0.561579	0.999972
Kctd10	ENSMUSG00000001098	405.143	0.0829946	0.205302	0.404257	0.686024	0.999972
Poldip2	ENSMUSG00000001100	1570.59	-0.0182467	0.161115	-0.113253	0.90983	0.999972
Ift20	ENSMUSG00000001105	393.207	-0.32733	0.219395	-1.49196	0.135709	0.999972
Col6a1	ENSMUSG00000001119	1.431	-2.24313	2.55773	-0.877003	0.380485	0.999972
Pcbp3	ENSMUSG00000001120	161.263	0.061721	0.263038	0.234647	0.814483	0.999972
Lgals9	ENSMUSG00000001123	21.5446	0.248309	0.621468	0.399552	0.689486	0.999972
Araf	ENSMUSG00000001127	770.123	-0.100428	0.178822	-0.561608	0.574383	0.999972
Cfp	ENSMUSG00000001128	164.869	-0.0389341	0.26312	-0.147971	0.882366	0.999972
Timp1	ENSMUSG00000001131	435.336	-0.261542	0.223559	-1.1699	0.242041	0.999972
Uxt	ENSMUSG00000001134	113.387	-0.226572	0.310283	-0.73021	0.465262	0.999972
Cnnm3	ENSMUSG00000001138	452.083	0.101203	0.204912	0.493883	0.621389	0.999972
Lman2l	ENSMUSG00000001143	274.184	0.366528	0.230411	1.59076	0.111663	0.999972
Mcm3ap	ENSMUSG00000001150	2901.17	0.0970483	0.179832	0.53966	0.589431	0.999972
Pcnt	ENSMUSG00000001151	2331.01	0.360969	0.185405	1.94692	0.0515445	0.999972
Mxd1	ENSMUSG00000001156	90.9427	-0.0315668	0.327921	-0.0962635	0.923311	0.999972
Gmcl1	ENSMUSG00000001157	1158.06	-0.147677	0.168123	-0.87839	0.379732	0.999972
Snrnp27	ENSMUSG00000001158	931.688	-0.209781	0.192738	-1.08843	0.276407	0.999972
Oas1c	ENSMUSG00000001166	37.9457	0.0227402	0.474042	0.0479708	0.961739	0.999972
Oas1h	ENSMUSG00000001168	1.66508	1.42588	2.26339	0.629975	0.528711	0.999972
Ocrl	ENSMUSG00000001173	585.025	0.176525	0.203337	0.868137	0.385319	0.999972
NA	ENSMUSG00000001175	5309.06	-0.237359	0.157974	-1.50252	0.132963	0.999972
Agpat3	ENSMUSG00000001211	670.358	-0.00433115	0.181269	-0.0238935	0.980938	0.999972
Sema6b	ENSMUSG00000001227	88.1803	0.153416	0.350043	0.438278	0.661185	0.999972
Uhrf1	ENSMUSG00000001228	8126.31	0.0027007	0.164824	0.0163853	0.986927	0.999972
Dpp9	ENSMUSG00000001229	893.268	0.16852	0.174033	0.968321	0.332884	0.999972
Ramp2	ENSMUSG00000001240	607.689	-0.0666572	0.184369	-0.361541	0.717695	0.999972
Lsr	ENSMUSG00000001247	129.711	-0.274779	0.292638	-0.938971	0.347746	0.999972
Gramd1a	ENSMUSG00000001248	706.396	0.168984	0.179849	0.93959	0.347428	0.999972
Hpn	ENSMUSG00000001249	6.03874	0.058193	1.13215	0.0514003	0.959007	0.999972
Ckb	ENSMUSG00000001270	12105.5	-0.0678365	0.147473	-0.459992	0.645522	0.999972
Sp1	ENSMUSG00000001280	2619.09	0.187652	0.202741	0.925578	0.354666	0.999972
Itgb7	ENSMUSG00000001281	191.189	0.0362829	0.257455	0.140929	0.887926	0.999972
Myg1	ENSMUSG00000001285	640.453	0.0234494	0.193322	0.121297	0.903456	0.999972
Rarg	ENSMUSG00000001288	986.476	0.306101	0.176782	1.73152	0.0833594	0.999972
Pfdn5	ENSMUSG00000001289	1314.97	-0.360724	0.237598	-1.51821	0.128962	0.999972
Efnb2	ENSMUSG00000001300	83.1372	0.304328	0.345192	0.88162	0.377982	0.999972
Rrp15	ENSMUSG00000001305	1491.94	-0.0304231	0.173826	-0.17502	0.861064	0.999972
Rnd2	ENSMUSG00000001313	706.733	-0.134554	0.180322	-0.746188	0.455554	0.999972
Srr	ENSMUSG00000001323	632.215	0.0516583	0.184253	0.280366	0.779197	0.999972
Sync	ENSMUSG00000001333	85.846	0.0924573	0.339711	0.272164	0.785496	0.999972
Fndc5	ENSMUSG00000001334	6.80031	0.825614	1.08584	0.760347	0.447047	0.999972
Fbxo9	ENSMUSG00000001366	311.769	0.0961279	0.218555	0.439834	0.660058	0.999972
Vps50	ENSMUSG00000001376	897.448	-0.102249	0.172107	-0.594103	0.552443	0.999972
Hars	ENSMUSG00000001380	1700.77	-0.0268449	0.162267	-0.165437	0.8686	0.999972
Zmat2	ENSMUSG00000001383	1734.41	-0.0643488	0.168283	-0.382383	0.702177	0.999972
Ube2c	ENSMUSG00000001403	3562.92	-0.0721015	0.150999	-0.477497	0.633008	0.999972
Smg5	ENSMUSG00000001415	2279.83	0.183258	0.167815	1.09202	0.274824	0.999972
Cct3	ENSMUSG00000001416	13726.7	-0.138852	0.158054	-0.878509	0.379668	0.999972
Glmp	ENSMUSG00000001418	989.355	-0.0300132	0.170827	-0.175694	0.860534	0.999972
Mef2d	ENSMUSG00000001419	740.052	-0.129791	0.199653	-0.650086	0.515637	0.999972
Tmem79	ENSMUSG00000001420	95.3828	0.0499028	0.322204	0.154879	0.876916	0.999972
Snd1	ENSMUSG00000001424	2926.17	-0.0611867	0.176247	-0.347165	0.728467	0.999972
Col18a1	ENSMUSG00000001435	1029.6	0.0233593	0.187764	0.124408	0.900993	0.999972
Slc19a1	ENSMUSG00000001436	309.164	0.192577	0.220689	0.872619	0.382871	0.999972
Kpnb1	ENSMUSG00000001440	19943.4	0.0272578	0.15761	0.172945	0.862695	0.999972
Npepps	ENSMUSG00000001441	3391.74	-0.123887	0.157367	-0.787248	0.431137	0.999972
Tbx21	ENSMUSG00000001444	10.6662	-0.685128	0.873877	-0.78401	0.433034	0.999972
Mrpl10	ENSMUSG00000001445	1224.99	-0.0530974	0.166951	-0.318041	0.750454	0.999972
Cyp51	ENSMUSG00000001467	2906.67	-0.0817698	0.157333	-0.519725	0.603255	0.999972
Tcf25	ENSMUSG00000001472	2351.96	0.0284928	0.157086	0.181383	0.856067	0.999972
Tubb6	ENSMUSG00000001473	1610.63	-0.0342204	0.165085	-0.20729	0.835784	0.999972
Def8	ENSMUSG00000001482	1229.2	0.0949004	0.170385	0.556976	0.577544	0.999972
Meox1	ENSMUSG00000001493	0.836025	-3.21283	3.23471	-0.993234	0.320596	0.999972
Pax9	ENSMUSG00000001497	2.892	0.379005	1.62241	0.233606	0.815291	0.999972
Irx2	ENSMUSG00000001504	230.224	-0.0444282	0.239897	-0.185197	0.853074	0.999972
Col1a1	ENSMUSG00000001506	45.3656	0.362268	0.46695	0.775818	0.437856	0.999972
Itga3	ENSMUSG00000001507	494.038	0.402227	0.212944	1.88889	0.0589071	0.999972
Sgca	ENSMUSG00000001508	0.533484	2.47596	4.18931	0.591019	0.554508	0.999972
Dlx3	ENSMUSG00000001510	34.277	-0.221151	0.501205	-0.441238	0.659041	0.999972
Foxm1	ENSMUSG00000001517	1101.33	0.0782436	0.177787	0.440098	0.659866	0.999972
Itfg2	ENSMUSG00000001518	466.85	-0.234553	0.200868	-1.16769	0.242931	0.999972
Nrip2	ENSMUSG00000001520	31.6831	0.0264478	0.560138	0.0472167	0.962341	0.999972
Tulp3	ENSMUSG00000001521	1109.57	-0.00813233	0.171922	-0.0473025	0.962272	0.999972
Gtf2h4	ENSMUSG00000001524	703.138	-0.0344201	0.17795	-0.193425	0.846626	0.999972
Tubb5	ENSMUSG00000001525	39957.1	-0.0204799	0.145694	-0.140568	0.888211	0.999972
Ell2	ENSMUSG00000001542	754.816	-0.0262889	0.181453	-0.14488	0.884806	0.999972
Jup	ENSMUSG00000001552	1966.65	-0.284272	0.16983	-1.67386	0.0941578	0.999972
Fkbp10	ENSMUSG00000001555	46.1727	0.00135709	0.446155	0.00304174	0.997573	0.999972
Klhl10	ENSMUSG00000001558	28.1631	-0.312205	0.54368	-0.574244	0.565802	0.999972
Mnx1	ENSMUSG00000001566	48.247	-0.44573	0.426914	-1.04407	0.296451	0.999972
Nom1	ENSMUSG00000001569	865.685	-0.0913587	0.181643	-0.502956	0.614995	0.999972
Ergic1	ENSMUSG00000001576	1276.58	0.17062	0.172657	0.988202	0.323054	0.999972
Tnk1	ENSMUSG00000001583	73.0948	-0.249885	0.356127	-0.701674	0.482882	0.999972
Acap1	ENSMUSG00000001588	80.3877	-0.207989	0.352023	-0.590839	0.554629	0.999972
Tcea3	ENSMUSG00000001604	674.875	-0.0928913	0.184519	-0.503423	0.614667	0.999972
Ifrd1	ENSMUSG00000001627	1052.55	-0.00878997	0.186175	-0.0472135	0.962343	0.999972
Stk38l	ENSMUSG00000001630	372.412	0.0114735	0.20375	0.0563118	0.955093	0.999972
Brpf1	ENSMUSG00000001632	715.223	0.10052	0.183322	0.548327	0.583467	0.999972
Akr1b3	ENSMUSG00000001642	548.804	-0.106403	0.204123	-0.521266	0.602181	0.999972
Hoxc13	ENSMUSG00000001655	229.893	-0.18385	0.241157	-0.762366	0.445842	0.999972
Hoxc11	ENSMUSG00000001656	9.30545	1.31062	0.966229	1.35643	0.174962	0.999972
Hoxc6	ENSMUSG00000001661	1.63939	-0.331422	2.29511	-0.144403	0.885182	0.999972
NA	ENSMUSG00000001663	13.3877	-0.189766	0.816623	-0.232379	0.816244	0.999972
NA	ENSMUSG00000001665	73.7735	-0.169966	0.361936	-0.469602	0.638639	0.999972
Ddt	ENSMUSG00000001666	606.089	-0.246822	0.225355	-1.09526	0.273404	0.999972
Tat	ENSMUSG00000001670	5.8233	1.44347	1.22057	1.18263	0.236957	0.999972
Marveld3	ENSMUSG00000001672	3.36596	-0.0281596	1.49897	-0.0187859	0.985012	0.999972
Ddx18	ENSMUSG00000001674	1507.47	-0.26171	0.160849	-1.62706	0.103725	0.999972
Ubl3	ENSMUSG00000001687	1082.86	-0.161025	0.176978	-0.909859	0.362897	0.999972
Gramd3	ENSMUSG00000001700	20.1266	0.118624	0.638202	0.185871	0.852546	0.999972
Eef1e1	ENSMUSG00000001707	2067.46	-0.223504	0.201935	-1.10681	0.268376	0.999972
Akt1	ENSMUSG00000001729	585.382	-0.0739734	0.189307	-0.390759	0.695975	0.999972
Cldn15	ENSMUSG00000001739	4.59288	-0.270229	1.31352	-0.20573	0.837002	0.999972
Il16	ENSMUSG00000001741	2.38804	-1.9935	1.90563	-1.04611	0.295508	0.999972
Tcirg1	ENSMUSG00000001750	239.934	0.071637	0.231733	0.309136	0.757218	0.999972
Naglu	ENSMUSG00000001751	66.8799	0.344058	0.371743	0.925527	0.354692	0.999972
Coasy	ENSMUSG00000001755	423.529	-0.0778317	0.201551	-0.386165	0.699375	0.999972
Smo	ENSMUSG00000001761	493.373	0.0863628	0.206281	0.418666	0.675461	0.999972
Tspan33	ENSMUSG00000001763	95.4328	0.117408	0.318848	0.368226	0.712704	0.999972
Crnkl1	ENSMUSG00000001767	1389.08	-0.140168	0.164999	-0.849507	0.395599	0.999972
Rin2	ENSMUSG00000001768	97.7243	0.0438738	0.325024	0.134986	0.892623	0.999972
Folh1	ENSMUSG00000001773	3.90159	-0.763304	1.63617	-0.466518	0.640845	0.999972
Chordc1	ENSMUSG00000001774	1578.29	-0.0252132	0.167223	-0.150776	0.880152	0.999972
Rtcb	ENSMUSG00000001783	2879.2	0.030638	0.155414	0.197138	0.84372	0.999972
Pwp1	ENSMUSG00000001785	1981.35	-0.0214181	0.161227	-0.132845	0.894316	0.999972
Fbxo7	ENSMUSG00000001786	258.393	-0.119634	0.22878	-0.522921	0.601029	0.999972
Capns1	ENSMUSG00000001794	7751.63	0.049589	0.148006	0.335046	0.73759	0.999972
Lrp3	ENSMUSG00000001802	68.1005	0.0774759	0.379673	0.204059	0.838307	0.999972
Hoxd13	ENSMUSG00000001819	37.7039	0.239254	0.475726	0.502925	0.615017	0.999972
Folr1	ENSMUSG00000001827	551.599	-0.0770748	0.186533	-0.413197	0.679462	0.999972
Clpb	ENSMUSG00000001829	1181.93	0.0144818	0.177052	0.0817938	0.934811	0.999972
2020-09-07	ENSMUSG00000001833	3996.44	-0.144795	0.173011	-0.836913	0.402641	0.999972
Zdhhc4	ENSMUSG00000001844	309.056	0.10769	0.217619	0.494854	0.620703	0.999972
Rac1	ENSMUSG00000001847	2759.83	-0.162815	0.153274	-1.06225	0.288122	0.999972
Nup214	ENSMUSG00000001855	1374.3	0.319303	0.215953	1.47858	0.139253	0.999972
Aif1l	ENSMUSG00000001864	43.2676	-0.466702	0.449264	-1.03881	0.298891	0.999972
Ltbp1	ENSMUSG00000001870	209.166	0.431329	0.259054	1.66502	0.0959091	0.999972
Ugp2	ENSMUSG00000001891	875.094	-0.239867	0.181518	-1.32145	0.186351	0.999972
Kcnh6	ENSMUSG00000001901	8.4327	-0.00682051	1.02496	-0.0066544	0.994691	0.999972
Trmt1	ENSMUSG00000001909	1274.08	0.0201439	0.163246	0.123396	0.901794	0.999972
Nacc1	ENSMUSG00000001910	3880.03	0.154669	0.166591	0.928432	0.353183	0.999972
Nfix	ENSMUSG00000001911	49.6204	-0.0928196	0.429276	-0.216224	0.828813	0.999972
Slc1a5	ENSMUSG00000001918	1764.66	0.310531	0.183101	1.69595	0.0898951	0.999972
Uba1	ENSMUSG00000001924	10430.9	-0.0271945	0.161311	-0.168585	0.866123	0.999972
Vwf	ENSMUSG00000001930	588.823	0.195592	0.193158	1.0126	0.311252	0.999972
Siae	ENSMUSG00000001942	697.756	-0.155282	0.187742	-0.827107	0.408177	0.999972
Vsig2	ENSMUSG00000001943	12.9746	0.0894629	0.801831	0.111573	0.911162	0.999972
Esam	ENSMUSG00000001946	6.35015	-0.0778861	1.10251	-0.0706441	0.943681	0.999972
Spa17	ENSMUSG00000001948	24.0954	0.0512937	0.585484	0.087609	0.930187	0.999972
Fam50a	ENSMUSG00000001962	826.709	-0.168314	0.179337	-0.938531	0.347971	0.999972
Emd	ENSMUSG00000001964	1615.97	-0.119818	0.166207	-0.720897	0.470973	0.999972
Taco1	ENSMUSG00000001983	255.98	0.15986	0.227478	0.70275	0.482211	0.999972
Grik3	ENSMUSG00000001985	590.084	0.298873	0.221676	1.34825	0.177579	0.999972
Gria3	ENSMUSG00000001986	9.60172	0.892553	0.942413	0.947093	0.343591	0.999972
Npas1	ENSMUSG00000001988	3.14674	-0.235052	1.54983	-0.151662	0.879453	0.999972
Sipa1l2	ENSMUSG00000001995	1378.25	0.0503215	0.185324	0.271533	0.785981	0.999972
Ap4e1	ENSMUSG00000001998	304.603	0.278939	0.249645	1.11734	0.263849	0.999972
Blvra	ENSMUSG00000001999	193.036	-0.100229	0.257091	-0.389857	0.696642	0.999972
Pdzd4	ENSMUSG00000002006	145.656	0.129293	0.279393	0.462765	0.643532	0.999972
Srpk3	ENSMUSG00000002007	1.27445	-0.856626	2.54042	-0.337198	0.735967	0.999972
Idh3g	ENSMUSG00000002010	2095.9	-0.0769098	0.156072	-0.492785	0.622165	0.999972
Pnck	ENSMUSG00000002012	24.5129	-0.125122	0.580901	-0.215393	0.829461	0.999972
Ssr4	ENSMUSG00000002014	659.92	-0.196001	0.202799	-0.966479	0.333805	0.999972
Bcap31	ENSMUSG00000002015	2095.89	-0.24944	0.181795	-1.3721	0.170033	0.999972
Fam98a	ENSMUSG00000002017	865.269	-0.232787	0.17296	-1.3459	0.178334	0.999972
Ltbp2	ENSMUSG00000002020	5.44063	0.20306	1.18767	0.170974	0.864244	0.999972
Kmt2a	ENSMUSG00000002028	470.611	0.404681	0.221121	1.83013	0.06723	0.999972
Ift46	ENSMUSG00000002031	639.786	-0.0597857	0.189221	-0.315957	0.752035	0.999972
Tmem25	ENSMUSG00000002032	10.5937	-0.392075	0.862833	-0.454404	0.649538	0.999972
Trappc6a	ENSMUSG00000002043	318.758	-0.0403352	0.218348	-0.184729	0.853442	0.999972
Supt6	ENSMUSG00000002052	2241.8	0.102036	0.195443	0.522078	0.601616	0.999972
Spag5	ENSMUSG00000002055	903.102	0.0149171	0.17513	0.0851773	0.93212	0.999972
Foxn1	ENSMUSG00000002057	1.70974	0.380389	2.07117	0.183659	0.854281	0.999972
Unc119	ENSMUSG00000002058	375.28	-0.345807	0.203593	-1.69852	0.0894097	0.999972
Rab34	ENSMUSG00000002059	243.799	0.0065666	0.230695	0.0284644	0.977292	0.999972
Sdf2	ENSMUSG00000002064	351.148	-0.361622	0.242702	-1.48998	0.136229	0.999972
Ccne1	ENSMUSG00000002068	2747.89	-0.279726	0.160259	-1.74546	0.0809057	0.999972
Hsf2bp	ENSMUSG00000002076	1628.9	-0.145982	0.161992	-0.901167	0.3675	0.999972
NA	ENSMUSG00000002083	369.593	-0.00566079	0.20376	-0.0277817	0.977836	0.999972
Mybpc3	ENSMUSG00000002100	27.2755	-0.924462	0.557772	-1.65742	0.0974349	0.999972
Psmc3	ENSMUSG00000002102	4612.65	-0.259719	0.164434	-1.57948	0.114226	0.999972
Acp2	ENSMUSG00000002103	229.088	-0.072939	0.241626	-0.301868	0.762753	0.999972
Rapsn	ENSMUSG00000002104	81.6522	-0.449384	0.340555	-1.31957	0.18698	0.999972
Slc39a13	ENSMUSG00000002105	95.2124	0.06816	0.320642	0.212574	0.831659	0.999972
Celf2	ENSMUSG00000002107	72.6095	0.002834	0.375378	0.00754972	0.993976	0.999972
Nr1h3	ENSMUSG00000002108	9.60465	-0.485728	0.937171	-0.518292	0.604255	0.999972
Ddb2	ENSMUSG00000002109	132.956	-0.29382	0.282179	-1.04126	0.297757	0.999972
Spi1	ENSMUSG00000002111	36.7149	-0.985147	0.504813	-1.95151	0.0509966	0.999972
Sf3a1	ENSMUSG00000002129	4175.24	0.118305	0.170391	0.694313	0.487486	0.999972
Stat6	ENSMUSG00000002147	656.042	-0.185218	0.179632	-1.0311	0.302493	0.999972
Clgn	ENSMUSG00000002190	175.371	0.191371	0.257521	0.743125	0.457406	0.999972
Napsa	ENSMUSG00000002204	46.4788	0.128306	0.431968	0.297026	0.766447	0.999972
Vrk3	ENSMUSG00000002205	629.445	0.073286	0.1818	0.403112	0.686866	0.999972
Smg9	ENSMUSG00000002210	363.927	0.0823735	0.205388	0.401063	0.688374	0.999972
Paxip1	ENSMUSG00000002221	1408.66	0.0838987	0.168983	0.496491	0.619548	0.999972
Rmnd5a	ENSMUSG00000002222	2081.52	0.0739227	0.173941	0.424986	0.670847	0.999972
Mov10	ENSMUSG00000002227	1891.14	-0.068131	0.165669	-0.411247	0.680891	0.999972
Ppm1j	ENSMUSG00000002228	93.3871	-0.303053	0.328698	-0.921981	0.356539	0.999972
Rhoc	ENSMUSG00000002233	402.927	-0.298976	0.203011	-1.47271	0.14083	0.999972
Tead3	ENSMUSG00000002249	54.0106	-0.308578	0.409445	-0.75365	0.45106	0.999972
Ppard	ENSMUSG00000002250	550.8	0.0774418	0.192591	0.402105	0.687607	0.999972
Def6	ENSMUSG00000002257	490.867	0.0269394	0.195125	0.138062	0.890191	0.999972
Peg3	ENSMUSG00000002265	805.761	0.264153	0.206449	1.27951	0.200718	0.999972
Zim1	ENSMUSG00000002266	3.41278	2.00832	1.69005	1.18832	0.234706	0.999972
Metrn	ENSMUSG00000002274	203.807	-0.115761	0.243069	-0.476248	0.633898	0.999972
Lmf1	ENSMUSG00000002279	90.5817	0.0460827	0.326409	0.141181	0.887727	0.999972
Narfl	ENSMUSG00000002280	447.065	0.00929838	0.195456	0.0475729	0.962057	0.999972
Angptl4	ENSMUSG00000002289	416.933	-0.157027	0.201624	-0.778811	0.436091	0.999972
Dbf4	ENSMUSG00000002297	2220.14	-0.0881494	0.154521	-0.570469	0.56836	0.999972
Daxx	ENSMUSG00000002307	1254.95	0.0151771	0.163492	0.0928309	0.926038	0.999972
Cd320	ENSMUSG00000002308	581.543	-0.266697	0.203019	-1.31365	0.188963	0.999972
Ipo4	ENSMUSG00000002319	1085.36	0.0821524	0.174976	0.469506	0.638708	0.999972
Tm9sf1	ENSMUSG00000002320	417.711	0.0863541	0.207536	0.416093	0.677342	0.999972
Rec8	ENSMUSG00000002324	159.947	-0.0873305	0.267559	-0.326397	0.744124	0.999972
Irf9	ENSMUSG00000002325	246.605	0.0494949	0.227791	0.217282	0.827988	0.999972
Gmpr2	ENSMUSG00000002326	423.24	-0.120826	0.211523	-0.571218	0.567852	0.999972
Mdp1	ENSMUSG00000002329	526.344	-0.299224	0.219766	-1.36156	0.173337	0.999972
Dhrs1	ENSMUSG00000002332	312.373	-0.448482	0.218768	-2.05003	0.0403613	0.999972
Ncan	ENSMUSG00000002341	6.69325	0.401717	1.09027	0.368457	0.712533	0.999972
Tmem161a	ENSMUSG00000002342	444.527	0.085118	0.195693	0.434957	0.663594	0.999972
Armc6	ENSMUSG00000002343	519.986	0.0127918	0.193046	0.0662629	0.947169	0.999972
Borcs8	ENSMUSG00000002345	196.533	-0.239761	0.244996	-0.978635	0.32776	0.999972
Slc25a42	ENSMUSG00000002346	95.5533	-0.137971	0.326879	-0.422087	0.672962	0.999972
Snx9	ENSMUSG00000002365	739.419	0.279427	0.178779	1.56297	0.118059	0.999972
Ranbp3	ENSMUSG00000002372	1915.51	0.0527245	0.160003	0.329522	0.741761	0.999972
Ndufa11	ENSMUSG00000002379	1299.51	-0.323618	0.223567	-1.44752	0.147751	0.999972
Bmp8b	ENSMUSG00000002384	158.567	-0.143123	0.266571	-0.536906	0.591332	0.999972
Nr2f6	ENSMUSG00000002393	394.22	-0.168715	0.201241	-0.838373	0.401821	0.999972
Use1	ENSMUSG00000002395	1042.01	-0.123268	0.203548	-0.605595	0.544784	0.999972
Ocel1	ENSMUSG00000002396	341.988	0.0341704	0.20905	0.163456	0.870159	0.999972
Dyrk1b	ENSMUSG00000002409	81.2788	-0.187714	0.340631	-0.551076	0.581582	0.999972
Braf	ENSMUSG00000002413	372.289	0.0433519	0.207115	0.209314	0.834203	0.999972
Ndufb2	ENSMUSG00000002416	477.087	-0.345143	0.252202	-1.36852	0.171149	0.999972
Hltf	ENSMUSG00000002428	615.798	-0.027965	0.184109	-0.151894	0.87927	0.999972
Prpf6	ENSMUSG00000002455	2040.12	0.065017	0.172292	0.377365	0.705903	0.999972
Rgs19	ENSMUSG00000002458	232.651	-0.158546	0.240011	-0.660581	0.508881	0.999972
Rgs20	ENSMUSG00000002459	0.842026	-1.34838	3.30526	-0.407951	0.683309	0.999972
Abhd3	ENSMUSG00000002475	23.5086	-0.162807	0.612031	-0.266011	0.790231	0.999972
Snrpd1	ENSMUSG00000002477	2537.5	-0.298687	0.200744	-1.4879	0.136778	0.999972
Tchp	ENSMUSG00000002486	220.15	0.357277	0.242356	1.47418	0.140432	0.999972
Tiam1	ENSMUSG00000002489	579.738	0.15499	0.227918	0.680024	0.496489	0.999972
Tsc2	ENSMUSG00000002496	1296.8	0.104085	0.182054	0.571724	0.567509	0.999972
Rpl3l	ENSMUSG00000002500	25.4883	-0.0894494	0.605208	-0.147799	0.882501	0.999972
Slc9a3r2	ENSMUSG00000002504	408.839	-0.398662	0.201481	-1.97866	0.0478548	0.999972
Puf60	ENSMUSG00000002524	3061.2	-0.11558	0.157001	-0.736177	0.461623	0.999972
Golga2	ENSMUSG00000002546	703.741	0.158301	0.18086	0.875267	0.381429	0.999972
Uck1	ENSMUSG00000002550	500.106	0.072864	0.193835	0.375907	0.706986	0.999972
Scin	ENSMUSG00000002565	1.8108	1.29523	2.13204	0.607508	0.543514	0.999972
Ikzf4	ENSMUSG00000002578	13.543	0.279405	0.807055	0.346204	0.72919	0.999972
Mien1	ENSMUSG00000002580	359.778	-0.210139	0.238566	-0.880845	0.378402	0.999972
Axl	ENSMUSG00000002602	17.0543	-0.257962	0.708272	-0.364213	0.715699	0.999972
Tgfb1	ENSMUSG00000002603	55.7652	-0.136893	0.411293	-0.332834	0.739259	0.999972
Ccdc97	ENSMUSG00000002608	569.546	0.116599	0.186166	0.626316	0.531107	0.999972
NA	ENSMUSG00000002617	120.915	-0.00103234	0.302938	-0.00340778	0.997281	0.999972
Akap8l	ENSMUSG00000002625	645.602	-0.1748	0.180742	-0.967127	0.333481	0.999972
Shh	ENSMUSG00000002633	3.47901	1.22898	1.51928	0.808923	0.418559	0.999972
Pdcd2l	ENSMUSG00000002635	727.565	-0.17729	0.189903	-0.933581	0.35052	0.999972
Gtf2f1	ENSMUSG00000002658	1595.68	0.00777041	0.159174	0.0488172	0.961065	0.999972
Clpp	ENSMUSG00000002660	1297.5	-0.184825	0.168596	-1.09626	0.272965	0.999972
Alkbh7	ENSMUSG00000002661	432.975	-0.106783	0.226385	-0.471689	0.637149	0.999972
Pspn	ENSMUSG00000002664	9.98089	0.478032	0.894712	0.534286	0.593144	0.999972
Dennd1c	ENSMUSG00000002668	6.33019	0.0236453	1.11095	0.0212839	0.983019	0.999972
Med6	ENSMUSG00000002679	844.544	-0.160725	0.208839	-0.769612	0.44153	0.999972
Prkd1	ENSMUSG00000002688	15.1764	0.130594	0.742557	0.175871	0.860396	0.999972
Cse1l	ENSMUSG00000002718	5618.11	-0.0335393	0.150135	-0.223394	0.823229	0.999972
Naa20	ENSMUSG00000002728	747.68	-0.275467	0.21634	-1.2733	0.202911	0.999972
Prkra	ENSMUSG00000002731	182.095	-0.213737	0.256343	-0.833794	0.404397	0.999972
Fkbp7	ENSMUSG00000002732	30.8318	-0.381773	0.525572	-0.726395	0.467596	0.999972
Plekha3	ENSMUSG00000002733	583.442	0.0499021	0.184731	0.270134	0.787057	0.999972
Ykt6	ENSMUSG00000002741	1954.82	-0.0561699	0.169986	-0.330438	0.741069	0.999972
Baz1b	ENSMUSG00000002748	2815.9	0.231869	0.176258	1.3155	0.188341	0.999972
Pex6	ENSMUSG00000002763	574.991	0.0688768	0.188355	0.365675	0.714608	0.999972
Mrpl2	ENSMUSG00000002767	1621.08	-0.163618	0.171021	-0.956715	0.338711	0.999972
Mea1	ENSMUSG00000002768	641.299	-0.102135	0.202162	-0.505214	0.613409	0.999972
Gnmt	ENSMUSG00000002769	4.49629	-0.217277	1.4008	-0.155109	0.876735	0.999972
Grin2d	ENSMUSG00000002771	19.8271	0.294528	0.646389	0.455651	0.648641	0.999972
Kdelr1	ENSMUSG00000002778	1059.57	-0.0124733	0.166541	-0.0748964	0.940297	0.999972
Tmem143	ENSMUSG00000002781	383.959	0.00354956	0.204897	0.0173236	0.986178	0.999972
Ggct	ENSMUSG00000002797	303.118	-0.037843	0.222223	-0.170293	0.86478	0.999972
Jag2	ENSMUSG00000002799	146.608	-0.401338	0.277742	-1.445	0.148458	0.999972
Btbd6	ENSMUSG00000002803	181.04	0.0420146	0.255334	0.164548	0.8693	0.999972
Nudt14	ENSMUSG00000002804	186.944	-0.0921467	0.272744	-0.337851	0.735476	0.999972
Epdr1	ENSMUSG00000002808	190.141	-0.0570812	0.251561	-0.226908	0.820495	0.999972
Flii	ENSMUSG00000002812	1409.04	0.00706466	0.190266	0.0371305	0.970381	0.999972
Top3a	ENSMUSG00000002814	503.735	0.058046	0.201475	0.288105	0.773266	0.999972
Atg4d	ENSMUSG00000002820	955.528	0.113309	0.171778	0.659627	0.509494	0.999972
Qtrt1	ENSMUSG00000002825	636.069	-0.256526	0.189563	-1.35325	0.175976	0.999972
Plin4	ENSMUSG00000002831	0.957045	-1.64935	2.92491	-0.563897	0.572824	0.999972
Hdgfrp2	ENSMUSG00000002833	2040.74	-0.03559	0.156157	-0.227911	0.819715	0.999972
Chaf1a	ENSMUSG00000002835	1800.73	-0.0220558	0.159652	-0.138149	0.890123	0.999972
Adprh	ENSMUSG00000002844	2268.1	-0.254465	0.163593	-1.55547	0.119833	0.999972
Tmem39a	ENSMUSG00000002845	1042.64	-0.0488655	0.167051	-0.292519	0.76989	0.999972
Timmdc1	ENSMUSG00000002846	422.527	-0.241293	0.222083	-1.0865	0.277257	0.999972
Pla1a	ENSMUSG00000002847	49.5201	-0.704878	0.46737	-1.50818	0.131508	0.999972
Mcm2	ENSMUSG00000002870	8331.36	0.00333896	0.159829	0.0208909	0.983333	0.999972
Tpra1	ENSMUSG00000002871	146.862	0.102447	0.271499	0.377336	0.705924	0.999972
Nab1	ENSMUSG00000002881	132.108	-0.0616276	0.283777	-0.217169	0.828076	0.999972
Il17ra	ENSMUSG00000002897	79.7711	-0.0425146	0.364235	-0.116723	0.907079	0.999972
Lamb1	ENSMUSG00000002900	358.252	0.06294	0.231835	0.271486	0.786017	0.999972
Kcnn1	ENSMUSG00000002908	56.038	-0.58046	0.402335	-1.44273	0.149097	0.999972
Arrdc2	ENSMUSG00000002910	231.731	-0.312151	0.232453	-1.34285	0.17932	0.999972
Map2k7	ENSMUSG00000002948	671.348	0.111474	0.181449	0.614355	0.538981	0.999972
Timm44	ENSMUSG00000002949	1120.6	-0.0475669	0.167403	-0.284146	0.776298	0.999972
Ap2a2	ENSMUSG00000002957	2585.22	0.0267125	0.163424	0.163455	0.87016	0.999972
Pnkp	ENSMUSG00000002963	247.096	-0.106297	0.234529	-0.453235	0.65038	0.999972
Med25	ENSMUSG00000002968	1736.48	0.0799411	0.167378	0.477608	0.632929	0.999972
Bcam	ENSMUSG00000002980	1752.91	0.131409	0.17514	0.750308	0.453069	0.999972
Clptm1	ENSMUSG00000002981	1522.8	0.169902	0.175526	0.967963	0.333063	0.999972
Relb	ENSMUSG00000002983	377.438	0.15232	0.203712	0.747724	0.454627	0.999972
Tomm40	ENSMUSG00000002984	3756.11	0.0782769	0.149803	0.522533	0.601299	0.999972
Apoe	ENSMUSG00000002985	5520.48	-0.250507	0.150668	-1.66265	0.096383	0.999972
Apoc2	ENSMUSG00000002992	0.639638	-2.87838	3.87527	-0.742756	0.457629	0.999972
Hbp1	ENSMUSG00000002996	684.036	-0.278409	0.183046	-1.52098	0.128265	0.999972
Prkar2b	ENSMUSG00000002997	51.9063	0.00790836	0.415733	0.0190227	0.984823	0.999972
Cdkn1b	ENSMUSG00000003031	1665.34	-0.0451424	0.165017	-0.273562	0.784422	0.999972
Klf4	ENSMUSG00000003032	2964.34	-0.0428731	0.160768	-0.266676	0.789719	0.999972
Ap1m1	ENSMUSG00000003033	1348.37	0.137004	0.163556	0.837655	0.402225	0.999972
Rab8a	ENSMUSG00000003037	1228.64	-0.0117668	0.164704	-0.0714422	0.943046	0.999972
Hmgn2	ENSMUSG00000003038	1167.94	-0.202954	0.201532	-1.00705	0.313909	0.999972
Fam32a	ENSMUSG00000003039	1221.36	0.0318512	0.177207	0.17974	0.857357	0.999972
Elf3	ENSMUSG00000003051	3457.51	0.232269	0.15669	1.48234	0.138249	0.999972
Stard3nl	ENSMUSG00000003062	1188.15	-0.226053	0.213541	-1.05859	0.289786	0.999972
Stk11	ENSMUSG00000003068	1208.61	0.0906003	0.165059	0.548895	0.583077	0.999972
Efna2	ENSMUSG00000003070	153.706	0.0848287	0.277356	0.305848	0.759721	0.999972
Atp5d	ENSMUSG00000003072	2884.02	-0.0636904	0.156464	-0.407061	0.683963	0.999972
Ppp5c	ENSMUSG00000003099	1663.66	-0.0839268	0.158339	-0.530046	0.59608	0.999972
Cdk12	ENSMUSG00000003119	1307.62	0.14116	0.222399	0.634714	0.525615	0.999972
Lipe	ENSMUSG00000003123	254.261	-0.00648973	0.232769	-0.0278806	0.977757	0.999972
Pafah1b2	ENSMUSG00000003131	1359.84	-0.0877152	0.165046	-0.531461	0.5951	0.999972
Tbc1d8	ENSMUSG00000003134	570.91	-0.0273607	0.186636	-0.146599	0.883449	0.999972
Cnot11	ENSMUSG00000003135	1481.01	-0.121854	0.160359	-0.759883	0.447324	0.999972
Slc2a3	ENSMUSG00000003153	22859.6	-0.0949062	0.166203	-0.571025	0.567983	0.999972
Foxj2	ENSMUSG00000003154	159.332	0.187494	0.265749	0.705531	0.48048	0.999972
Sri	ENSMUSG00000003161	275.963	-0.144603	0.227175	-0.636527	0.524433	0.999972
Dgcr2	ENSMUSG00000003166	1146.4	0.179853	0.182743	0.984189	0.325023	0.999972
Irf3	ENSMUSG00000003184	254.971	-0.00464148	0.231322	-0.020065	0.983992	0.999972
Bcl2l12	ENSMUSG00000003190	171.011	-0.0923139	0.26331	-0.350591	0.725895	0.999972
NA	ENSMUSG00000003198	105.98	-0.0250169	0.319327	-0.0783425	0.937556	0.999972
Mpnd	ENSMUSG00000003199	1270.81	-0.102547	0.16311	-0.6287	0.529545	0.999972
Sh3gl1	ENSMUSG00000003200	1239.69	-0.00239546	0.165032	-0.0145152	0.988419	0.999972
Ebi3	ENSMUSG00000003206	4.97554	1.12861	1.27394	0.885921	0.37566	0.999972
Ccdc94	ENSMUSG00000003208	218.187	0.123572	0.238946	0.517156	0.605047	0.999972
Ranbp2	ENSMUSG00000003226	3600.13	0.022188	0.184287	0.120399	0.904167	0.999972
Grk5	ENSMUSG00000003228	42.0608	-0.169956	0.455108	-0.373442	0.70882	0.999972
Dvl3	ENSMUSG00000003233	538.725	0.115054	0.1907	0.603327	0.546292	0.999972
Abcf3	ENSMUSG00000003234	725.163	-0.156371	0.180598	-0.865854	0.38657	0.999972
Eif2b5	ENSMUSG00000003235	4364.77	-0.139129	0.153483	-0.906476	0.364684	0.999972
Cyth2	ENSMUSG00000003269	1018.27	0.0448982	0.170507	0.263322	0.792302	0.999972
Sult2b1	ENSMUSG00000003271	22.224	-0.335807	0.62433	-0.537868	0.590668	0.999972
Car11	ENSMUSG00000003273	13.5459	-0.486047	0.77623	-0.626163	0.531208	0.999972
Dlgap1	ENSMUSG00000003279	94.6409	-0.389906	0.340844	-1.14394	0.252647	0.999972
Plag1	ENSMUSG00000003282	87.4926	0.424004	0.336032	1.2618	0.207022	0.999972
Hck	ENSMUSG00000003283	328.208	0.191653	0.211081	0.907959	0.3639	0.999972
Mrpl4	ENSMUSG00000003299	1082.12	0.0058476	0.172584	0.0338827	0.972971	0.999972
Keap1	ENSMUSG00000003308	1062.79	0.276294	0.174683	1.58168	0.113722	0.999972
Ap1m2	ENSMUSG00000003309	50.1696	0.190601	0.426978	0.446396	0.655311	0.999972
Glg1	ENSMUSG00000003316	2013.48	0.277652	0.221503	1.25349	0.210026	0.999972
Atp8b3	ENSMUSG00000003341	12.1896	-0.115686	0.824434	-0.140322	0.888405	0.999972
Btbd2	ENSMUSG00000003344	1551.53	-0.00682007	0.166493	-0.040963	0.967325	0.999972
Csnk1g2	ENSMUSG00000003345	1994.7	-0.0412923	0.159603	-0.258719	0.795852	0.999972
Abhd17a	ENSMUSG00000003346	1041.21	-0.11458	0.17015	-0.673405	0.50069	0.999972
Mob3a	ENSMUSG00000003348	313.097	-0.0702579	0.213417	-0.329205	0.742001	0.999972
Cacnb3	ENSMUSG00000003352	205.637	-0.103939	0.246991	-0.42082	0.673887	0.999972
Ccdc65	ENSMUSG00000003354	15.949	0.38042	0.714272	0.532598	0.594312	0.999972
Fkbp11	ENSMUSG00000003355	148.057	-0.181051	0.304454	-0.594672	0.552063	0.999972
Ddx23	ENSMUSG00000003360	3026.71	0.0545008	0.156035	0.349285	0.726875	0.999972
Pld3	ENSMUSG00000003363	813.802	-0.032241	0.190146	-0.169559	0.865357	0.999972
Grik5	ENSMUSG00000003378	70.8892	-0.178023	0.360114	-0.494352	0.621058	0.999972
Cd79a	ENSMUSG00000003379	1.8526	-0.649014	2.0492	-0.316715	0.75146	0.999972
Rabac1	ENSMUSG00000003380	577.044	-0.192259	0.185854	-1.03446	0.300921	0.999972
Etv3	ENSMUSG00000003382	418.037	0.303889	0.209985	1.44719	0.147843	0.999972
Prkcsh	ENSMUSG00000003402	2282.21	0.0382623	0.159356	0.240105	0.810249	0.999972
Elavl3	ENSMUSG00000003410	29.3055	0.169652	0.545122	0.311218	0.755635	0.999972
Rab3b	ENSMUSG00000003411	36.3744	-0.0780639	0.499817	-0.156185	0.875887	0.999972
St8sia6	ENSMUSG00000003418	103.634	-0.404857	0.314585	-1.28695	0.198111	0.999972
Fcgrt	ENSMUSG00000003420	109.095	-0.189612	0.302579	-0.626654	0.530886	0.999972
Nosip	ENSMUSG00000003421	1118.88	0.0190946	0.165573	0.115325	0.908188	0.999972
Pih1d1	ENSMUSG00000003423	573.401	-0.045305	0.195554	-0.231675	0.816791	0.999972
Rps11	ENSMUSG00000003429	9459.04	-0.247487	0.19522	-1.26774	0.204892	0.999972
Supt5	ENSMUSG00000003435	2471.01	0.0634239	0.169921	0.373256	0.708958	0.999972
Dll3	ENSMUSG00000003436	14.8903	-0.158115	0.749852	-0.210862	0.832995	0.999972
Paf1	ENSMUSG00000003437	1174.38	-0.0425204	0.166115	-0.255969	0.797975	0.999972
Timm50	ENSMUSG00000003438	1370.92	-0.0614149	0.165943	-0.370096	0.711311	0.999972
Med29	ENSMUSG00000003444	380.181	-0.153289	0.218024	-0.703082	0.482004	0.999972
Bicd1	ENSMUSG00000003452	78.0574	-0.0927514	0.347824	-0.266662	0.78973	0.999972
Ncstn	ENSMUSG00000003458	896.128	0.269656	0.178799	1.50815	0.131516	0.999972
Pex19	ENSMUSG00000003464	1263.75	0.017171	0.162948	0.105377	0.916076	0.999972
Phyhip	ENSMUSG00000003469	54.5815	0.119694	0.406892	0.294166	0.768631	0.999972
Crhr2	ENSMUSG00000003476	26.0355	-0.606065	0.588625	-1.02963	0.303185	0.999972
Impdh1	ENSMUSG00000003500	394.997	-0.221232	0.205707	-1.07547	0.282165	0.999972
Dusp3	ENSMUSG00000003518	135.532	-0.138086	0.294784	-0.468432	0.639476	0.999972
Prodh	ENSMUSG00000003526	299.72	0.0461458	0.215698	0.213937	0.830596	0.999972
Dgcr14	ENSMUSG00000003527	516.086	-0.00182086	0.189194	-0.00962428	0.992321	0.999972
Slc25a1	ENSMUSG00000003528	2706.71	-0.0550611	0.15318	-0.359453	0.719257	0.999972
Dgcr6	ENSMUSG00000003531	528.043	-0.170876	0.195775	-0.872819	0.382762	0.999972
Ddr1	ENSMUSG00000003534	246.503	0.0483117	0.248715	0.194245	0.845984	0.999972
Ier3	ENSMUSG00000003541	278.086	-0.406301	0.222356	-1.82726	0.0676613	0.999972
Fosb	ENSMUSG00000003545	4.44688	0.215301	1.36399	0.157846	0.874578	0.999972
Klc4	ENSMUSG00000003546	261.617	0.010204	0.230258	0.0443154	0.964653	0.999972
Ercc1	ENSMUSG00000003549	347.508	-0.168474	0.215893	-0.780359	0.43518	0.999972
Cyp17a1	ENSMUSG00000003555	0.533484	2.47596	4.18931	0.591019	0.554508	0.999972
As3mt	ENSMUSG00000003559	301.516	0.272609	0.232687	1.17157	0.241369	0.999972
Homer3	ENSMUSG00000003573	521.478	-0.0471091	0.188015	-0.25056	0.802154	0.999972
Crtc1	ENSMUSG00000003575	179.03	0.409167	0.264055	1.54955	0.121249	0.999972
Rnf215	ENSMUSG00000003581	127.447	0.306468	0.286502	1.06969	0.284759	0.999972
Sec14l2	ENSMUSG00000003585	61.7783	0.0813332	0.397952	0.20438	0.838057	0.999972
Aven	ENSMUSG00000003604	628.881	-0.0313784	0.186582	-0.168174	0.866446	0.999972
Cp	ENSMUSG00000003617	2.45958	0.451604	1.75131	0.257867	0.79651	0.999972
Crot	ENSMUSG00000003623	842.084	-0.255599	0.184151	-1.38799	0.165141	0.999972
Rps6ka1	ENSMUSG00000003644	2940.72	-0.00384899	0.157748	-0.0243996	0.980534	0.999972
Calb2	ENSMUSG00000003657	338.392	-0.0236298	0.215035	-0.109888	0.912498	0.999972
Snrnp200	ENSMUSG00000003660	8106.67	0.224937	0.189058	1.18978	0.234134	0.999972
Ciao1	ENSMUSG00000003662	941.647	-0.0990325	0.178313	-0.555386	0.578631	0.999972
Has1	ENSMUSG00000003665	0.426425	-2.29412	4.58583	-0.500262	0.616891	0.999972
Taf6l	ENSMUSG00000003680	829.049	-0.117518	0.173235	-0.678377	0.497533	0.999972
Insig2	ENSMUSG00000003721	337.844	-0.322152	0.215556	-1.49452	0.13504	0.999972
Kpna6	ENSMUSG00000003731	1673.56	0.0923353	0.17555	0.525976	0.598905	0.999972
Man1a	ENSMUSG00000003746	22.1713	-0.800393	0.615495	-1.30041	0.193462	0.999972
Itpkc	ENSMUSG00000003752	336.168	-0.0199186	0.210788	-0.0944959	0.924715	0.999972
Coq8b	ENSMUSG00000003762	184.966	-0.171936	0.25868	-0.664668	0.506263	0.999972
Brd8	ENSMUSG00000003778	1706.23	0.126828	0.162555	0.780217	0.435263	0.999972
Kif20a	ENSMUSG00000003779	3407.05	-0.0415227	0.155292	-0.267385	0.789173	0.999972
Farsa	ENSMUSG00000003808	1875.46	-0.109066	0.159384	-0.684295	0.493789	0.999972
Gcdh	ENSMUSG00000003809	689.722	-0.178133	0.184709	-0.964397	0.334847	0.999972
Mast2	ENSMUSG00000003810	757.277	0.0341658	0.201535	0.169528	0.865382	0.999972
Dnase2a	ENSMUSG00000003812	609.451	-0.164115	0.1856	-0.884241	0.376566	0.999972
Rad23a	ENSMUSG00000003813	1285.7	0.0683176	0.16445	0.415432	0.677826	0.999972
Calr	ENSMUSG00000003814	11957.2	0.0688149	0.146148	0.470859	0.637741	0.999972
Syce2	ENSMUSG00000003824	672.144	-0.226112	0.205362	-1.10104	0.270878	0.999972
Nfat5	ENSMUSG00000003847	199.717	-0.0571154	0.266822	-0.214058	0.830502	0.999972
Nob1	ENSMUSG00000003848	1407.51	-0.0550213	0.163423	-0.33668	0.736359	0.999972
Nqo1	ENSMUSG00000003849	822.585	0.25664	0.189636	1.35333	0.175951	0.999972
Ppfia3	ENSMUSG00000003863	229.12	0.0498117	0.238184	0.209131	0.834346	0.999972
Gys1	ENSMUSG00000003865	2408.4	0.178224	0.167716	1.06265	0.287939	0.999972
Ruvbl2	ENSMUSG00000003868	4598.21	-0.0955015	0.149238	-0.639926	0.522221	0.999972
Lin7b	ENSMUSG00000003872	18.841	0.380096	0.657332	0.578241	0.563102	0.999972
Bax	ENSMUSG00000003873	2937.85	-0.167722	0.172692	-0.971222	0.331438	0.999972
Tfam	ENSMUSG00000003923	1659.27	-0.166902	0.178317	-0.935987	0.34928	0.999972
NA	ENSMUSG00000003929	269.691	-0.092816	0.225886	-0.410898	0.681147	0.999972
Efnb3	ENSMUSG00000003934	99.3968	0.553511	0.319641	1.73166	0.0833333	0.999972
Mmd	ENSMUSG00000003948	127.847	-0.021887	0.289101	-0.0757071	0.939652	0.999972
Hlf	ENSMUSG00000003949	42.299	0.369297	0.455931	0.809984	0.417949	0.999972
Fam162a	ENSMUSG00000003955	1492.78	-0.121983	0.216404	-0.563681	0.572972	0.999972
Rpl8	ENSMUSG00000003970	36897.6	-0.182642	0.172555	-1.05846	0.289846	0.999972
Ssbp2	ENSMUSG00000003992	38.9914	-0.367656	0.493525	-0.744959	0.456296	0.999972
Fancl	ENSMUSG00000004018	489.228	-0.121518	0.20845	-0.582962	0.559919	0.999972
Brinp2	ENSMUSG00000004031	1.67108	2.54899	2.3891	1.06692	0.286006	0.999972
Gstm5	ENSMUSG00000004032	34.1289	0.382971	0.504913	0.75849	0.448158	0.999972
Gstm7	ENSMUSG00000004035	25.9455	-0.220084	0.572707	-0.384287	0.700766	0.999972
NA	ENSMUSG00000004038	46.2339	0.314535	0.438182	0.717817	0.47287	0.999972
Stat3	ENSMUSG00000004040	1991.1	0.12193	0.177325	0.687606	0.491701	0.999972
Stat5a	ENSMUSG00000004043	72.9327	-0.101572	0.360786	-0.28153	0.778304	0.999972
Ptrf	ENSMUSG00000004044	615.505	-0.0826749	0.183058	-0.451633	0.651533	0.999972
Map3k11	ENSMUSG00000004054	368.497	0.153286	0.213021	0.719583	0.471782	0.999972
Akt2	ENSMUSG00000004056	1439.38	0.0921273	0.161379	0.570875	0.568085	0.999972
Dnaja3	ENSMUSG00000004069	1998.56	0.0521292	0.157566	0.330841	0.740765	0.999972
Hmox2	ENSMUSG00000004070	510.793	-0.0744417	0.192124	-0.387467	0.69841	0.999972
Cdip1	ENSMUSG00000004071	814.749	-0.0127743	0.175113	-0.0729491	0.941847	0.999972
Map3k20	ENSMUSG00000004085	279.429	0.139171	0.230111	0.604801	0.545311	0.999972
Cwc15	ENSMUSG00000004096	1730.96	-0.0880962	0.170868	-0.51558	0.606148	0.999972
Col5a3	ENSMUSG00000004098	46.0258	0.540845	0.444044	1.218	0.223225	0.999972
Dnmt1	ENSMUSG00000004099	5783	0.112685	0.176169	0.639643	0.522405	0.999972
Ppan	ENSMUSG00000004100	2451.68	-0.0421323	0.15425	-0.273143	0.784743	0.999972
Angptl2	ENSMUSG00000004105	14.0707	1.21408	0.813525	1.49237	0.135601	0.999972
Cacna1e	ENSMUSG00000004110	1.13759	1.91102	2.73846	0.697845	0.485274	0.999972
Cacna1b	ENSMUSG00000004113	5.90545	-0.158711	1.23075	-0.128955	0.897393	0.999972
Trmt10a	ENSMUSG00000004127	466.677	-0.104636	0.201342	-0.519693	0.603278	0.999972
Etv1	ENSMUSG00000004151	201.807	-0.264235	0.245891	-1.0746	0.282553	0.999972
Kifc2	ENSMUSG00000004187	192.202	-0.0714144	0.250057	-0.285593	0.77519	0.999972
Psap	ENSMUSG00000004207	5131	0.0245989	0.160599	0.153169	0.878265	0.999972
Ikbkg	ENSMUSG00000004221	407.482	0.0696771	0.209008	0.33337	0.738855	0.999972
Pax2	ENSMUSG00000004231	7.42409	-0.61723	1.03716	-0.595118	0.551764	0.999972
Wars2	ENSMUSG00000004233	134.655	0.280038	0.283636	0.987312	0.323489	0.999972
Atn1	ENSMUSG00000004263	641.678	0.221099	0.204902	1.07904	0.280568	0.999972
Phb2	ENSMUSG00000004264	6552.28	-0.12291	0.164652	-0.746483	0.455376	0.999972
Ptpn6	ENSMUSG00000004266	668.669	0.0784644	0.186421	0.420899	0.673829	0.999972
Eno2	ENSMUSG00000004267	21.1974	-0.755804	0.627849	-1.2038	0.228668	0.999972
Emg1	ENSMUSG00000004268	3459.66	-0.184619	0.194662	-0.94841	0.342921	0.999972
Lpcat3	ENSMUSG00000004270	879.362	0.0831938	0.18433	0.45133	0.651752	0.999972
Atp6v1f	ENSMUSG00000004285	1288.31	-0.175044	0.209183	-0.836798	0.402706	0.999972
Il12b	ENSMUSG00000004296	0.842026	-1.34838	3.30526	-0.407951	0.683309	0.999972
Clcn5	ENSMUSG00000004317	171.053	0.0583067	0.26348	0.221295	0.824863	0.999972
Clcn3	ENSMUSG00000004319	1420.54	0.125526	0.181714	0.690789	0.489698	0.999972
Hif3a	ENSMUSG00000004328	103.023	-0.330972	0.342419	-0.966568	0.33376	0.999972
Gpx6	ENSMUSG00000004341	38.317	-0.759328	0.488117	-1.55563	0.119797	0.999972
Pde1c	ENSMUSG00000004347	1.49653	0.905634	2.23957	0.404379	0.685934	0.999972
Utp20	ENSMUSG00000004356	2747.58	0.153821	0.187248	0.821479	0.411373	0.999972
Spic	ENSMUSG00000004359	427.324	0.0020614	0.204945	0.0100583	0.991975	0.999972
9330159F19Rik	ENSMUSG00000004360	0.438427	2.22574	4.53248	0.491065	0.623381	0.999972
Cul3	ENSMUSG00000004364	2317.06	0.039546	0.159843	0.247405	0.804595	0.999972
Il11	ENSMUSG00000004371	7.41328	1.28231	1.07003	1.19839	0.230764	0.999972
Large1	ENSMUSG00000004383	309.542	-0.195833	0.220549	-0.887933	0.374577	0.999972
Ddx56	ENSMUSG00000004393	1581.8	-0.0114876	0.162675	-0.0706166	0.943703	0.999972
Tmed4	ENSMUSG00000004394	611.117	-0.0452644	0.182849	-0.24755	0.804483	0.999972
Col26a1	ENSMUSG00000004415	41.4596	0.554665	0.475473	1.16655	0.243391	0.999972
Bid	ENSMUSG00000004446	1096.68	-0.143169	0.168059	-0.851899	0.39427	0.999972
Ralb	ENSMUSG00000004451	2174.89	-0.100461	0.158339	-0.63447	0.525774	0.999972
Ppp1cc	ENSMUSG00000004455	3249.2	-0.181482	0.157633	-1.1513	0.24961	0.999972
Dnajb11	ENSMUSG00000004460	1116.69	0.0403604	0.168268	0.239858	0.81044	0.999972
Tbccd1	ENSMUSG00000004462	459.565	-0.0776754	0.197354	-0.393585	0.693888	0.999972
Clec11a	ENSMUSG00000004473	9.52928	-0.345908	0.942439	-0.367035	0.713593	0.999972
Zfp324	ENSMUSG00000004500	129.881	-0.17558	0.287867	-0.609934	0.541905	0.999972
Gab2	ENSMUSG00000004508	9.94132	0.135145	0.893208	0.151303	0.879737	0.999972
Coro1c	ENSMUSG00000004530	3219.86	0.0679384	0.164819	0.4122	0.680193	0.999972
Tax1bp1	ENSMUSG00000004535	2297.73	-0.138864	0.154696	-0.897658	0.369368	0.999972
Ctse	ENSMUSG00000004552	0.693167	-0.797195	3.53681	-0.225399	0.821669	0.999972
Ndrg2	ENSMUSG00000004558	470.729	-0.120615	0.193565	-0.623122	0.533204	0.999972
Mettl17	ENSMUSG00000004561	270.704	0.0398985	0.223882	0.178212	0.858557	0.999972
Arhgef40	ENSMUSG00000004562	98.5019	0.212806	0.318743	0.667641	0.504363	0.999972
Pnpla6	ENSMUSG00000004565	1107.98	0.0835074	0.179132	0.466178	0.641088	0.999972
Mcoln1	ENSMUSG00000004567	353.725	-0.0216531	0.206611	-0.104801	0.916533	0.999972
Arhgef18	ENSMUSG00000004568	1491.47	0.23407	0.187372	1.24922	0.211583	0.999972
Pkn2	ENSMUSG00000004591	1679.84	0.0439986	0.163361	0.269334	0.787673	0.999972
Etfb	ENSMUSG00000004610	1345.64	-0.174069	0.205387	-0.847519	0.396706	0.999972
Stxbp2	ENSMUSG00000004626	620.361	-0.0964143	0.183309	-0.525966	0.598912	0.999972
Pcp2	ENSMUSG00000004630	7.47958	-1.0611	1.03692	-1.02331	0.306159	0.999972
Sgce	ENSMUSG00000004631	18.5205	-0.403053	0.662052	-0.608793	0.542662	0.999972
Chn2	ENSMUSG00000004633	46.5527	0.112412	0.441489	0.25462	0.799016	0.999972
Wwox	ENSMUSG00000004637	149.552	-0.0902156	0.272597	-0.330949	0.740683	0.999972
Slbp	ENSMUSG00000004642	2359.52	-0.223221	0.159398	-1.4004	0.161395	0.999972
Arid3b	ENSMUSG00000004661	1294.27	0.325301	0.17278	1.88275	0.0597343	0.999972
Cnn2	ENSMUSG00000004665	547.122	0.0627572	0.187375	0.334929	0.737679	0.999972
Polr2e	ENSMUSG00000004667	5115.09	-0.160603	0.187784	-0.855253	0.392411	0.999972
Abca13	ENSMUSG00000004668	26.285	1.12863	0.591175	1.90913	0.0562453	0.999972
Myo9b	ENSMUSG00000004677	906.066	0.179867	0.194018	0.927063	0.353894	0.999972
Hdac9	ENSMUSG00000004698	3.96211	0.977745	1.42452	0.686369	0.49248	0.999972
Mtfp1	ENSMUSG00000004748	239.168	-0.284281	0.231457	-1.22822	0.219363	0.999972
Rab23	ENSMUSG00000004768	587.176	-0.046652	0.184769	-0.252489	0.800663	0.999972
Rab11a	ENSMUSG00000004771	911.635	-0.347241	0.195741	-1.77398	0.0760662	0.999972
Eif2b2	ENSMUSG00000004788	899.372	-0.138033	0.172352	-0.800877	0.423203	0.999972
Dlst	ENSMUSG00000004789	1939.93	0.00842969	0.158811	0.05308	0.957668	0.999972
Pgf	ENSMUSG00000004791	5.78784	-0.772816	1.17281	-0.658942	0.509933	0.999972
Ulk2	ENSMUSG00000004798	121.276	0.146484	0.295355	0.495959	0.619923	0.999972
Dgkq	ENSMUSG00000004815	157.753	0.166585	0.266639	0.624759	0.53213	0.999972
Grap	ENSMUSG00000004837	2.90784	-1.04706	1.68739	-0.62052	0.534915	0.999972
Chmp2b	ENSMUSG00000004843	659.388	-0.171499	0.193475	-0.886411	0.375396	0.999972
Plod3	ENSMUSG00000004846	776.851	0.118146	0.18332	0.644482	0.519263	0.999972
Ap1s1	ENSMUSG00000004849	1197.63	-0.0709156	0.16756	-0.423226	0.67213	0.999972
Mapk13	ENSMUSG00000004864	61.3121	-0.118919	0.383638	-0.309978	0.756578	0.999972
Srpk1	ENSMUSG00000004865	1850.09	0.175197	0.160909	1.0888	0.276242	0.999972
Lbr	ENSMUSG00000004880	4018.78	-0.0133546	0.151734	-0.0880133	0.929866	0.999972
Crabp2	ENSMUSG00000004885	56.5801	-0.454213	0.400502	-1.13411	0.256749	0.999972
Nes	ENSMUSG00000004891	1047.54	0.191477	0.19827	0.965737	0.334176	0.999972
Bcan	ENSMUSG00000004892	16.811	0.256678	0.691755	0.371054	0.710597	0.999972
Prcc	ENSMUSG00000004895	1288.58	-0.111231	0.166855	-0.666634	0.505006	0.999972
Rrnad1	ENSMUSG00000004896	484.866	-0.0712858	0.218983	-0.325531	0.744779	0.999972
Hdgf	ENSMUSG00000004897	8524.84	-0.190786	0.149076	-1.27979	0.200619	0.999972
Slc25a18	ENSMUSG00000004902	3.21514	1.72042	1.63162	1.05443	0.291687	0.999972
Thop1	ENSMUSG00000004929	1869	0.0706002	0.162738	0.433826	0.664415	0.999972
Apba3	ENSMUSG00000004931	481.776	0.144438	0.206067	0.700929	0.483347	0.999972
Matk	ENSMUSG00000004933	11.3644	0.167476	0.83286	0.201085	0.840632	0.999972
Pias4	ENSMUSG00000004934	1243.8	0.0613688	0.166699	0.368141	0.712768	0.999972
Map2k1	ENSMUSG00000004936	2743.41	-0.046755	0.153574	-0.304446	0.760788	0.999972
Sgta	ENSMUSG00000004937	1609.42	0.0672233	0.169109	0.397515	0.690987	0.999972
Tmem242	ENSMUSG00000004945	834.834	-0.148016	0.20758	-0.713051	0.475814	0.999972
Dtx2	ENSMUSG00000004947	450.92	0.0599117	0.196545	0.304825	0.7605	0.999972
Zp3	ENSMUSG00000004948	26.4574	-0.136865	0.560245	-0.244295	0.807003	0.999972
Hspb1	ENSMUSG00000004951	3031.54	-0.148705	0.153429	-0.96921	0.33244	0.999972
Rasa4	ENSMUSG00000004952	415.071	0.0741648	0.203079	0.365201	0.714961	0.999972
Syt5	ENSMUSG00000004961	3.52368	0.704108	1.48987	0.472595	0.636502	0.999972
Hnrnpa2b1	ENSMUSG00000004980	25192.1	-0.0540495	0.147142	-0.367329	0.713374	0.999972
Fxyd4	ENSMUSG00000004988	18.2012	-0.184417	0.668372	-0.27592	0.78261	0.999972
Ccdc130	ENSMUSG00000004994	210.047	0.237069	0.241097	0.983292	0.325464	0.999972
Mri1	ENSMUSG00000004996	319.543	-0.264157	0.221157	-1.19443	0.232309	0.999972
Prkacb	ENSMUSG00000005034	798.617	0.0708268	0.192062	0.368771	0.712299	0.999972
Sgsh	ENSMUSG00000005043	60.0672	0.2763	0.393029	0.703003	0.482054	0.999972
Chd5	ENSMUSG00000005045	53.602	0.102298	0.411775	0.248431	0.803801	0.999972
Cstb	ENSMUSG00000005054	2538.6	-0.341137	0.212681	-1.60399	0.108717	0.999972
Sh2b2	ENSMUSG00000005057	23.0854	-0.869616	0.61179	-1.42143	0.155192	0.999972
Pex5	ENSMUSG00000005069	1066.42	-0.143663	0.178381	-0.805369	0.420607	0.999972
Jkamp	ENSMUSG00000005078	442.852	-0.128003	0.20429	-0.626574	0.530939	0.999972
Cd44	ENSMUSG00000005087	2.23436	-0.382523	1.8203	-0.210143	0.833556	0.999972
Eif2ak4	ENSMUSG00000005102	469.794	0.135648	0.195644	0.693339	0.488097	0.999972
Wdr1	ENSMUSG00000005103	3058.71	0.052222	0.156591	0.333494	0.738762	0.999972
Slc2a9	ENSMUSG00000005107	2.56663	1.76262	1.9139	0.920957	0.357073	0.999972
Wisp1	ENSMUSG00000005124	5.05483	-1.02349	1.25757	-0.813862	0.415724	0.999972
Ndrg1	ENSMUSG00000005125	1007.17	-0.323013	0.180664	-1.78792	0.0737883	0.999972
4930550C14Rik	ENSMUSG00000005131	4.8488	0.213314	1.32438	0.161067	0.872041	0.999972
Man2b1	ENSMUSG00000005142	405.278	-0.02901	0.212407	-0.136577	0.891365	0.999972
Klf5	ENSMUSG00000005148	5981.78	-0.0715402	0.158179	-0.452273	0.651072	0.999972
Wdr83	ENSMUSG00000005150	340.804	-0.0903554	0.214131	-0.421963	0.673052	0.999972
Prdx2	ENSMUSG00000005161	3845.87	-0.383765	0.207983	-1.84518	0.0650116	0.999972
Polr2a	ENSMUSG00000005198	5825.65	0.0394186	0.201731	0.195402	0.845078	0.999972
Senp3	ENSMUSG00000005204	3299.9	-0.187147	0.154056	-1.2148	0.224442	0.999972
Corin	ENSMUSG00000005220	1.01344	1.67469	3.06957	0.545578	0.585356	0.999972
Plekha8	ENSMUSG00000005225	1218.53	0.155619	0.173202	0.898483	0.368928	0.999972
Spc25	ENSMUSG00000005233	1692.18	-0.0813246	0.184453	-0.440895	0.659289	0.999972
Dnah2	ENSMUSG00000005237	108.713	0.233111	0.322503	0.722817	0.469792	0.999972
Ripk4	ENSMUSG00000005251	160.033	-0.160076	0.263066	-0.608501	0.542855	0.999972
Ufd1	ENSMUSG00000005262	818.252	-0.0466581	0.176869	-0.263801	0.791933	0.999972
Zfp287	ENSMUSG00000005267	32.2179	0.0465192	0.540281	0.0861019	0.931385	0.999972
Prlr	ENSMUSG00000005268	2.50997	1.23294	1.80319	0.683758	0.494128	0.999972
Letm1	ENSMUSG00000005299	830.263	0.0404482	0.175058	0.231056	0.817271	0.999972
Ubqln1	ENSMUSG00000005312	3417.18	-0.0112789	0.155733	-0.0724244	0.942264	0.999972
Fgfr4	ENSMUSG00000005320	42.776	0.0463711	0.454785	0.101963	0.918786	0.999972
Cadm3	ENSMUSG00000005338	1.93692	-0.967511	2.27529	-0.425225	0.670673	0.999972
Txn2	ENSMUSG00000005354	2010.46	-0.0461108	0.157582	-0.292614	0.769817	0.999972
Casp14	ENSMUSG00000005355	10.342	1.21305	0.899785	1.34815	0.177609	0.999972
Slc1a6	ENSMUSG00000005357	7.58594	0.177279	1.01684	0.174342	0.861596	0.999972
Slc1a3	ENSMUSG00000005360	4.0781	-1.31624	1.4366	-0.916219	0.359552	0.999972
Crbn	ENSMUSG00000005362	791.818	-0.100245	0.201236	-0.498144	0.618382	0.999972
Msh6	ENSMUSG00000005370	11287.3	-0.0535939	0.1542	-0.347561	0.72817	0.999972
Fbxo11	ENSMUSG00000005371	1245.92	0.0907565	0.170416	0.532559	0.594339	0.999972
Mlxipl	ENSMUSG00000005373	110.094	0.34685	0.326346	1.06283	0.28786	0.999972
Tbl2	ENSMUSG00000005374	1404.85	0.0294113	0.169498	0.173521	0.862242	0.999972
Wbscr22	ENSMUSG00000005378	989.231	-0.16283	0.17382	-0.936772	0.348876	0.999972
Nid1	ENSMUSG00000005397	4019.7	0.294789	0.205866	1.43194	0.15216	0.999972
Mcm5	ENSMUSG00000005410	9473.39	-0.0181163	0.150214	-0.120603	0.904005	0.999972
Hmox1	ENSMUSG00000005413	1334.75	-0.0489053	0.163709	-0.298734	0.765143	0.999972
Mprip	ENSMUSG00000005417	2035.98	0.17795	0.1714	1.03821	0.299172	0.999972
Cic	ENSMUSG00000005442	2305.29	0.355514	0.184767	1.92412	0.0543392	0.999972
Pafah1b3	ENSMUSG00000005447	599.271	-0.123269	0.207883	-0.592976	0.553197	0.999972
Il27ra	ENSMUSG00000005465	32.2216	-0.100525	0.51247	-0.196158	0.844487	0.999972
Prkaca	ENSMUSG00000005469	1452.95	0.0219609	0.163776	0.134091	0.893331	0.999972
Asf1b	ENSMUSG00000005470	818.276	-0.118021	0.174695	-0.67558	0.499307	0.999972
Ddx39	ENSMUSG00000005481	5068	-0.0741583	0.171858	-0.43151	0.666098	0.999972
Dnajb1	ENSMUSG00000005483	1515.46	-0.00958175	0.16793	-0.0570581	0.954499	0.999972
Msh4	ENSMUSG00000005493	17.6367	0.801995	0.768	1.04426	0.296363	0.999972
Usp40	ENSMUSG00000005501	178.466	0.18919	0.255667	0.739986	0.459309	0.999972
Evx1	ENSMUSG00000005503	2.41491	1.16934	1.80053	0.64944	0.516054	0.999972
Kbtbd4	ENSMUSG00000005505	342.917	-0.162952	0.216531	-0.752559	0.451715	0.999972
Celf1	ENSMUSG00000005506	4575.62	-0.00703929	0.16223	-0.0433908	0.96539	0.999972
Ndufs3	ENSMUSG00000005510	692.155	-0.201296	0.189926	-1.05987	0.289206	0.999972
Por	ENSMUSG00000005514	1369.52	0.240861	0.172241	1.39839	0.161996	0.999972
Igf1r	ENSMUSG00000005533	96.925	-0.209453	0.325657	-0.64317	0.520114	0.999972
Insr	ENSMUSG00000005534	124.218	0.0727034	0.288443	0.252055	0.800999	0.999972
Atp4a	ENSMUSG00000005553	4.99864	0.864373	1.28772	0.671242	0.502066	0.999972
Trim28	ENSMUSG00000005566	24469.7	-0.072955	0.145755	-0.500531	0.616701	0.999972
Ube2m	ENSMUSG00000005575	1385.55	-0.0834736	0.161636	-0.516429	0.605555	0.999972
Adcy9	ENSMUSG00000005580	94.0549	0.34656	0.343073	1.01016	0.312417	0.999972
Ctr9	ENSMUSG00000005609	1359.95	-0.00130267	0.18289	-0.0071227	0.994317	0.999972
Eif4g2	ENSMUSG00000005610	22567.9	0.0455495	0.145734	0.312552	0.754621	0.999972
Mrvi1	ENSMUSG00000005611	0.752697	2.98106	3.35379	0.888862	0.374077	0.999972
Pcyt1a	ENSMUSG00000005615	582.18	0.12758	0.188894	0.675403	0.49942	0.999972
Zfp592	ENSMUSG00000005621	749.117	0.279409	0.201951	1.38355	0.166497	0.999972
Psmd4	ENSMUSG00000005625	3334.77	-0.137433	0.164628	-0.834808	0.403826	0.999972
Tmod4	ENSMUSG00000005628	3.69223	0.940237	1.45484	0.646281	0.518097	0.999972
Snx6	ENSMUSG00000005656	1739.94	-0.124391	0.160315	-0.775915	0.437799	0.999972
Mthfd2	ENSMUSG00000005667	2316.25	0.361561	0.154267	2.34373	0.019092	0.999972
Tomm40l	ENSMUSG00000005674	201.39	-0.155693	0.258047	-0.603353	0.546274	0.999972
Nr1i3	ENSMUSG00000005677	135.221	-0.154861	0.289354	-0.535196	0.592514	0.999972
Pan2	ENSMUSG00000005682	895.456	0.13353	0.192551	0.693476	0.488011	0.999972
Cs	ENSMUSG00000005683	5611.71	-0.0577255	0.154243	-0.374252	0.708217	0.999972
Ampd3	ENSMUSG00000005686	389.618	0.297453	0.218002	1.36445	0.172426	0.999972
Bcas2	ENSMUSG00000005687	3485.29	-0.258489	0.189923	-1.36102	0.173507	0.999972
Ctcf	ENSMUSG00000005698	2862.28	0.0478982	0.162469	0.294815	0.768135	0.999972
Pard6a	ENSMUSG00000005699	129.101	-0.181241	0.306531	-0.591265	0.554343	0.999972
Agrp	ENSMUSG00000005705	6.02891	0.937579	1.20432	0.778511	0.436268	0.999972
Tfap4	ENSMUSG00000005718	493.271	0.0599759	0.194309	0.308662	0.757578	0.999972
Ranbp1	ENSMUSG00000005732	4972.39	-0.130307	0.174253	-0.747807	0.454577	0.999972
Cd247	ENSMUSG00000005763	140.667	0.236502	0.31461	0.75173	0.452214	0.999972
Rfx5	ENSMUSG00000005774	137.183	-0.0285158	0.294931	-0.0966863	0.922976	0.999972
Psmb4	ENSMUSG00000005779	5185.7	-0.221978	0.187939	-1.18112	0.237555	0.999972
Slc30a4	ENSMUSG00000005802	67.1727	0.324614	0.370821	0.875393	0.38136	0.999972
Bloc1s6	ENSMUSG00000005804	289.247	0.289066	0.218817	1.32104	0.186489	0.999972
Metap1	ENSMUSG00000005813	1469.18	-0.0964642	0.165776	-0.581894	0.560638	0.999972
Gpr108	ENSMUSG00000005823	225.402	0.441581	0.234893	1.87993	0.060118	0.999972
Gata6	ENSMUSG00000005836	24.0305	0.129432	0.598383	0.216303	0.828752	0.999972
Rsl1d1	ENSMUSG00000005846	5784.89	-0.246278	0.159511	-1.54396	0.122599	0.999972
Apc	ENSMUSG00000005871	1289.11	0.328258	0.201143	1.63197	0.102686	0.999972
Reep5	ENSMUSG00000005873	481.601	-0.131102	0.195523	-0.670517	0.502528	0.999972
Ergic3	ENSMUSG00000005881	966.648	-0.106814	0.176404	-0.605505	0.544844	0.999972
Uqcc1	ENSMUSG00000005882	709.134	-0.0385117	0.190546	-0.202112	0.839829	0.999972
Ncoa2	ENSMUSG00000005886	673.331	0.138509	0.223739	0.619068	0.535872	0.999972
Trh	ENSMUSG00000005892	102.736	-0.613717	0.320844	-1.91282	0.0557713	0.999972
Nr2c2	ENSMUSG00000005893	467.775	0.293414	0.20759	1.41343	0.157531	0.999972
Nr2c1	ENSMUSG00000005897	104.74	0.406061	0.310475	1.30787	0.190918	0.999972
Smpd4	ENSMUSG00000005899	2346.06	0.313187	0.165097	1.89699	0.0578288	0.999972
Pex1	ENSMUSG00000005907	262.971	-0.0796193	0.231067	-0.344573	0.730416	0.999972
Otx1	ENSMUSG00000005917	21.8725	-0.256274	0.613299	-0.417862	0.676048	0.999972
[truncated: 23,737 more rows]

## Sheet: MPP8 Cpart 6h IAA
RNASeq in Mpp8mAID;OsTiR1;MPP812-858 cells (DMSO vs IAA 6hrs)
[truncated: 24,223 more rows]

[truncated: 5 more sheets: OsTIR1 control 6h IAA, 48h IAA, MPP8 wt 48h IAA, MPP8 Npart 48h IAA, MPP8 Cpart 48h IAA]
