# Supplementary material for: MPP8 is essential for sustaining self-renewal of ground-state pluripotent stem cells
Source: Nat Commun. 2021 May 24;12:3034. doi: 10.1038/s41467-021-23308-4 (PMC8144423; doi:10.1038/s41467-021-23308-4)
Supplement: Supplementary file 7 — Supplmentary Data 3 [file 41467_2021_23308_MOESM7_ESM.xlsx]

## Sheet: Abundances MPP8wt
Supplementary Data 2: Abundances abundances obtained from LC-MS/MS of FLAG pull-downs of MPP8wt in Mpp8mAID;OsTIR1 cells
Significant	minus log10(pvalue)	Difference (log2)	Pfam IDs	Entrez Gene ID	Gene Symbol	Ensembl Gene ID	Symbol color	Symbol type	Symbol size	Show label	Chromosome	Modifications	Biological Process	Cellular Component	Molecular Function	Reactome Pathways	KEGG Pathways	WikiPathways	# Peptides	# PSMs	# Unique Peptides	# AAs	Exp. q-value: Combined	Sum PEP Score	Coverage [%]	MW [kDa]	calc. pI	# Peptides (by Search Engine): Sequest HT	# Protein Pathway Groups	# Razor Peptides	Score Sequest HT: Sequest HT	Abundances Mpp8mAID_01	Abundances Mpp8mAID_02	Abundances Mpp8mAID_03	Abundances MPP8wt_01	Abundances MPP8wt_02	Abundances MPP8wt_03
+	3.91684	8.48992	Pf00023, Pf00385, Pf12796, Pf13606, Pf13637, Pf13857	75339	Mphosph8	ENSMUSG00000079184.10	Color2 [DarkGray]	1	4		14		metabolic process;regulation of biological process	chromosome;cytoplasm;cytosol;membrane;nucleus	catalytic activity;protein binding				60	1054	60	858	0	735.034	60	97.4	5.85	60	0	0	3239.33	23.3078	23.0166	22.8562	32.4708	31.6358	30.5438
+	3.0899	5.88052	Pf12509	218850	D14Abb1e;Fam208a	ENSMUSG00000040651.8	Color2 [DarkGray]	1	4		14		metabolic process;regulation of biological process	chromosome;nucleus	RNA binding				94	485	4	1498	0	672.103	71	168.7	6.01	94	0	111	1347.96	24.2507	23.2357	23.8817	30.6454	29.71	28.6543
+	3.14357	5.52658	Pf00856, Pf01429, Pf05033	84505	Setdb1		Color2 [DarkGray]	1	4		3		cell organization and biogenesis;cell proliferation;metabolic process;regulation of biological process;response to stimulus	chromosome;cytosol;membrane;nucleus	catalytic activity;DNA binding;metal ion binding;protein binding				7	19	7	1307	0	20.574	5	144.5	5.99	7	0	0	27.26	17.0709	17.4059	16.9285	23.2916	23.1731	21.5204
+	2.36932	4.69881	Pf02225, Pf04253, Pf04389	22042	Tfrc	ENSMUSG00000022797.15	Color2 [DarkGray]	1	4		16		cell communication;cell differentiation;cellular homeostasis;metabolic process;regulation of biological process;response to stimulus;transport	cell surface;cytoplasm;endosome;extracellular;membrane;mitochondrion;nucleus	protein binding;receptor activity;RNA binding;transporter activity	Cargo recognition for clathrin-mediated endocytosis;Golgi Associated Vesicle Biogenesis;Transferrin endocytosis and recycling	Endocytosis;Hematopoietic cell lineage;HIF-1 signaling pathway;Phagosome		3	6	3	763	0	14.093	5	85.7	6.57	3	14	0	17.29	17.5535	15.3278	17.517	21.3607	22.1146	21.0193
+	1.47189	4.5694	Pf00400	77305	Wdr82	ENSMUSG00000020257.13	Color2 [DarkGray]	1	4		9		cell organization and biogenesis;metabolic process	chromosome;nucleus	catalytic activity;protein binding		mRNA surveillance pathway		3	4	3	313	0	6.155	9	35.1	7.69	3	1	0	7.49	14.3419	16.1237	15.077	21.3417	20.8301	17.0791
+	2.41753	4.4848	Pf00004, Pf01078, Pf01443, Pf03215, Pf05496, Pf08542, Pf13086, Pf13173, Pf13177, Pf13191, Pf13207, Pf13238, Pf13245, Pf13401	19718	Rfc2	ENSMUSG00000023104.9	Color2 [DarkGray]	1	4		5		metabolic process;regulation of biological process;response to stimulus	nucleus	catalytic activity;DNA binding;nucleotide binding;protein binding	Activation of ATR in response to replication stress;Dual Incision in GG-NER;Dual incision in TC-NER;G2/M DNA damage checkpoint;Gap-filling DNA repair synthesis and ligation in GG-NER;Gap-filling DNA repair synthesis and ligation in TC-NER;HDR through Sing	DNA replication;Mismatch repair;Nucleotide excision repair	DNA Replication	7	15	7	349	0	20.482	20	38.7	6.44	7	56	0	17.18	20.6331	19.972	20.737	25.9086	25.3242	23.5637
+	1.82978	4.43797	Pf00651, Pf10523	66830	Nacc1	ENSMUSG00000001910.4	Color2 [DarkGray]	1	4		8		cell organization and biogenesis;metabolic process;regulation of biological process	cytoplasm;nucleus	protein binding			PluriNetWork	7	28	7	514	0	32.93	16	56.5	5.73	7	1	0	48.32	21.9579	19.151	19.6497	25.9667	24.2626	23.8433
+	2.39597	3.98802	Pf03463, Pf03464, Pf03465	225363	Etf1	ENSMUSG00000024360.7	Color2 [DarkGray]	1	4		18		cell organization and biogenesis;metabolic process	cytoplasm	RNA binding	Eukaryotic Translation Termination;Nonsense Mediated Decay (NMD) enhanced by the Exon Junction Complex (EJC);Nonsense Mediated Decay (NMD) independent of the Exon Junction Complex (EJC)	mRNA surveillance pathway	Translation Factors	3	6	3	437	0	6.341	6	49	5.71	3	9	0	5.35	16.3165	15.246	17.186	19.9884	20.9617	19.7624
+	2.18941	3.79846	Pf00043, Pf13410, Pf14497	231872	Aimp2	ENSMUSG00000029610.13	Color2 [DarkGray]	1	4		5		cell death;cell differentiation;cell organization and biogenesis;development;metabolic process;regulation of biological process	cytoplasm;cytosol;membrane;nucleus	protein binding;structural molecule activity			Keap1-Nrf2	4	7	4	320	0	22.68	25	35.4	7.83	4	1	0	21.72	16.7606	18.2988	18.7958	21.6801	22.4666	21.1039
+	1.52182	3.7941	Pf02207	66622	Ubr7	ENSMUSG00000041712.6	Color2 [DarkGray]	1	4		12		metabolic process		catalytic activity;metal ion binding				3	8	3	425	0	8.063	7	48	4.75	3	0	0	16.64	17.5594	16.0779	19.8885	21.7962	22.0738	21.0381
+	2.11508	3.71087	Pf00538, Pf00628, Pf01853, Pf15446	54169	Kat6b;Myst4	ENSMUSG00000021767.16	Color2 [DarkGray]	1	4		14		cell organization and biogenesis;metabolic process;regulation of biological process	chromosome;nucleus	catalytic activity;DNA binding;metal ion binding;protein binding	HATs acetylate histones			2	6	2	1872	0	6.376	2	208.4	5.97	2	3	0	4.26	18.3053	16.1822	17.0164	21.2275	21.3677	20.0413
+	1.38585	3.64898	Pf11488	223828	Pphln1		Color2 [DarkGray]	1	4		15		metabolic process;regulation of biological process	chromosome;cytoplasm;cytosol;Golgi;nucleus	RNA binding				6	13	6	381	0	21.025	19	43.8	8.54	6	0	0	23.21	16.2822	17.7592	19.3303	22.7925	21.6747	19.8514
+	1.33464	3.54836	Pf08424, Pf13414, Pf13424, Pf13432, Pf14559	22083	Ctr9	ENSMUSG00000005609.16	Color2 [DarkGray]	1	4		7		cell differentiation;cell organization and biogenesis;metabolic process;regulation of biological process;response to stimulus	nucleus	protein binding	E3 ubiquitin ligases ubiquitinate target proteins;Formation of RNA Pol II elongation complex;RNA Polymerase II Pre-transcription Events		PluriNetWork	4	11	4	1173	0	13.944	4	133.3	6.49	4	10	0	10.32	16.1873	15.3922	18.8524	19.8778	21.6876	19.5116
+	3.04083	3.47005	Pf01096, Pf07500, Pf08711	21401	Tcea3	ENSMUSG00000001604.14	Color2 [DarkGray]	1	4		4		metabolic process;regulation of biological process	nucleus	DNA binding;metal ion binding				1	1	1	347	0.008	2.118	3	38.8	9.33	1	0	0	0	15.8368	16.4792	16.9633	20.103	20.1288	19.4576
+	1.66787	3.40204		54343	Atf7ip	ENSMUSG00000030213.12	Color2 [DarkGray]	1	4		6	Acetyl [N-Term]	metabolic process;regulation of biological process	cytosol;nucleus	catalytic activity;protein binding	PKMTs methylate histone lysines			5	18	5	1306	0	16.52	5	138.5	4.77	5	3	0	36.48	19.2623	18.4202	20.361	23.7006	23.2543	21.2948
+	2.17533	3.37112	Pf00632, Pf02825, Pf06012, Pf06025, Pf14377	59026	Huwe1	ENSMUSG00000025261.17	Color2 [DarkGray]	1	4		X		cell differentiation;cell organization and biogenesis;metabolic process;response to stimulus	cytoplasm;cytosol;membrane;nucleus	catalytic activity;DNA binding;protein binding;RNA binding	Antigen processing: Ubiquitination & Proteasome degradation;Neutrophil degranulation	Ubiquitin mediated proteolysis		3	8	3	4377	0	7.798	1	482.3	5.22	3	7	0	6.23	17.6031	16.1947	17.1687	20.6106	21.0779	19.3914
+	1.64359	3.34752	Pf00046, Pf00157	18999	Pou5f1	ENSMUSG00000024406.16	Color2 [DarkGray]	1	4		17		cell differentiation;development;metabolic process;regulation of biological process;response to stimulus	cytoplasm;cytosol;mitochondrion;nucleus	DNA binding;protein binding;RNA binding	Developmental Biology;Transcriptional regulation of pluripotent stem cells	Signaling pathways regulating pluripotency of stem cells	PluriNetWork;Wnt Signaling Pathway and Pluripotency	4	12	4	352	0	15.305	13	38.2	6.42	4	5	0	20.27	17.8153	16.3666	19.124	21.3585	21.7979	20.192
+	2.03567	3.3268	Pf00400, Pf04053, Pf06957	12847	Copa	ENSMUSG00000026553.17	Color2 [DarkGray]	1	4		1		regulation of biological process;transport	cytoplasm;extracellular;Golgi;membrane	protein binding;structural molecule activity	COPI-dependent Golgi-to-ER retrograde traffic;COPI-mediated anterograde transport			8	31	8	1224	0	34.377	9	138.3	7.65	8	11	0	62.14	19.2882	18.4001	20.3713	22.5252	23.4655	22.0493
+	2.09832	3.32669	Pf03810, Pf08389, Pf08767	103573	Xpo1	ENSMUSG00000020290.14	Color2 [DarkGray]	1	4		11		regulation of biological process;response to stimulus;transport	chromosome;cytoplasm;cytosol;membrane;nucleus	protein binding;RNA binding;transporter activity	Amplification of signal from unattached kinetochores via a MAD2 inhibitory signal;Cyclin A/B1/B2 associated events during G2/M transition;Deactivation of the beta-catenin transactivating complex;HuR (ELAVL1) binds and stabilizes mRNA;MAPK6/MAPK4 signal	Epstein-Barr virus infection;HTLV-I infection;Influenza A;Ribosome biogenesis in eukaryotes;RNA transport		6	23	6	1071	0	24.842	7	123	6.07	6	32	0	59.62	19.6382	17.837	19.074	22.3156	22.8227	21.3908
+	2.34715	3.31755	Pf00168, Pf08150, Pf08151, Pf08165	226101	Myof	ENSMUSG00000048612.15	Color2 [DarkGray]	1	4		19		cell organization and biogenesis;regulation of biological process;response to stimulus	membrane;nucleus	protein binding				5	11	5	2048	0	18.082	3	233.2	6.16	5	0	0	15.55	17.6466	16.7635	16.5794	20.2049	21.1807	19.5565
+	2.27229	3.23336	Pf01602, Pf02883, Pf09066, Pf12717, Pf13646	71770	Ap2b1	ENSMUSG00000035152.14	Color2 [DarkGray]	1	4		11		cell organization and biogenesis;transport	membrane	protein binding;transporter activity	Cargo recognition for clathrin-mediated endocytosis;LDL clearance;MHC class II antigen presentation;Recycling pathway of L1;Retrograde neurotrophin signalling;Trafficking of GluR2-containing AMPA receptors;VLDLR internalisation and degradation;WNT5A-depen	Endocrine and other factor-regulated calcium reabsorption;Endocytosis;Huntington's disease;Synaptic vesicle cycle		2	10	2	937	0	6.474	2	104.5	5.38	2	36	0	16.74	18.3162	17.9288	18.5297	21.0353	22.6082	20.8313
+	2.09298	3.2136	Pf00443, Pf13423	22284	Usp9x		Color2 [DarkGray]	1	4		X		cell division;cell growth;cellular component movement;metabolic process;regulation of biological process;response to stimulus	cytoplasm;membrane	catalytic activity;protein binding				6	11	6	2559	0	15.588	3	290.5	5.87	6	0	0	13.96	18.4092	17.6736	19.5177	21.8828	22.3253	21.0332
+	1.14303	3.2014	Pf00106, Pf08643, Pf13561	71911	Bdh1	ENSMUSG00000046598.14	Color2 [DarkGray]	1	4		16		metabolic process	membrane;mitochondrion;organelle lumen	catalytic activity	Synthesis of Ketone Bodies;Utilization of Ketone Bodies	Butanoate metabolism;Metabolic pathways;Synthesis and degradation of ketone bodies	Synthesis and Degradation of Ketone Bodies	5	18	5	343	0	14.752	12	38.3	9.01	5	9	0	15.15	15.6895	18.2549	19.4775	20.4824	22.3941	20.1495
+	2.05012	3.18438	Pf02207, Pf13764	69116	Ubr4	ENSMUSG00000066036.14	Color2 [DarkGray]	1	4		4		metabolic process	cytoplasm;cytoskeleton;cytosol;membrane;nucleus	catalytic activity;metal ion binding;protein binding	Neutrophil degranulation	Viral carcinogenesis		9	29	9	5180	0	36.239	2	571.9	6.06	9	4	0	43.99	18.9567	18.0239	19.8057	21.9894	22.908	21.442
+	2.09579	3.07402	Pf00009, Pf00071, Pf08477	215449	Rap1b	ENSMUSG00000052681.8	Color2 [DarkGray]	1	4		10		cell proliferation;regulation of biological process;response to stimulus	cytoplasm;cytosol;membrane	catalytic activity;nucleotide binding;protein binding	GRB2:SOS provides linkage to MAPK signaling for Integrins;MET activates RAP1 and RAC1;Neutrophil degranulation;p130Cas linkage to MAPK signaling for integrins;Rap1 signalling	cAMP signaling pathway;Chemokine signaling pathway;Focal adhesion;Leukocyte transendothelial migration;Long-term potentiation;MAPK signaling pathway;Neurotrophin signaling pathway;Pancreatic secretion;Platelet activation;Rap1 signaling pathway;Ras signali	Chemokine signaling pathway;Focal Adhesion;Integrin-mediated Cell Adhesion;MAPK signaling pathway;Signaling of Hepatocyte Growth Factor Receptor	4	16	4	184	0	18.85	20	20.8	5.78	4	34	0	35.52	19.1501	18.5907	19.764	22.3388	23.1036	21.2845
+	2.17515	3.07296	Pf00400, Pf12265	245688	Rbbp7	ENSMUSG00000031353.13	Color2 [DarkGray]	1	4		X		cell organization and biogenesis;metabolic process;regulation of biological process;response to stimulus	cytosol;nucleus	protein binding;RNA binding	Deposition of new CENPA-containing nucleosomes at the centromere;HATs acetylate histones;Mus musculus biological processes;Neddylation;NoRC negatively regulates rRNA expression;Oxidative Stress Induced Senescence;PKMTs methylate histone lysines;PRC2 methy		EGFR1 Signaling Pathway;PluriNetWork	8	64	3	425	0	41.778	21	47.8	5.05	8	37	0	105.5	19.9319	18.5023	19.3274	22.9537	22.5161	21.5106
+	2.38912	3.06321	Pf00226, Pf06936, Pf11875	230935	Dnajc11	ENSMUSG00000039768.16	Color2 [DarkGray]	1	4		4		cell organization and biogenesis;transport	membrane;mitochondrion					3	7	3	559	0	7.826	6	63.2	8.32	3	0	0	4.23	17.8854	16.333	17.2359	20.1604	20.6817	19.8018
+	1.84537	3.05159	Pf05761	76952	Nt5c2	ENSMUSG00000025041.16	Color2 [DarkGray]	1	4		19		metabolic process	cytoplasm	catalytic activity;metal ion binding;nucleotide binding	Abacavir metabolism;Purine catabolism	Metabolic pathways;Nicotinate and nicotinamide metabolism;Purine metabolism;Pyrimidine metabolism	Purine metabolism	3	5	3	560	0	9.665	6	64.8	6.21	3	11	0	12.34	19.7314	18.2286	19.4183	23.3293	21.5958	21.608
+	1.40024	3.01588	Pf00097, Pf07728, Pf12773, Pf13248, Pf13639, Pf13920, Pf13923, Pf14634, Pf15227	672511	Rnf213	ENSMUSG00000070327.14	Color2 [DarkGray]	1	4		11		cell organization and biogenesis;metabolic process;regulation of biological process	cytoplasm;cytosol;membrane	catalytic activity;metal ion binding;nucleotide binding;protein binding	Antigen processing: Ubiquitination & Proteasome degradation			3	6	3	5152	0	11.454	1	584.4	6.8	3	4	0	13.91	17.4861	17.3695	20.0077	21.0963	22.2847	20.53
+	1.41224	3.00636	Pf12480, Pf12509	105203	BC016423;Fam208b	ENSMUSG00000033799.9	Color2 [DarkGray]	1	4		13								5	7	5	2382	0	17.572	3	264.1	6.44	5	0	0	15.8	17.8719	17.4179	18.5268	22.3796	21.2747	19.1813
+	2.24775	2.98919	Pf04121	103468	Nup107	ENSMUSG00000052798.13	Color2 [DarkGray]	1	4		10		cell organization and biogenesis;regulation of biological process;transport	chromosome;membrane;nucleus	structural molecule activity;transporter activity	Amplification of signal from unattached kinetochores via a MAD2 inhibitory signal;Nuclear Pore Complex (NPC) Disassembly;Regulation of Glucokinase by Glucokinase Regulatory Protein;Resolution of Sister Chromatid Cohesion;RHO GTPases Activate Formins;Se	RNA transport		4	10	4	926	0	10.37	5	106.7	5.43	4	42	0	9.61	17.8228	17.6661	18.9789	21.2781	21.7018	20.4555
+	1.49936	2.96006	Pf00019, Pf00688	14562	Gdf3	ENSMUSG00000030117.5	Color2 [DarkGray]	1	4		6		development;regulation of biological process;response to stimulus	cytoplasm;extracellular	protein binding				2	7	2	366	0	7.693	6	41.6	9.32	2	0	0	9.63	17.4425	15.7078	17.9633	20.7302	20.4726	18.791
+	2.0478	2.95742	Pf00400, Pf04053	50797	Copb2	ENSMUSG00000032458.6	Color2 [DarkGray]	1	4		9		transport	cytoplasm;cytosol;Golgi;membrane	protein binding;structural molecule activity	COPI-dependent Golgi-to-ER retrograde traffic;COPI-mediated anterograde transport			5	13	5	905	0	13.725	7	102.4	5.3	5	11	0	20.31	18.7413	19.1719	20.3879	22.1512	23.1352	21.887
+	2.7543	2.93933	Pf10394	107435	Hat1	ENSMUSG00000027018.11	Color2 [DarkGray]	1	4		2		cell organization and biogenesis;metabolic process;regulation of biological process;response to stimulus	nucleus	catalytic activity;protein binding	HATs acetylate histones	Alcoholism	EGFR1 Signaling Pathway;Histone modifications	3	7	3	416	0	7.746	7	49.2	6.33	3	6	0	5.49	18.6635	19.2056	19.2614	22.6173	21.9101	21.421
+	1.35864	2.90905	Pf03184, Pf03221	229584	Pogz	ENSMUSG00000038902.14	Color2 [DarkGray]	1	4		3		cell division;cell organization and biogenesis	chromosome;cytoplasm;cytosol;nucleus	DNA binding;metal ion binding				4	4	4	1409	0	6.983	3	154.8	7.52	4	0	0	1.82	16.9923	17.2686	18.2716	20.9707	21.6685	18.6205
+	2.69362	2.87206	Pf01336, Pf01485, Pf04057, Pf08646	68275	Rpa1	ENSMUSG00000000751.13	Color2 [DarkGray]	1	4		11		cell organization and biogenesis;metabolic process;regulation of biological process;response to stimulus	chromosome;nucleus	DNA binding;metal ion binding	Activation of ATR in response to replication stress;Activation of the pre-replicative complex;Dual Incision in GG-NER;Dual incision in TC-NER;Fanconi Anemia Pathway;Formation of Incision Complex in GG-NER;G2/M DNA damage checkpoint;Gap-filling DNA repair	DNA replication;Fanconi anemia pathway;Homologous recombination;Mismatch repair;Nucleotide excision repair	DNA Replication;G1 to S cell cycle control;Homologous recombination;Mismatch repair	5	18	5	623	0	17.516	10	69	7.91	5	83	0	27.66	19.8091	19.3104	19.8514	22.9269	22.8544	21.8058
+	1.88926	2.82715	Pf04802	68734	Smek1;Ppp4r3a	ENSMUSG00000041846.14	Color2 [DarkGray]	1	4		12		metabolic process;regulation of biological process	cytoplasm;cytoskeleton;nucleus	protein binding		Glucagon signaling pathway		3	8	2	820	0	7.114	4	93.8	4.89	3	1	1	10.08	16.1344	17.4454	17.9347	20.1977	20.5443	19.254
+	1.327	2.81561	Pf00023, Pf00856, Pf05033, Pf12796, Pf13606, Pf13637, Pf13857	110147	Ehmt2	ENSMUSG00000013787.15	Color2 [DarkGray]	1	4		17		cell communication;cell organization and biogenesis;metabolic process;regulation of biological process;response to stimulus	chromosome;nucleus	catalytic activity;DNA binding;metal ion binding;protein binding	PKMTs methylate histone lysines;Regulation of TP53 Activity through Methylation;RNA Polymerase I Transcription Initiation;Senescence-Associated Secretory Phenotype (SASP);Transcriptional Regulation by E2F6	Longevity regulating pathway;Lysine degradation	Histone modifications;One Carbon Metabolism;PluriNetWork	5	13	5	1263	0	19.641	5	138	5.83	5	22	0	20.14	17.923	15.5665	17.4295	20.2887	20.6461	18.431
+	2.57908	2.79787	Pf01399, Pf08375	22123	Psmd3	ENSMUSG00000017221.14	Color2 [DarkGray]	1	4		11		metabolic process;regulation of biological process	membrane;nucleus;proteasome	enzyme regulator activity;protein binding	ABC-family proteins mediated transport;Activation of NF-kappaB in B cells;Antigen processing: Ubiquitination & Proteasome degradation;APC/C:Cdc20 mediated degradation of Securin;APC/C:Cdh1 mediated degradation of Cdc20 and other APC/C:Cdh1 targeted protei	Epstein-Barr virus infection;Proteasome	Proteasome Degradation;TNF-alpha NF-kB Signaling Pathway	3	7	3	530	0	9.641	7	60.7	8.44	3	130	0	13.55	19.5196	18.6267	18.9878	21.911	22.3773	21.2394
+	1.73808	2.79649	Pf08661	68240	Rpa3	ENSMUSG00000012483.4	Color2 [DarkGray]	1	4		6		metabolic process;regulation of biological process;response to stimulus	nucleus	DNA binding	Activation of ATR in response to replication stress;Activation of the pre-replicative complex;Dual Incision in GG-NER;Dual incision in TC-NER;Fanconi Anemia Pathway;Formation of Incision Complex in GG-NER;G2/M DNA damage checkpoint;Gap-filling DNA repair	DNA replication;Fanconi anemia pathway;Homologous recombination;Mismatch repair;Nucleotide excision repair	DNA Replication;G1 to S cell cycle control	4	8	4	121	0	16.24	55	13.6	4.84	4	76	0	23.34	17.3504	19.1829	17.4317	20.3286	21.6075	20.4184
+	2.44822	2.79277	Pf00009, Pf03143, Pf03144	14904	Gtpbp1	ENSMUSG00000042535.8	Color2 [DarkGray]	1	4		15		metabolic process;regulation of biological process	cytoplasm;cytosol;membrane	catalytic activity;nucleotide binding;RNA binding				2	6	2	668	0	7.878	4	72.3	8.29	2	0	0	11.12	16.5554	16.7507	15.9429	19.2976	19.8257	18.504
+	2.31297	2.79206	Pf00169, Pf00225, Pf00498, Pf12423, Pf12473	16560	Kif1a		Color2 [DarkGray]	1	4		1		cellular component movement;transport	cytoplasm;cytoskeleton;cytosol	catalytic activity;motor activity;nucleotide binding;protein binding				1	3	1	1695	0.002	2.997	1	191.6	6.2	1	0	0	6.39	16.8427	16.0298	17.0113	19.3672	20.1229	18.7699
+	1.30693	2.75067	Pf00204, Pf00521, Pf01751, Pf02518, Pf08070, Pf13589	21974	Top2b	ENSMUSG00000017485.10	Color2 [DarkGray]	1	4		14		cell organization and biogenesis;cellular component movement;metabolic process;regulation of biological process;response to stimulus	chromosome;cytosol;nucleus	catalytic activity;DNA binding;metal ion binding;nucleotide binding;protein binding	SUMOylation of DNA replication proteins	Platinum drug resistance		16	98	5	1612	0	72.044	10	181.8	8.29	16	6	0	152.69	19.5764	17.0349	19.9082	21.9739	21.9779	20.8197
+	1.74542	2.72878	Pf00091, Pf03953, Pf10644	22151	Tubb2a	ENSMUSG00000058672.6	Color2 [DarkGray]	1	4		13		cell organization and biogenesis	cytoplasm;cytoskeleton;nucleus	catalytic activity;nucleotide binding;structural molecule activity	Hedgehog 'off' state;Hedgehog 'on' state;Intraflagellar transport	Gap junction;Phagosome		29	689	1	445	0	442.44	77	49.9	4.89	29	9	0	2062.64	19.1391	17.8037	19.1236	21.2146	22.4528	20.5853
+	1.21241	2.71692	Pf00208, Pf02812	14661	Glud1	ENSMUSG00000021794.15	Color2 [DarkGray]	1	4		14		metabolic process;regulation of biological process;response to stimulus	cytoplasm;membrane;mitochondrion;organelle lumen	catalytic activity;nucleotide binding;protein binding	Amino acid synthesis and interconversion (transamination);Transcriptional activation of mitochondrial biogenesis	Alanine, aspartate and glutamate metabolism;Arginine biosynthesis;Carbon metabolism;D-Glutamine and D-glutamate metabolism;Metabolic pathways;Nitrogen metabolism;Proximal tubule bicarbonate reclamation		2	7	2	558	0	7.622	4	61.3	8	2	13	0	8.82	16.4218	15.9918	18.7901	19.1523	20.9704	19.2318
+	2.02982	2.68163	Pf09759	54138	Atxn10	ENSMUSG00000016541.9	Color2 [DarkGray]	1	4		15		cell organization and biogenesis	cytoplasm;cytosol;membrane	protein binding				2	10	2	475	0	9.699	6	53.7	5.25	2	0	0	13.27	17.5766	18.2422	17.3754	20.2297	21.3692	19.6403
+	1.61894	2.6543	Pf00152, Pf00587, Pf01336	85305	Kars	ENSMUSG00000031948.14	Color2 [DarkGray]	1	4		8		metabolic process;regulation of biological process;response to stimulus	cytoplasm;cytosol;extracellular;membrane;mitochondrion;nucleus	catalytic activity;nucleotide binding;protein binding;RNA binding		Aminoacyl-tRNA biosynthesis		2	8	2	595	0	7.063	5	67.8	5.94	2	1	0	7.21	15.8091	17.598	17.2848	19.4519	20.4777	18.725
+	1.04688	2.63388	Pf02311, Pf03079, Pf07883	104923	Adi1	ENSMUSG00000020629.12	Color2 [DarkGray]	1	4		12		metabolic process;regulation of biological process	cytoplasm;membrane;nucleus	catalytic activity;metal ion binding	Methionine salvage pathway	Cysteine and methionine metabolism;Metabolic pathways		1	2	1	179	0.007	2.139	5	21.5	5.5	1	7	0	1.7	18.2004	14.6324	17.9427	19.5166	20.0604	19.1002
+	2.04825	2.62258	Pf00443, Pf06337, Pf13423, Pf14836	22258	Usp4	ENSMUSG00000032612.14	Color2 [DarkGray]	1	4		9		cell organization and biogenesis;metabolic process;regulation of biological process	cytoplasm;cytosol;membrane;nucleus	catalytic activity;metal ion binding;protein binding	Ub-specific processing proteases			4	17	3	962	0	14.826	4	108.3	5.64	4	4	0	20.02	18.2384	17.1877	18.4634	20.6677	21.2114	19.8781
	0.879926	2.6016		320557	Fam169a	ENSMUSG00000041817.13	Color2 [DarkGray]	1	4		13			membrane;nucleus					2	12	2	665	0	6.649	3	73.2	4.68	2	0	0	21.08	18.623	15.2917	19.2364	19.8599	21.5602	19.5358
+	1.46049	2.59166	Pf00318	16785;100045332;102642689	Rpsa;LOC100045332;LOC100505031;LOC102642689	ENSMUSG00000032518.6	Color2 [DarkGray]	1	4		19;9		cell differentiation;cell organization and biogenesis;metabolic process;transport	cytoplasm;cytosol;membrane;nucleus;ribosome	protein binding;receptor activity;RNA binding;structural molecule activity	Formation of a pool of free 40S subunits;Formation of the ternary complex, and subsequently, the 43S complex;GTP hydrolysis and joining of the 60S ribosomal subunit;L13a-mediated translational silencing of Ceruloplasmin expression;Nonsense Mediated Decay	Ribosome	Alpha6-Beta4 Integrin Signaling Pathway;Cytoplasmic Ribosomal Proteins	13	91	13	295	0	108.138	50	32.8	4.87	13	19	0	293.99	23.4108	24.3146	23.6968	27.5208	26.7753	24.901
+	2.62032	2.56442	Pf04950, Pf08142	104662	Tsr1	ENSMUSG00000038335.13	Color2 [DarkGray]	1	4		11		cell organization and biogenesis;metabolic process	nucleus	catalytic activity;nucleotide binding;RNA binding				1	3	1	803	0.004	2.545	1	92	6.99	1	0	0	3.6	17.2037	16.336	16.2051	19.4176	19.2795	18.741
+	2.61439	2.56436	Pf00646, Pf12937	50764	Fbxo15		Color2 [DarkGray]	1	4		18		metabolic process		catalytic activity;protein binding			PluriNetWork	2	10	2	433	0	6.17	4	49.5	7.94	2	1	0	19.19	18.6075	17.7572	18.6054	21.2595	20.9871	20.4166
+	1.30369	2.55371	Pf00327	66229	Rpl7l1	ENSMUSG00000063888.6	Color2 [DarkGray]	1	4		17		metabolic process	ribosome	RNA binding;structural molecule activity				4	16	4	246	0	19.877	21	28.5	10.64	4	0	0	37.9	20.1407	18.0327	19.8391	22.0683	22.8999	20.7054
	0.52209	2.52739	Pf00038, Pf01576, Pf13166	223917	Krt79	ENSMUSG00000061397.7	Color2 [DarkGray]	1	4		15				catalytic activity;motor activity;protein binding;structural molecule activity	Formation of the cornified envelope			2	25	1	531	0	13.8	4	57.5	7.69	2	3	0	50.07	21.8954	16.0124	19.2568	24.1122	20.0102	20.6243
+	2.2645	2.52571	Pf04851, Pf09416, Pf13086, Pf13087, Pf13245, Pf13604	19704	Upf1	ENSMUSG00000058301.8	Color2 [DarkGray]	1	4		8		cell organization and biogenesis;cellular homeostasis;metabolic process;regulation of biological process;response to stimulus	chromosome;cytoplasm;cytosol;nucleus;spliceosomal complex	catalytic activity;DNA binding;metal ion binding;nucleotide binding;protein binding;RNA binding	Nonsense Mediated Decay (NMD) enhanced by the Exon Junction Complex (EJC);Nonsense Mediated Decay (NMD) independent of the Exon Junction Complex (EJC)	mRNA surveillance pathway;RNA transport		16	54	16	1124	0	49.747	16	123.9	6.61	16	6	0	78.35	20.8115	20.5221	21.1959	23.3369	24.1094	22.6604
	1.07193	2.52359	Pf00533, Pf00645, Pf01068, Pf04675, Pf04679	16882	Lig3		Color2 [DarkGray]	1	4		11		cell division;cell organization and biogenesis;metabolic process;regulation of biological process;response to stimulus	chromosome;mitochondrion;nucleus	catalytic activity;DNA binding;metal ion binding;nucleotide binding;protein binding				4	8	4	1015	0	13.689	5	113	8.98	4	0	0	11.93	16.7667	18.7792	19.3636	20.5922	22.2769	19.6112
+	1.51958	2.52051	Pf00443, Pf13423	22224	Usp10	ENSMUSG00000031826.20	Color2 [DarkGray]	1	4		8		metabolic process;regulation of biological process;response to stimulus	cytoplasm;cytosol;endosome;nucleus	catalytic activity;protein binding;RNA binding	Termination of translesion DNA synthesis;Ub-specific processing proteases			3	4	3	792	0	9.042	6	87	5.17	3	8	0	5.66	16.1807	16.144	16.3648	19.0093	19.9235	17.3182
+	1.30644	2.519	Pf02902	223870	Senp1	ENSMUSG00000033075.17	Color2 [DarkGray]	1	4		15		development;metabolic process;regulation of biological process;response to stimulus	cytoplasm;membrane;nucleus	catalytic activity;protein binding	SUMO is proteolytically processed			2	13	2	640	0	6.356	3	72.5	8.4	2	5	0	20.94	16.5546	17.6307	19.0383	20.3521	21.1577	19.2707
	0.897721	2.51427	Pf00076, Pf12196, Pf13893, Pf14259	67949	Mki67ip;Nifk	ENSMUSG00000026377.12	Color2 [DarkGray]	1	4		1		regulation of biological process	chromosome;cytoplasm;nucleus	RNA binding			mRNA processing	4	5	4	317	0	11.88	21	36.2	10.24	4	1	0	10.04	17.0204	15.3533	19.2826	20.2574	20.4821	18.4596
	0.994905	2.49424	Pf00036, Pf00307, Pf00435, Pf00681, Pf02187, Pf02463, Pf06008, Pf11971, Pf12128, Pf13499, Pf13514, Pf13833	13518	Dst	ENSMUSG00000026131.18	Color2 [DarkGray]	1	4		1		cell organization and biogenesis;cellular component movement;regulation of biological process;transport	cytoplasm;cytoskeleton;endoplasmic reticulum;membrane;nucleus	metal ion binding;protein binding	Assembly of collagen fibrils and other multimeric structures;Type I hemidesmosome assembly		Alpha6-Beta4 Integrin Signaling Pathway	8	17	4	7393	0	19.867	1	833.7	5.31	8	7	4	11.79	17.4902	20.0397	21.4551	21.8606	22.5144	22.0928
+	1.38791	2.48945	Pf00628, Pf01388, Pf02373, Pf02375, Pf02928, Pf08429	75605	Kdm5b	ENSMUSG00000042207.17	Color2 [DarkGray]	1	4		1		cell differentiation;cell organization and biogenesis;metabolic process;regulation of biological process;response to stimulus	cytosol;nucleus	catalytic activity;DNA binding;metal ion binding;protein binding	HDMs demethylate histones;TFAP2 (AP-2) family regulates transcription of cell cycle factors			6	21	6	1544	0	20.38	4	175.4	6.43	6	8	0	35.16	19.2588	18.1202	19.5438	21.4543	22.7066	20.2303
+	1.59069	2.48286	Pf00400	69736	Nup37	ENSMUSG00000035351.16	Color2 [DarkGray]	1	4		10		cell division;transport	chromosome;nucleus	protein binding	Amplification of signal from unattached kinetochores via a MAD2 inhibitory signal;Nuclear Pore Complex (NPC) Disassembly;Regulation of Glucokinase by Glucokinase Regulatory Protein;Resolution of Sister Chromatid Cohesion;RHO GTPases Activate Formins;Se	RNA transport		1	3	1	326	0.035	1.495	2	36.7	6.09	1	42	0	1.61	19.9861	18.1128	18.4859	22.0239	21.4625	20.5469
+	1.5201	2.47524	Pf03031	66525	Timm50	ENSMUSG00000003438.17	Color2 [DarkGray]	1	4		7		cell organization and biogenesis;metabolic process;transport	membrane;mitochondrion	catalytic activity;protein binding				4	6	4	353	0	11.369	20	39.8	8.13	4	0	0	6.9	18.4893	17.8967	19.6278	20.9851	22.1779	20.2766
+	1.52154	2.47167	Pf01398, Pf08082, Pf08083, Pf08084, Pf10596, Pf10597, Pf10598, Pf12134	192159	Prpf8	ENSMUSG00000020850.14	Color2 [DarkGray]	1	4		11		cell organization and biogenesis;metabolic process;response to stimulus	membrane;nucleus;spliceosomal complex	catalytic activity;protein binding;RNA binding	mRNA Splicing - Major Pathway;mRNA Splicing - Minor Pathway	Spliceosome	mRNA processing	13	39	13	2335	0	47.424	7	273.4	8.84	13	7	0	54.07	21.3456	19.3473	21.2943	23.1445	23.7541	22.5037
+	1.49351	2.45605	Pf00176, Pf00271, Pf00385, Pf07533, Pf11496	67772	Chd8	ENSMUSG00000053754.13	Color2 [DarkGray]	1	4		14		cell organization and biogenesis;metabolic process;regulation of biological process;response to stimulus	nucleus	catalytic activity;DNA binding;nucleotide binding;protein binding	Deactivation of the beta-catenin transactivating complex	Wnt signaling pathway		2	2	2	2582	0.002	3.347	1	290.7	6.42	2	5	0	0	17.0676	14.9553	17.1196	18.9031	19.2629	18.3446
+	1.52764	2.45485	Pf12333	269536	Tex10	ENSMUSG00000028345.15	Color2 [DarkGray]	1	4		4			cytoplasm;membrane;nucleus		Major pathway of rRNA processing in the nucleolus and cytosol			2	5	2	928	0	6.471	2	105.1	9.16	2	4	0	12.54	17.4168	17.2993	17.8001	20.171	21.0994	18.6103
+	1.79846	2.44915	Pf00076, Pf02136, Pf14259	23881	G3bp2	ENSMUSG00000029405.16	Color2 [DarkGray]	1	4		5		cell organization and biogenesis;regulation of biological process;response to stimulus;transport	cytosol	RNA binding			TNF-alpha NF-kB Signaling Pathway	8	34	8	482	0	34.865	19	54.1	5.62	8	1	0	80.33	21.1247	21.3393	21.9747	23.6399	24.999	23.1472
+	1.31026	2.42733	Pf05020, Pf05021, Pf11543	217365	Nploc4	ENSMUSG00000039703.15	Color2 [DarkGray]	1	4		11		cell organization and biogenesis;metabolic process;regulation of biological process;transport	cytoplasm;cytosol;endoplasmic reticulum;membrane;nucleus	metal ion binding;protein binding	Translesion Synthesis by POLH	Protein processing in endoplasmic reticulum		3	4	3	608	0.001	6.096	6	68	6.46	3	5	0	0	19.4303	16.721	17.3728	20.1944	20.811	19.8006
+	1.42799	2.42062	Pf00400, Pf08324, Pf09070	18786	Plaa	ENSMUSG00000028577.13	Color2 [DarkGray]	1	4		4		cell communication;cellular homeostasis;defense response;metabolic process;regulation of biological process;response to stimulus	cytoplasm;nucleus	enzyme regulator activity;protein binding		Protein processing in endoplasmic reticulum		3	11	3	794	0	13.172	5	87.2	6.14	3	1	0	23.46	18.5132	17.6948	18.7324	20.2074	22.1632	19.8316
+	1.75651	2.40728	Pf06522	17992	Ndufa4	ENSMUSG00000029632.7	Color2 [DarkGray]	1	4		6		metabolic process;transport	membrane;mitochondrion	catalytic activity;protein binding;transporter activity		Alzheimer's disease;Huntington's disease;Metabolic pathways;Non-alcoholic fatty liver disease (NAFLD);Oxidative phosphorylation;Parkinson's disease	Electron Transport Chain;Oxidative phosphorylation	4	17	4	82	0	13.253	50	9.3	9.52	4	8	0	28.22	20.7178	21.3232	21.6334	23.2941	24.7174	22.8848
+	2.48832	2.4021	Pf00091, Pf03953	103733	Tubg1	ENSMUSG00000035198.9	Color2 [DarkGray]	1	4		11		cell organization and biogenesis;regulation of biological process	chromosome;cytoplasm;cytoskeleton;endosome	catalytic activity;nucleotide binding;protein binding;structural molecule activity	Anchoring of the basal body to the plasma membrane;AURKA Activation by TPX2;Loss of Nlp from mitotic centrosomes;Recruitment of mitotic centrosome proteins and complexes;Recruitment of NuMA to mitotic centrosomes;Regulation of PLK1 Activity at G2/M Transi			1	1	1	451	0.004	2.404	2	51.1	6.02	1	16	0	1.79	17.2623	16.9906	17.8765	19.7643	20.2656	19.3058
+	1.50988	2.4018	Pf00136, Pf03104, Pf14260	18971	Pold1	ENSMUSG00000038644.14	Color2 [DarkGray]	1	4		7		metabolic process;response to stimulus	cytosol;membrane;nucleus	catalytic activity;DNA binding;metal ion binding;nucleotide binding;protein binding	Dual Incision in GG-NER;Dual incision in TC-NER;Gap-filling DNA repair synthesis and ligation in GG-NER;Gap-filling DNA repair synthesis and ligation in TC-NER;HDR through Homologous Recombination (HRR);Mismatch repair (MMR) directed by MSH2:MSH3 (MutSbet	Base excision repair;DNA replication;Homologous recombination;HTLV-I infection;Metabolic pathways;Mismatch repair;Nucleotide excision repair;Purine metabolism;Pyrimidine metabolism	DNA Replication;Homologous recombination;Mismatch repair;Nucleotide Metabolism;Purine metabolism	5	21	5	1105	0	18.682	5	123.7	7.61	5	55	0	38.16	20.9685	18.9859	19.0994	22.0676	22.7146	21.4771
+	1.94596	2.39288	Pf00248	14630	Gclm	ENSMUSG00000028124.15	Color2 [DarkGray]	1	4		3		cell organization and biogenesis;cellular homeostasis;metabolic process;regulation of biological process;response to stimulus		catalytic activity;enzyme regulator activity;protein binding	Glutathione synthesis and recycling	Cysteine and methionine metabolism;Glutathione metabolism;Metabolic pathways	Glutathione and one carbon metabolism;Glutathione metabolism;Keap1-Nrf2;One carbon metabolism and related pathways	2	7	2	274	0.001	4.816	7	30.5	5.52	2	12	0	1.93	16.4974	16.5406	17.8818	19.6311	19.6795	18.7878
+	2.13563	2.39287	Pf00493, Pf01078, Pf07728, Pf14551	17219	Mcm6	ENSMUSG00000026355.11	Color2 [DarkGray]	1	4		1	Acetyl [N-Term]	metabolic process	nucleus	catalytic activity;DNA binding;nucleotide binding;protein binding	Activation of ATR in response to replication stress;Activation of the pre-replicative complex;Assembly of the pre-replicative complex;M/G1 Transition;Orc1 removal from chromatin;Regulation of DNA replication;Removal of licensing factors from origins	Cell cycle;DNA replication	DNA Replication;G1 to S cell cycle control	19	100	19	821	0	70.88	26	92.8	5.45	19	22	0	184.58	22.2842	22.0121	22.5096	24.5611	25.4918	23.9317
+	1.42581	2.38388	Pf01249	66481	Rps21	ENSMUSG00000039001.12	Color2 [DarkGray]	1	4		2	Acetyl [N-Term]	metabolic process	ribosome	protein binding;RNA binding;structural molecule activity	Formation of a pool of free 40S subunits;Formation of the ternary complex, and subsequently, the 43S complex;GTP hydrolysis and joining of the 60S ribosomal subunit;L13a-mediated translational silencing of Ceruloplasmin expression;Nonsense Mediated Decay	Ribosome	Cytoplasmic Ribosomal Proteins	11	109	11	83	0	85.062	89	9.1	8.51	11	18	0	265.19	24.5797	24.7706	25.2923	28.548	27.2901	25.9561
+	1.63435	2.38251	Pf00122, Pf00689, Pf00690, Pf00702, Pf08282, Pf12710, Pf13246	11928	Atp1a1	ENSMUSG00000033161.10	Color2 [DarkGray]	1	4		3		cellular homeostasis;metabolic process;regulation of biological process;response to stimulus;transport	endoplasmic reticulum;endosome;Golgi;membrane	catalytic activity;metal ion binding;nucleotide binding;protein binding;transporter activity	Ion homeostasis;Ion transport by P-type ATPases	Adrenergic signaling in cardiomyocytes;Aldosterone-regulated sodium reabsorption;Bile secretion;cAMP signaling pathway;Carbohydrate digestion and absorption;Cardiac muscle contraction;cGMP-PKG signaling pathway;Endocrine and other factor-regulated calcium	Calcium Regulation in the Cardiac Cell	11	21	11	1023	0	41.052	13	112.9	5.45	11	24	0	39.51	19.9504	19.7934	20.4961	22.0532	23.7008	21.6334
+	1.59733	2.3791	Pf00155, Pf00266, Pf00282, Pf01212, Pf05889	20397	Sgpl1	ENSMUSG00000020097.14	Color2 [DarkGray]	1	4		10		cell death;cell differentiation;cellular component movement;metabolic process;regulation of biological process;response to stimulus	endoplasmic reticulum;membrane	catalytic activity	Sphingolipid de novo biosynthesis	Metabolic pathways;Sphingolipid metabolism;Sphingolipid signaling pathway	Kennedy pathway	3	9	3	568	0	12.696	7	63.6	9.1	3	8	0	15.45	18.3191	17.4164	18.6268	20.2389	21.6064	19.6544
+	1.90804	2.3642	Pf00096, Pf13465	63872	Zfp296	ENSMUSG00000011267.8	Color2 [DarkGray]	1	4		7		metabolic process;regulation of biological process	nucleus	metal ion binding;protein binding				2	4	2	445	0.001	5.173	4	47.8	9.16	2	0	0	0	16.7943	17.1322	18.0236	19.8227	20.3001	18.9198
+	1.29301	2.3627	Pf00244	54401	Ywhab	ENSMUSG00000018326.9	Color2 [DarkGray]	1	4		2		cell organization and biogenesis;metabolic process;regulation of biological process;transport	cytoplasm;cytosol;membrane;nucleus	catalytic activity;protein binding	Activation of BAD and translocation to mitochondria;Butyrate Response Factor 1 (BRF1) binds and destabilizes mRNA;Chk1/Chk2(Cds1) mediated inactivation of Cyclin B:Cdk1 complex;Interleukin-20 family signaling;MAP2K and MAPK activation;mTORC1-mediated sign	Cell cycle;Epstein-Barr virus infection;Hepatitis B;Hippo signaling pathway;Oocyte meiosis;PI3K-Akt signaling pathway;Viral carcinogenesis	Alpha6-Beta4 Integrin Signaling Pathway;Calcium Regulation in the Cardiac Cell;EGFR1 Signaling Pathway;IL-3 Signaling Pathway;Myometrial Relaxation and Contraction Pathways;TNF-alpha NF-kB Signaling Pathway	6	47	2	246	0	23.762	25	28.1	4.83	6	53	0	84.13	16.2691	18.1221	18.9513	20.6329	20.2668	19.5309
+	1.97349	2.35933	Pf00389, Pf02826	13017	Ctbp2	ENSMUSG00000030970.16	Color2 [DarkGray]	1	4		7		cell differentiation;metabolic process;regulation of biological process	cytosol;nucleus	catalytic activity;nucleotide binding;protein binding		Chronic myeloid leukemia;Notch signaling pathway;Pathways in cancer;Wnt signaling pathway	Notch Signaling Pathway;PluriNetWork;Wnt Signaling Pathway and Pluripotency;Wnt Signaling Pathway NetPath	2	11	2	445	0.001	5.52	6	48.9	6.95	2	8	0	8.84	18.4494	18.4714	17.3499	20.0447	21.183	20.121
+	1.36317	2.35345	Pf00514, Pf01749, Pf13513, Pf13646	16647	Kpna2	ENSMUSG00000066878.4;ENSMUSG00000018362.14	Color2 [DarkGray]	1	4		11;17		transport	cytoplasm;cytosol;membrane;nucleus	protein binding;RNA binding;transporter activity	Sensing of DNA Double Strand Breaks	Influenza A	PluriNetWork;TNF-alpha NF-kB Signaling Pathway	5	11	5	529	0	18.669	13	57.9	5.68	5	7	0	19.44	19.3779	19.8902	20.9061	22.9069	23.2421	21.0856
+	1.84257	2.35259	Pf00400, Pf00515, Pf12895, Pf13414, Pf13424, Pf13432, Pf14559	230796	Wdtc1	ENSMUSG00000037622.14	Color2 [DarkGray]	1	4		4		cell organization and biogenesis;cellular homeostasis;metabolic process;regulation of biological process;response to stimulus	cytosol;nucleus	enzyme regulator activity;protein binding	Neddylation			2	7	2	677	0	7.836	3	75.7	7.15	2	3	0	15.87	18.1694	17.7539	18.5082	20.6482	21.3196	19.5214
	0.970211	2.34516	Pf12171, Pf13893, Pf14259	18139	Zfml;Zfp638		Color2 [DarkGray]	1	4		6		metabolic process;regulation of biological process	nucleus	DNA binding;metal ion binding;RNA binding	Mus musculus biological processes;Transcriptional Regulation of Adipocyte Differentiation in 3T3-L1 Pre-adipocytes		mRNA processing	15	35	15	1960	0	65.967	12	218	6.89	15	3	0	74.64	20.8541	20.1544	22.0824	24.3578	24.3574	21.4111
+	1.9084	2.34117	Pf02373, Pf08007, Pf13621	66667	Hspbap1	ENSMUSG00000022849.4	Color2 [DarkGray]	1	4		16			cytoplasm					2	3	2	483	0.001	5.127	4	54.4	5.27	2	0	0	7.24	18.9428	17.9032	18.6073	21.2773	21.2649	19.9346
+	1.81385	2.33653	Pf00443, Pf00917, Pf12436, Pf13423, Pf14533	252870	Usp7		Color2 [DarkGray]	1	4		16		cell organization and biogenesis;development;metabolic process;regulation of biological process;response to stimulus	chromosome;cytoplasm;cytosol;nucleus	catalytic activity;protein binding		Epstein-Barr virus infection;FoxO signaling pathway;Herpes simplex infection;Viral carcinogenesis	PluriNetWork	10	28	10	1103	0	25.333	10	128.4	5.5	10	5	0	32.39	21.1571	19.564	20.9077	23.0601	23.2738	22.3044
	0.975824	2.33536	Pf02037, Pf02891, Pf11789, Pf14324	59004	Pias4	ENSMUSG00000004934.14	Color2 [DarkGray]	1	4		10		development;metabolic process;regulation of biological process;response to stimulus	cytoplasm;nucleus	catalytic activity;DNA binding;metal ion binding;protein binding	G2/M DNA damage checkpoint;Nonhomologous End-Joining (NHEJ);Recruitment and ATM-mediated phosphorylation of repair and signaling proteins at DNA double strand breaks;SUMOylation of DNA damage response and repair proteins;SUMOylation of DNA replication pro	Jak-STAT signaling pathway;NF-kappa B signaling pathway;Ubiquitin mediated proteolysis	PluriNetWork;Wnt Signaling Pathway NetPath	2	5	2	507	0	7.132	5	55.5	6.37	2	21	0	10.18	16.4998	16.4138	17.4208	18.6624	21.158	17.5201
+	1.74803	2.33337	Pf00106, Pf00107, Pf00109, Pf00550, Pf00698, Pf00975, Pf02801, Pf08241, Pf08242, Pf08659, Pf12847, Pf13489, Pf13602, Pf13847, Pf14765	14104	Fasn	ENSMUSG00000025153.9	Color2 [DarkGray]	1	4		11		cell differentiation;metabolic process;response to stimulus	cytoplasm;cytosol;Golgi;membrane;mitochondrion	catalytic activity;nucleotide binding;protein binding;RNA binding	ChREBP activates metabolic gene expression;Fatty acyl-CoA biosynthesis;Vitamin B5 (pantothenate) metabolism	AMPK signaling pathway;Fatty acid biosynthesis;Fatty acid metabolism;Insulin signaling pathway;Metabolic pathways	Dysregulated miRNA Targeting in Insulin/PI3K-AKT Signaling;Fatty Acid Biosynthesis	16	61	16	2504	0	68.591	8	272.3	6.58	16	16	0	134.07	21.8375	20.5969	21.8628	23.9532	24.4041	22.9401
	1.26198	2.32655	Pf10491, Pf10492	18181	Nrf1	ENSMUSG00000058440.14	Color2 [DarkGray]	1	4		6		cell organization and biogenesis;metabolic process;regulation of biological process;response to stimulus	cytoplasm;cytosol;nucleus	catalytic activity;DNA binding;protein binding		Huntington's disease	Mitochondrial Gene Expression	2	6	2	503	0.001	5.608	4	53.5	5.05	2	2	0	9.53	16.9695	17.9999	16.5622	19.3566	20.8735	18.2812
+	1.56419	2.32483	Pf00481, Pf07830, Pf13672	19043	Ppm1b	ENSMUSG00000061130.12	Color2 [DarkGray]	1	4		17		metabolic process;regulation of biological process	cytoplasm;cytosol;membrane	catalytic activity;metal ion binding			MAPK signaling pathway	40	1167	1	393	0	531.883	94	43.4	5.29	40	1	0	3306.67	19.2355	17.7062	19.5909	21.8712	20.9913	20.6446
	1.2374	2.32437	Pf00025, Pf00071, Pf08477	216344	Rab21	ENSMUSG00000020132.10	Color2 [DarkGray]	1	4		10		cellular component movement;regulation of biological process;response to stimulus;transport	endoplasmic reticulum;endosome;Golgi;membrane	catalytic activity;nucleotide binding;protein binding	RAB GEFs exchange GTP for GDP on RABs			1	3	1	222	0.019	1.743	5	24.1	7.94	1	4	0	0	19.6144	17.5248	18.6012	21.416	21.6717	19.6258
	1.3205	2.31921	Pf00091, Pf10644, Pf14881	229524	Msto1		Color2 [DarkGray]	1	4		3		cell organization and biogenesis	cytoplasm;membrane;mitochondrion	catalytic activity				3	5	3	556	0	8.05	6	61.2	6.49	3	0	0	3.95	18.0731	17.6983	19.8475	20.9007	21.68	19.9958
	0.925937	2.3178	Pf00004, Pf01078, Pf01434, Pf05496, Pf06068, Pf07724, Pf07728, Pf13191, Pf13207, Pf13401, Pf13481	27377	Yme1l1	ENSMUSG00000026775.9	Color2 [DarkGray]	1	4		2		cell organization and biogenesis;cell proliferation;metabolic process;regulation of biological process;response to stimulus	membrane;mitochondrion	catalytic activity;metal ion binding;nucleotide binding	Processing of SMDT1			4	10	4	715	0	17.461	6	80	8.97	4	3	0	17.6	16.8749	19.8067	19.623	20.0929	22.4	20.7651
+	1.51099	2.30527	Pf00027, Pf02197, Pf05758	19087	Prkar2a		Color2 [DarkGray]	1	4		9		cell organization and biogenesis;regulation of biological process	cytoplasm;cytosol;membrane	enzyme regulator activity;nucleotide binding;protein binding			Calcium Regulation in the Cardiac Cell;G Protein Signaling Pathways;Myometrial Relaxation and Contraction Pathways	1	8	1	401	0.003	2.694	2	45.4	4.89	1	3	0	11.48	16.9511	17.9526	18.7522	19.7622	21.1398	19.6697
	1.30896	2.30194	Pf02213	227331	Gigyf2	ENSMUSG00000048000.15	Color2 [DarkGray]	1	4		1		cell differentiation;metabolic process;regulation of biological process;response to stimulus	cytoplasm;cytosol;endoplasmic reticulum;endosome;Golgi;membrane	protein binding;RNA binding				5	6	5	1291	0	14.185	6	149.1	5.57	5	0	0	11.47	17.3275	17.4735	18.3761	19.7392	21.4567	18.8869
	1.10822	2.30018	Pf00595, Pf00610, Pf00778, Pf02377, Pf12316	13543	Dvl2	ENSMUSG00000020888.16	Color2 [DarkGray]	1	4		11		cell organization and biogenesis;development;metabolic process;regulation of biological process;response to stimulus;transport	cytoplasm;cytoskeleton;cytosol;membrane;nucleus	protein binding	Asymmetric localization of PCP proteins;Cargo recognition for clathrin-mediated endocytosis;Degradation of DVL;Disassembly of the destruction complex and recruitment of AXIN to the membrane;RHO GTPases Activate Formins;Signaling by Hippo;WNT mediated acti	Basal cell carcinoma;Breast cancer;Hippo signaling pathway;HTLV-I infection;Melanogenesis;mTOR signaling pathway;Notch signaling pathway;Pathways in cancer;Signaling pathways regulating pluripotency of stem cells;Wnt signaling pathway	ESC Pluripotency Pathways;Notch Signaling Pathway;Wnt Signaling in Kidney Disease;Wnt Signaling Pathway;Wnt Signaling Pathway and Pluripotency;Wnt Signaling Pathway NetPath	2	3	2	736	0.002	3.978	2	78.8	5.96	2	34	0	0	17.2682	15.663	18.4968	19.0575	20.4882	18.7829
	1.00479	2.2991	Pf00567	30054	Rnf17	ENSMUSG00000000365.8	Color2 [DarkGray]	1	4		14		cell differentiation;development	cytoplasm;nucleus	metal ion binding;protein binding				3	8	3	1640	0	8.587	2	185.5	5.48	3	0	0	15.49	16.8951	17.3222	19.852	20.3327	21.2672	19.3667
+	2.0687	2.29729	Pf02084, Pf02201	83797	Smarcd1	ENSMUSG00000023018.4	Color2 [DarkGray]	1	4		15		cell organization and biogenesis;regulation of biological process;response to stimulus	nucleus	protein binding;structural molecule activity	RMTs methylate histone arginines;RUNX1 interacts with co-factors whose precise effect on RUNX1 targets is not known			3	9	3	515	0	8.497	6	58.2	9.25	3	8	0	12.9	18.8874	17.9339	18.1168	20.7992	21.1472	19.8836
+	1.44466	2.28972	Pf00043, Pf00133, Pf08264, Pf09334, Pf13603	22321	Vars	ENSMUSG00000007029.16	Color2 [DarkGray]	1	4		17		metabolic process;regulation of biological process	cytoplasm;cytosol;mitochondrion	catalytic activity;nucleotide binding		Aminoacyl-tRNA biosynthesis		9	28	9	1263	0	34.225	11	140.1	7.77	9	1	0	58.41	20.8619	20.2141	21.3439	22.4259	24.416	22.4472
	1.29582	2.28853	Pf02985, Pf13513, Pf13646	51792	Ppp2r1a	ENSMUSG00000007564.14	Color2 [DarkGray]	1	4		17		cell organization and biogenesis;metabolic process;regulation of biological process	chromosome;cytoplasm;cytosol;membrane	catalytic activity;enzyme regulator activity;protein binding	Activated TLR4 signalling;Amplification of signal from unattached kinetochores via a MAD2 inhibitory signal;Anchoring of the basal body to the plasma membrane;AURKA Activation by TPX2;Beta-catenin phosphorylation cascade;CTLA4 inhibitory signaling;Cycl	Adrenergic signaling in cardiomyocytes;AMPK signaling pathway;Chagas disease (American trypanosomiasis);Dopaminergic synapse;Hepatitis C;Hippo signaling pathway;Long-term depression;mRNA surveillance pathway;Oocyte meiosis;PI3K-Akt signaling pathway;Sphin	Focal Adhesion-PI3K-Akt-mTOR-signaling pathway;Glycogen Metabolism;IL-6 signaling Pathway;PluriNetWork;Wnt Signaling Pathway and Pluripotency	5	17	5	589	0	17.894	11	65.3	5.11	5	120	0	32.76	20.4493	19.3959	21.9124	23.0496	23.4466	22.127
+	2.25397	2.27004	Pf00069, Pf07714, Pf14531	105787	Prkaa1	ENSMUSG00000050697.8	Color2 [DarkGray]	1	4		15		cell communication;cell organization and biogenesis;metabolic process;regulation of biological process;response to stimulus	cytoplasm;cytosol;membrane;nucleus	catalytic activity;metal ion binding;nucleotide binding;protein binding	Energy dependent regulation of mTOR by LKB1-AMPK;Macroautophagy;Regulation of TP53 Activity through Phosphorylation;TP53 Regulates Metabolic Genes	Adipocytokine signaling pathway;AMPK signaling pathway;Autophagy;Circadian rhythm;FoxO signaling pathway;Glucagon signaling pathway;Hypertrophic cardiomyopathy (HCM);Insulin resistance;Insulin signaling pathway;Longevity regulating pathway;Longevity regul	Focal Adhesion-PI3K-Akt-mTOR-signaling pathway;Insulin Signaling;Leptin and adiponectin	1	2	1	559	0.004	2.499	2	63.9	8.12	1	30	0	3.67	15.8418	15.3973	15.6586	17.5761	18.6936	17.4381
+	2.14079	2.25069	Pf01459	22334	Vdac2	ENSMUSG00000021771.13	Color2 [DarkGray]	1	4		14		regulation of biological process;transport	membrane;mitochondrion;nucleus	nucleotide binding;protein binding;transporter activity		Calcium signaling pathway;cGMP-PKG signaling pathway;HTLV-I infection;Huntington's disease;NOD-like receptor signaling pathway;Parkinson's disease		6	42	6	295	0	22.489	26	31.7	7.49	6	6	0	46.75	21.4091	19.994	20.4477	22.9302	23.1026	22.5701
+	1.82937	2.23473	Pf01399	66997	Psmd12	ENSMUSG00000020720.13	Color2 [DarkGray]	1	4		11		metabolic process	cytoplasm;membrane;proteasome	protein binding	ABC-family proteins mediated transport;Activation of NF-kappaB in B cells;Antigen processing: Ubiquitination & Proteasome degradation;APC/C:Cdc20 mediated degradation of Securin;APC/C:Cdh1 mediated degradation of Cdc20 and other APC/C:Cdh1 targeted protei	Epstein-Barr virus infection;Proteasome	Proteasome Degradation;TNF-alpha NF-kB Signaling Pathway	5	15	5	456	0	18.808	12	52.9	7.06	5	130	0	26.68	20.2659	18.7773	18.8817	21.415	22.0395	21.1745
	0.506991	2.23235	Pf03941, Pf12178	16319	Incenp		Color2 [DarkGray]	1	4		19		cell division	chromosome;cytoplasm;cytoskeleton;cytosol;nucleus		Amplification of signal from unattached kinetochores via a MAD2 inhibitory signal;Resolution of Sister Chromatid Cohesion;RHO GTPases Activate Formins;Separation of Sister Chromatids;SUMOylation of DNA replication proteins			3	8	3	880	0	14.157	5	101.1	9.55	3	21	0	18.12	15.5814	18.0567	19.2425	21.4886	21.424	16.6651
	1.30527	2.23221	Pf00013, Pf00076, Pf13014, Pf13893, Pf14259	319765	Igf2bp2	ENSMUSG00000033581.16	Color2 [DarkGray]	1	4		16		regulation of biological process;transport	cytoplasm;cytoskeleton;cytosol;nucleus	RNA binding				4	6	2	592	0	11.634	8	65.5	8.03	4	0	0	6.76	16.7624	15.8771	17.7164	18.7309	20.1698	18.1517
+	2.86951	2.23205	Pf01466, Pf03931	21402	Skp1a	ENSMUSG00000036309.14	Color2 [DarkGray]	1	4		11		cell organization and biogenesis;metabolic process	cytoplasm;cytosol;nucleus	catalytic activity;protein binding	Activated TLR4 signalling;Activation of NF-kappaB in B cells;Antigen processing: Ubiquitination & Proteasome degradation;Cyclin D associated events in G1;Dectin-1 mediated noncanonical NF-kB signaling;Degradation of beta-catenin by the destruction complex	Cell cycle;Circadian rhythm;Herpes simplex infection;Oocyte meiosis;Protein processing in endoplasmic reticulum;TGF-beta signaling pathway;Ubiquitin mediated proteolysis;Wnt signaling pathway	Delta-Notch Signaling Pathway;TNF-alpha NF-kB Signaling Pathway;Wnt Signaling Pathway NetPath	8	42	8	163	0	63.221	62	18.7	4.54	8	87	0	110.08	20.7167	20.6743	20.8726	23.4368	23.032	22.4911
+	1.8714	2.23	Pf04959, Pf12066	83701	Srrt	ENSMUSG00000037364.11	Color2 [DarkGray]	1	4		5		cell proliferation;metabolic process;regulation of biological process	cytoplasm;nucleus	DNA binding;protein binding;RNA binding	mRNA Splicing - Major Pathway;RNA polymerase II transcribes snRNA genes			15	87	15	875	0	53.634	22	100.4	5.97	15	7	0	125.94	24.0335	23.1332	24.2295	26.7476	25.9967	25.3419
	1.35374	2.22671	Pf02373	104263	Kdm3a	ENSMUSG00000053470.13	Color2 [DarkGray]	1	4		6		cell differentiation;cell organization and biogenesis;metabolic process;regulation of biological process;response to stimulus	chromosome;cytoplasm;membrane;nucleus	catalytic activity;DNA binding;metal ion binding;protein binding	HDMs demethylate histones		PluriNetWork	8	23	8	1323	0	26.108	7	147.8	7.74	8	4	0	40.64	19.2128	18.9282	20.8775	21.9789	22.6722	21.0475
	1.22107	2.22487	Pf00085, Pf00462, Pf02114, Pf02966, Pf13098	30926	Glrx3	ENSMUSG00000031068.8	Color2 [DarkGray]	1	4		7		cell organization and biogenesis;cellular homeostasis;metabolic process;regulation of biological process	cytoplasm;cytosol;nucleus;spliceosomal complex	catalytic activity;metal ion binding;protein binding;RNA binding				6	27	6	337	0	21.762	20	37.8	5.59	6	0	0	69.83	21.6415	19.169	21.588	23.3283	23.2392	22.5056
+	1.59805	2.22058	Pf01073, Pf01370, Pf02719, Pf04321	58865	Tdh	ENSMUSG00000021953.14	Color2 [DarkGray]	1	4		14		metabolic process	mitochondrion	catalytic activity;protein binding		Glycine, serine and threonine metabolism		5	17	5	373	0	31.782	26	41.4	8.24	5	1	0	76.96	24.3532	22.2535	23.6543	25.5048	25.4625	25.9554
	1.26495	2.2176	Pf00549, Pf02222, Pf02786, Pf08442, Pf13535, Pf13549	20916	Sucla2	ENSMUSG00000022110.13	Color2 [DarkGray]	1	4		14		metabolic process	mitochondrion	catalytic activity;metal ion binding;nucleotide binding	Citric acid cycle (TCA cycle)	Carbon metabolism;Citrate cycle (TCA cycle);Metabolic pathways;Propanoate metabolism	TCA Cycle	3	9	3	463	0	6.267	6	50.1	7.01	3	9	0	10.33	17.6818	19.1219	20.0239	20.8247	22.0696	20.5861
	0.999395	2.21413	Pf00628, Pf07500, Pf07744, Pf09770	23856	Dido1	ENSMUSG00000038914.15	Color2 [DarkGray]	1	4		2		cell death;metabolic process;regulation of biological process;response to stimulus	cytoplasm;cytoskeleton;nucleus	metal ion binding;protein binding;RNA binding	Meiotic Synapsis;Mus musculus biological processes			4	5	4	2256	0	12.184	2	247	7.91	4	2	0	9.82	17.9556	15.7182	16.7809	18.6761	20.586	17.8349
	1.46746	2.20784	Pf04097	71805	Nup93	ENSMUSG00000032939.14	Color2 [DarkGray]	1	4		8	Acetyl [N-Term]	cell organization and biogenesis;cellular component movement;regulation of biological process;response to stimulus;transport	membrane;nucleus	protein binding;structural molecule activity	Nuclear Pore Complex (NPC) Disassembly;Regulation of Glucokinase by Glucokinase Regulatory Protein;snRNP Assembly;SUMOylation of chromatin organization proteins;SUMOylation of DNA damage response and repair proteins;SUMOylation of DNA replication proteins	RNA transport		10	20	10	819	0	36.982	16	93.2	5.72	10	29	0	32.36	20.4156	19.2722	20.1706	22.0667	23.2528	21.1623
+	1.92533	2.1971	Pf04762	230233	Ikbkap	ENSMUSG00000028431.11	Color2 [DarkGray]	1	4		4		metabolic process;regulation of biological process	cytoplasm;cytosol;nucleus	catalytic activity;enzyme regulator activity;nucleotide binding;protein binding			IL-1 Signaling Pathway;TNF-alpha NF-kB Signaling Pathway	2	4	2	1333	0	6.273	2	149.5	6	2	2	0	8.76	18.7913	17.3517	18.5232	20.5646	20.7375	19.9554
	1.51383	2.19515	Pf00076, Pf13893, Pf14259	72692	Hnrnpll;Hnrpll	ENSMUSG00000024095.15	Color2 [DarkGray]	1	4		17		metabolic process;regulation of biological process	membrane;nucleus	RNA binding			mRNA processing	7	11	7	591	0	24.153	15	64.1	5.85	7	1	0	24.64	20.0887	19.177	20.5815	21.6901	23.1989	21.5437
+	1.96654	2.19357	Pf06325, Pf08003, Pf08241, Pf12756, Pf12847, Pf13847	71974	Prmt3		Color2 [DarkGray]	1	4		7		cell organization and biogenesis;metabolic process;regulation of biological process	cytoplasm;cytosol;ribosome	catalytic activity;metal ion binding;protein binding				1	1	1	532	0.002	2.939	2	59.9	5.3	1	0	0	2.29	16.3538	16.2555	17.3868	18.9425	19.3776	18.2568
	1.29158	2.19018	Pf00152, Pf01336	70223	Nars	ENSMUSG00000024587.9	Color2 [DarkGray]	1	4		18		metabolic process	cytoplasm;cytosol;mitochondrion	catalytic activity;nucleotide binding		Aminoacyl-tRNA biosynthesis		3	12	3	559	0	9.924	7	64.2	5.86	3	1	0	18.93	20.9326	19.1532	20.3252	21.7848	23.5241	21.6727
+	1.61129	2.18542	Pf00176, Pf00270, Pf00271	13990	Smarcad1	ENSMUSG00000029920.9	Color2 [DarkGray]	1	4		6	Acetyl [N-Term]	cell organization and biogenesis;metabolic process;regulation of biological process;response to stimulus	chromosome;nucleus	catalytic activity;DNA binding;nucleotide binding;protein binding		Signaling pathways regulating pluripotency of stem cells	PluriNetWork	10	28	10	1021	0	41.448	12	116.4	5.68	10	2	0	57.73	20.2374	20.1014	21.4106	22.8273	23.5369	21.9414
+	3.77807	2.16983	Pf00227, Pf10584	26444	Psma7	ENSMUSG00000027566.14	Color2 [DarkGray]	1	4		2		metabolic process	cytoplasm;cytosol;nucleus;proteasome	catalytic activity;protein binding	ABC-family proteins mediated transport;Activation of NF-kappaB in B cells;Antigen processing: Ubiquitination & Proteasome degradation;APC/C:Cdc20 mediated degradation of Securin;APC/C:Cdh1 mediated degradation of Cdc20 and other APC/C:Cdh1 targeted protei	Proteasome	Proteasome Degradation	2	3	2	248	0.001	4.679	8	27.8	8.46	2	127	0	3.74	17.3815	16.9192	17.06	19.1716	19.2539	19.4448
	1.49618	2.16244	Pf00769, Pf03028, Pf03915, Pf04156, Pf07246, Pf07728, Pf08385, Pf08393, Pf12774, Pf12775, Pf12777, Pf12780, Pf12781, Pf13173, Pf13207, Pf13401	13424	Dync1h1	ENSMUSG00000018707.13	Color2 [DarkGray]	1	4		12		cell division;cell organization and biogenesis;cellular component movement;metabolic process;regulation of biological process;transport	cytoplasm;cytoskeleton;membrane	catalytic activity;motor activity;nucleotide binding;protein binding;RNA binding	Amplification of signal from unattached kinetochores via a MAD2 inhibitory signal;Anchoring of the basal body to the plasma membrane;AURKA Activation by TPX2;COPI-independent Golgi-to-ER retrograde traffic;COPI-mediated anterograde transport;HSP90 chap	Phagosome;Salmonella infection;Vasopressin-regulated water reabsorption		30	96	30	4644	0	126.88	8	531.7	6.42	30	50	0	203.62	22.2926	21.775	23.0182	24.0112	25.6499	23.912
+	2.03889	2.15761	Pf00773, Pf09742, Pf13638	72662	Dis3	ENSMUSG00000033166.10	Color2 [DarkGray]	1	4		14		metabolic process	cytoplasm;cytosol;membrane;nucleus	catalytic activity;RNA binding	Butyrate Response Factor 1 (BRF1) binds and destabilizes mRNA;KSRP (KHSRP) binds and destabilizes mRNA;Major pathway of rRNA processing in the nucleolus and cytosol;mRNA decay by 3' to 5' exoribonuclease	RNA degradation	mRNA processing	10	37	10	958	0	31.216	12	108.8	7.53	10	11	0	38.4	21.2457	20.7751	21.5357	23.328	24.0423	22.6591
	1.2461	2.15586	Pf14893	385377	Pnma5	ENSMUSG00000050424.9	Color2 [DarkGray]	1	4		X				protein binding				1	1	1	618	0.003	2.625	1	69.1	5.27	1	0	0	2.18	15.9224	15.864	15.7731	19.1615	18.4216	16.444
+	1.8678	2.15568	Pf00400, Pf12265	19646	Rbbp4	ENSMUSG00000057236.10	Color2 [DarkGray]	1	4		4		cell organization and biogenesis;metabolic process;regulation of biological process;response to stimulus	cytosol;nucleus	catalytic activity;DNA binding;protein binding	Deposition of new CENPA-containing nucleosomes at the centromere;G0 and Early G1;Mus musculus biological processes;NoRC negatively regulates rRNA expression;Oxidative Stress Induced Senescence;PKMTs methylate histone lysines;PRC2 methylates histones and D		PluriNetWork	10	65	5	425	0	39.968	31	47.6	4.89	10	34	5	122.2	23.0542	22.0968	22.6698	25.1739	25.2101	23.9038
+	1.87896	2.15295	Pf05499	66233	Dmap1	ENSMUSG00000009640.11	Color2 [DarkGray]	1	4		4		cell organization and biogenesis;metabolic process;regulation of biological process;response to stimulus	cytoplasm;cytosol;nucleus	protein binding				1	4	1	468	0.002	3.409	2	53.1	9.5	1	0	0	4.5	16.0964	16.0493	16.3182	18.1991	19.2234	17.5002
+	1.96457	2.1499		217337	Srp68	ENSMUSG00000020780.15	Color2 [DarkGray]	1	4		11		cell organization and biogenesis;response to stimulus;transport	cytoplasm;cytosol;endoplasmic reticulum;nucleus	protein binding;RNA binding	SRP-dependent cotranslational protein targeting to membrane;Translation	Protein export	mRNA processing	6	17	6	625	0	16.981	9	70.5	8.57	6	5	0	36.59	19.2765	19.112	19.4503	21.5103	22.1967	20.5815
+	1.8925	2.14797	Pf02985, Pf12755, Pf13513, Pf13646	70572	Ipo5	ENSMUSG00000030662.9	Color2 [DarkGray]	1	4		14		regulation of biological process;response to stimulus;transport	cytoplasm;membrane;nucleus	protein binding;RNA binding;transporter activity				5	21	5	1097	0	15.971	4	123.5	4.93	5	0	0	25.91	19.9324	19.0424	19.3578	21.7636	22.2335	20.7794
	0.904515	2.14283	Pf00177	50529	Mrps7	ENSMUSG00000046756.10	Color2 [DarkGray]	1	4		11		cell organization and biogenesis;metabolic process	mitochondrion;ribosome	RNA binding;structural molecule activity	Mitochondrial translation elongation;Mitochondrial translation termination	Ribosome		2	11	2	242	0	8.003	10	28	9.94	2	6	0	26.68	17.8851	17.891	20.7936	20.5834	22.0571	20.3577
	1.22439	2.14	Pf09532, Pf12701, Pf14438	241846	Lsm14b	ENSMUSG00000039108.14	Color2 [DarkGray]	1	4		2		development;regulation of biological process		RNA binding				2	11	2	385	0.001	4.696	4	42.3	9.63	2	0	0	13.64	17.8498	17.6543	19.9887	20.5769	21.2533	20.0826
	0.986952	2.13571	Pf00254	94244	Fkbp6	ENSMUSG00000040013.11	Color2 [DarkGray]	1	4		5		cell differentiation;metabolic process;regulation of biological process	chromosome;cytoplasm;cytosol;membrane;nucleus	catalytic activity;protein binding	Meiotic Synapsis;Mus musculus biological processes			1	4	1	327	0.019	1.72	2	37.1	8	1	2	0	5.2	15.7122	16.2347	18.548	19.1759	19.7448	17.9814
	1.43385	2.13357	Pf00092, Pf13519, Pf15300	18130	Ints6	ENSMUSG00000035161.6	Color2 [DarkGray]	1	4		14		metabolic process	cytoskeleton;nucleus		RNA polymerase II transcribes snRNA genes			2	5	2	883	0.001	5.375	3	99.6	8.78	2	3	0	2.37	16.4286	16.6907	17.2139	18.7919	20.0963	17.8457
	1.65196	2.128	Pf00270, Pf04851, Pf08148, Pf13234	72198	Skiv2l2	ENSMUSG00000016018.3	Color2 [DarkGray]	1	4		13		metabolic process	nucleus;spliceosomal complex	catalytic activity;DNA binding;nucleotide binding;RNA binding	Major pathway of rRNA processing in the nucleolus and cytosol;mRNA Splicing - Major Pathway	RNA degradation		3	5	3	1040	0	8.062	3	117.6	6.4	3	8	0	4.15	17.8088	18.2287	17.6714	20.2968	20.8453	18.9507
+	2.13052	2.12689	Pf00443, Pf00627, Pf02148, Pf13423	22225	Usp5	ENSMUSG00000038429.10	Color2 [DarkGray]	1	4		6		metabolic process;regulation of biological process		catalytic activity;metal ion binding;protein binding	Synthesis of active ubiquitin: roles of E1 and E2 enzymes;Ub-specific processing proteases			4	10	4	858	0	10.278	5	95.8	5.01	4	6	0	11.53	18.9603	19.0442	19.2722	20.8678	22.0434	20.7462
+	1.74992	2.12529	Pf02939	22272	Uqcrq	ENSMUSG00000044894.14	Color2 [DarkGray]	1	4		11		metabolic process;transport	membrane;mitochondrion	catalytic activity;transporter activity	Respiratory electron transport	Alzheimer's disease;Cardiac muscle contraction;Huntington's disease;Metabolic pathways;Non-alcoholic fatty liver disease (NAFLD);Oxidative phosphorylation;Parkinson's disease	Electron Transport Chain	2	11	2	82	0.001	5.167	26	9.8	10.26	2	12	0	2.09	20.0215	18.975	20.2122	21.9	22.5157	21.1687
	1.41342	2.12322	Pf00153	18674	Slc25a3	ENSMUSG00000061904.12	Color2 [DarkGray]	1	4		10		transport	membrane;mitochondrion	protein binding;transporter activity				7	38	7	357	0	35.694	24	39.6	9.26	7	0	0	65.82	21.6656	20.539	22.24	23.2831	24.5669	22.9642
	1.41854	2.121	Pf04968, Pf04969	66917	Chordc1	ENSMUSG00000001774.8	Color2 [DarkGray]	1	4		9		metabolic process;regulation of biological process		metal ion binding;nucleotide binding;protein binding				3	11	3	331	0	8.147	9	37.3	7.9	3	0	0	7.24	18.3552	17.0939	17.2395	19.4153	20.7792	18.8572
	1.29674	2.12081	Pf00153	13358	Slc25a1	ENSMUSG00000003528.14	Color2 [DarkGray]	1	4		16		transport	membrane;mitochondrion;nucleus	transporter activity	Fatty acyl-CoA biosynthesis;Gluconeogenesis			1	12	1	311	0.001	5.988	3	33.9	9.89	1	7	0	24.56	19.3039	17.6741	19.365	20.7414	21.8895	20.0745
	0.897849	2.11932	Pf03914	12607	Cebpz		Color2 [DarkGray]	1	4		17		metabolic process;regulation of biological process	nucleus	DNA binding;RNA binding				2	4	2	1052	0	10.935	3	120.2	5.74	2	0	0	11.22	18.0022	17.0783	18.5581	20.5001	21.4478	18.0487
	0.728006	2.11807	Pf00238	68463	Mrpl14	ENSMUSG00000023939.7	Color2 [DarkGray]	1	4		17		metabolic process	mitochondrion;ribosome	RNA binding;structural molecule activity	Mitochondrial translation elongation;Mitochondrial translation termination	Ribosome		2	5	2	145	0.002	3.376	14	15.9	10.99	2	6	0	8.61	16.3719	18.8733	20.866	20.6377	21.3916	20.4362
+	2.01772	2.11118	Pf00226, Pf00684, Pf01556	83945	Dnaja3	ENSMUSG00000004069.16	Color2 [DarkGray]	1	4		16		cell death;cell differentiation;cell organization and biogenesis;metabolic process;regulation of biological process;response to stimulus	cytoplasm;cytosol;membrane;mitochondrion;nucleus;organelle lumen	enzyme regulator activity;metal ion binding;nucleotide binding;protein binding		Viral carcinogenesis		1	6	1	480	0.005	2.291	1	52.4	9.22	1	1	0	0	17.1534	16.3094	17.4435	18.8641	19.6717	18.7041
	1.46225	2.10949	Pf00827	66480	Rpl15	ENSMUSG00000012405.15	Color2 [DarkGray]	1	4		14		metabolic process	membrane;nucleus;ribosome	protein binding;RNA binding;structural molecule activity	Formation of a pool of free 40S subunits;GTP hydrolysis and joining of the 60S ribosomal subunit;L13a-mediated translational silencing of Ceruloplasmin expression;Major pathway of rRNA processing in the nucleolus and cytosol;Nonsense Mediated Decay (NMD)	Ribosome	Cytoplasmic Ribosomal Proteins	10	52	10	204	0	35.244	39	24.1	11.62	10	17	0	128.12	22.7519	21.8955	23.3255	25.2595	25.3242	23.7177
	1.40873	2.10821	Pf04054, Pf12842	234594	Cnot1		Color2 [DarkGray]	1	4		8		cell differentiation;development;metabolic process;regulation of biological process	cytoplasm;cytosol;membrane;nucleus	catalytic activity;protein binding;RNA binding;structural molecule activity	Deadenylation of mRNA;TP53 regulates transcription of additional cell cycle genes whose exact role in the p53 pathway remain uncertain	RNA degradation		4	6	4	2375	0	14.129	2	266.6	7.11	4	10	0	9.39	18.2614	17.9775	17.7229	19.4108	21.4548	19.4208
	1.23593	2.10557	Pf14949	212772	Arl14ep	ENSMUSG00000027122.15	Color2 [DarkGray]	1	4		2			cytoplasm;cytosol;membrane;nucleus					1	2	1	276	0.008	2.077	3	31	8.24	1	0	0	1.71	17.4296	15.4724	17.3097	19.3474	19.3158	17.8652
	1.60178	2.09202	Pf00004, Pf00910, Pf01078, Pf02359, Pf02933, Pf05272, Pf05496, Pf06068, Pf07724, Pf07728, Pf13173, Pf13191, Pf13207, Pf13401	18195	Nsf	ENSMUSG00000034187.18	Color2 [DarkGray]	1	4		11		cell organization and biogenesis;metabolic process;regulation of biological process;response to stimulus;transport	cytoplasm;cytosol;membrane	catalytic activity;metal ion binding;nucleotide binding;protein binding;RNA binding	COPI-dependent Golgi-to-ER retrograde traffic;COPII (Coat Protein 2) Mediated Vesicle Transport;COPI-mediated anterograde transport;Intra-Golgi traffic;Retrograde transport at the Trans-Golgi-Network;Trafficking of GluR2-containing AMPA receptors	GABAergic synapse;Synaptic vesicle cycle;Vasopressin-regulated water reabsorption		12	40	12	744	0	34.259	16	82.6	6.95	12	23	0	41.62	20.6942	20.6967	21.4235	22.6083	24.1157	22.3664
	1.37061	2.09037	Pf00670, Pf01262, Pf01488, Pf02254, Pf02826, Pf05221	229709	Ahcyl1	ENSMUSG00000027893.14	Color2 [DarkGray]	1	4		3		metabolic process;regulation of biological process;response to stimulus;transport	cytoplasm;cytosol;endoplasmic reticulum;membrane	catalytic activity;nucleotide binding;protein binding;RNA binding	Ion homeostasis	Cysteine and methionine metabolism;Metabolic pathways	One carbon metabolism and related pathways	2	2	2	530	0.001	5.736	5	58.9	6.89	2	6	0	4.18	17.9558	16.7975	18.0602	19.2504	20.8565	18.9778
	1.74653	2.08924	Pf00153	11740	Slc25a5	ENSMUSG00000016319.3	Color2 [DarkGray]	1	4		X		cell organization and biogenesis;regulation of biological process;transport	membrane;mitochondrion;nucleus	protein binding;RNA binding;transporter activity	Regulation of insulin secretion	Calcium signaling pathway;cGMP-PKG signaling pathway;HTLV-I infection;Huntington's disease;Parkinson's disease	Electron Transport Chain	13	116	6	298	0	59.001	43	32.9	9.73	13	9	8	242.35	24.6929	24.2913	25.0643	26.3947	27.7456	26.1758
	1.73856	2.08443	Pf00226, Pf00249	22791	Dnajc2	ENSMUSG00000029014.14	Color2 [DarkGray]	1	4		5		cell organization and biogenesis;metabolic process;regulation of biological process	cytoplasm;cytosol;membrane;nucleus	DNA binding;protein binding;RNA binding				2	6	2	621	0	8.422	3	71.7	8.7	2	0	0	12.37	18.9769	18.081	19.3364	20.4729	21.6655	20.5093
+	1.90796	2.08329	Pf00428, Pf00466	11837	Rplp0	ENSMUSG00000067274.10	Color2 [DarkGray]	1	4		5		response to stimulus;transport	cytoplasm;cytosol;endoplasmic reticulum;membrane;nucleus;ribosome	RNA binding;structural molecule activity	Formation of a pool of free 40S subunits;GTP hydrolysis and joining of the 60S ribosomal subunit;L13a-mediated translational silencing of Ceruloplasmin expression;Major pathway of rRNA processing in the nucleolus and cytosol;Nonsense Mediated Decay (NMD)	Ribosome	Cytoplasmic Ribosomal Proteins	10	45	10	317	0	63.695	46	34.2	6.25	10	17	0	161.17	23.6085	23.8082	23.8346	25.6282	26.7414	25.1316
	1.75359	2.08304	Pf00046	71950	Nanog	ENSMUSG00000012396.12	Color2 [DarkGray]	1	4		6		cell differentiation;cell division;cell growth;cell proliferation;development;metabolic process;regulation of biological process;response to stimulus	chromosome;nucleus	DNA binding;protein binding		Proteoglycans in cancer;Signaling pathways regulating pluripotency of stem cells	PluriNetWork;Wnt Signaling Pathway and Pluripotency	5	30	5	305	0	29.062	18	34.2	6.79	5	4	0	70.82	22.7318	22.5816	21.9974	24.6153	25.3098	23.6349
+	1.93422	2.07935	Pf04597	103963	Rpn1	ENSMUSG00000030062.7	Color2 [DarkGray]	1	4		6		metabolic process	cytosol;endoplasmic reticulum;membrane	catalytic activity;RNA binding		Metabolic pathways;N-Glycan biosynthesis;Protein processing in endoplasmic reticulum	Proteasome Degradation	13	52	13	608	0	48.988	23	68.5	6.46	13	4	0	98.07	21.5736	21.577	21.7979	23.7282	24.5364	22.922
	1.26843	2.05082	Pf00018, Pf00787, Pf03894, Pf07653, Pf10456, Pf14604	170625	Snx18		Color2 [DarkGray]	1	4		13		cell division;metabolic process;regulation of biological process;transport	endosome;membrane	catalytic activity;protein binding				1	2	1	614	0.002	3.765	2	67.9	6.67	1	0	0	2.55	16.8334	15.4461	16.538	18.1468	19.4927	17.3304
+	1.99365	2.04852	Pf00069, Pf07714	78891	Scyl1	ENSMUSG00000024941.8	Color2 [DarkGray]	1	4		19		metabolic process;transport	cytoplasm;cytoskeleton;cytosol;Golgi;membrane	catalytic activity;nucleotide binding;protein binding				1	2	1	806	0.026	1.62	1	89.1	6.44	1	0	0	0	16.1696	15.5848	16.4777	17.9173	18.8307	17.6297
+	1.95833	2.04767	Pf01398, Pf13012	66085	Eif3f	ENSMUSG00000031029.6	Color2 [DarkGray]	1	4		7		metabolic process	cytoplasm;membrane	catalytic activity;protein binding;RNA binding	Formation of a pool of free 40S subunits;Formation of the ternary complex, and subsequently, the 43S complex;GTP hydrolysis and joining of the 60S ribosomal subunit;L13a-mediated translational silencing of Ceruloplasmin expression;Ribosomal scanning and s	RNA transport	Translation Factors	2	15	2	361	0.001	5.508	5	38	5.58	2	13	0	29.22	20.6753	20.4786	20.9602	22.5478	23.5876	22.1216
	1.52147	2.04489	Pf02994, Pf04156, Pf07888				Color2 [DarkGray]	1	4					cytoplasm;nucleus	nucleotide binding;protein binding				13	43	12	357	0	48.213	39	41.2	9.48	13	0	0	81.43	21.8409	21.4165	22.742	24.3884	24.6534	23.0923
	0.751634	2.04071	Pf00400	73674	Wdr75	ENSMUSG00000025995.16	Color2 [DarkGray]	1	4		1		metabolic process;regulation of biological process	nucleus	protein binding;RNA binding	Major pathway of rRNA processing in the nucleolus and cytosol	Ribosome biogenesis in eukaryotes		4	7	4	830	0	10.946	6	94	6.18	4	5	0	7.95	17.9571	18.6871	15.9633	19.3288	21.3232	18.0776
	1.43189	2.04016	Pf01368, Pf02833	229589	Prune;Prune1	ENSMUSG00000015711.8	Color2 [DarkGray]	1	4		3		metabolic process;regulation of biological process	cytoplasm;cytosol;nucleus	catalytic activity;metal ion binding;protein binding		Purine metabolism	Purine metabolism	4	9	4	454	0	16.196	11	50.2	5.11	4	2	0	17.34	19.4709	18.1432	19.8385	21.2102	21.904	20.4588
	0.528587	2.03904	Pf00514, Pf13646	227937	Pkp4	ENSMUSG00000026991.20	Color2 [DarkGray]	1	4		2		cell organization and biogenesis;regulation of biological process	cytoplasm;cytoskeleton;membrane	protein binding	Formation of the cornified envelope			4	8	4	1190	0	11.172	5	131.5	8.94	4	3	0	12.39	19.7805	14.838	19.4459	20.8753	20.3768	18.9294
	1.56993	2.0358	Pf00025, Pf00071, Pf01926, Pf08477	56382	Rab9	ENSMUSG00000079316.10	Color2 [DarkGray]	1	4		X		regulation of biological process;response to stimulus;transport	cytosol;endoplasmic reticulum;endosome;Golgi;membrane;vacuole	catalytic activity;nucleotide binding;protein binding	RAB GEFs exchange GTP for GDP on RABs;Retrograde transport at the Trans-Golgi-Network	Measles		1	7	1	201	0.002	2.82	5	22.9	5.66	1	7	0	9.4	18.6621	17.6045	18.6249	20.4498	21.1088	19.4402
	1.37841	2.03418	Pf04096, Pf12110, Pf13634	269966	Nup98		Color2 [DarkGray]	1	4		7		cell organization and biogenesis;metabolic process;regulation of biological process;transport	chromosome;membrane;nucleus	catalytic activity;RNA binding;structural molecule activity;transporter activity		Influenza A;RNA transport		7	16	7	1816	0	19.551	5	197.1	6.18	7	2	0	15.92	19.4145	18.8086	20.3182	21.2887	22.5697	20.7854
+	2.1055	2.03138		100710	Pds5b	ENSMUSG00000034021.15	Color2 [DarkGray]	1	4		5		cell division;cell organization and biogenesis;metabolic process;regulation of biological process;response to stimulus	chromosome;nucleus	DNA binding	Cohesin Loading onto Chromatin;Establishment of Sister Chromatid Cohesion;Resolution of Sister Chromatid Cohesion;Separation of Sister Chromatids			5	9	4	1446	0	13.868	3	164.3	8.5	5	12	1	12.26	19.9233	19.7034	20.6201	21.9299	22.7094	21.7017
	1.31534	2.03031	Pf00070, Pf07992, Pf14721, Pf14962	26926	Aifm1	ENSMUSG00000036932.14	Color2 [DarkGray]	1	4		X		cell death;cell differentiation;cell organization and biogenesis;metabolic process;regulation of biological process;response to stimulus	cytoplasm;cytosol;membrane;mitochondrion;nucleus	catalytic activity;DNA binding;nucleotide binding;protein binding		Apoptosis	Apoptosis Modulation by HSP70	11	20	11	612	0	42.158	27	66.7	9.17	11	2	0	43.03	20.3076	20.8461	21.4081	23.0784	23.8991	21.6752
	0.985253	2.02741	Pf00225	73804	Kif2c	ENSMUSG00000028678.13	Color2 [DarkGray]	1	4		4		cell division;cell organization and biogenesis;cellular component movement;regulation of biological process	chromosome;cytoplasm;cytoskeleton;cytosol;membrane;nucleus	catalytic activity;motor activity;nucleotide binding;protein binding	Amplification of signal from unattached kinetochores via a MAD2 inhibitory signal;COPI-dependent Golgi-to-ER retrograde traffic;Kinesins;MHC class II antigen presentation;Resolution of Sister Chromatid Cohesion;RHO GTPases Activate Formins;Separation o			8	29	6	721	0	27.912	13	81	7.97	8	27	2	47.29	19.1637	19.2311	21.022	21.811	23.1403	20.5477
+	2.32388	2.02476	Pf01398, Pf14464	26754	Cops5	ENSMUSG00000025917.9	Color2 [DarkGray]	1	4		1		metabolic process;regulation of biological process;transport	chromosome;cytoplasm;cytosol;nucleus	catalytic activity;metal ion binding;protein binding	Cargo recognition for clathrin-mediated endocytosis;DNA Damage Recognition in GG-NER;Formation of TC-NER Pre-Incision Complex;Neddylation			1	4	1	334	0.002	3.125	2	37.5	6.54	1	13	0	6.89	16.8806	16.1023	16.4554	18.5562	18.955	18.0013
	1.57027	2.02401	Pf04826	67298	Gprasp1	ENSMUSG00000043384.15	Color2 [DarkGray]	1	4		X		metabolic process;regulation of biological process;transport	cytoplasm;cytosol;nucleus	protein binding				1	2	1	1347	0.002	2.91	1	151.7	5.08	1	0	0	0	15.9793	15.211	16.5741	18.51	18.2529	17.0736
	0.555865	2.0195	Pf00009, Pf00025, Pf01926, Pf09439	20818	Srprb	ENSMUSG00000032553.14	Color2 [DarkGray]	1	4		9		regulation of biological process;response to stimulus	cytoplasm;endoplasmic reticulum;membrane	nucleotide binding;protein binding		Protein export		4	5	4	269	0	10.378	14	29.6	9.28	4	1	0	3.09	17.8425	19.5205	20.1184	19.7643	24.0975	19.6781
+	2.13802	2.01682	Pf03177, Pf08801	170762	Nup155	ENSMUSG00000022142.7	Color2 [DarkGray]	1	4		15		cell organization and biogenesis;transport	cytoplasm;membrane;nucleus	protein binding;structural molecule activity	Nuclear Pore Complex (NPC) Disassembly;Regulation of Glucokinase by Glucokinase Regulatory Protein;snRNP Assembly;SUMOylation of chromatin organization proteins;SUMOylation of DNA damage response and repair proteins;SUMOylation of DNA replication proteins	RNA transport		4	22	4	1391	0	11.216	3	155	6.15	4	29	0	20.81	19.1854	18.8652	19.3729	21.0375	21.8534	20.5831
	1.235	2.01373	Pf00160, Pf00515, Pf07719, Pf13414, Pf13424, Pf13432, Pf14559	67738	Ppid	ENSMUSG00000027804.13	Color2 [DarkGray]	1	4		3		cell death;cell organization and biogenesis;metabolic process;regulation of biological process;response to stimulus;transport	cytoplasm;cytosol;mitochondrion;nucleus	catalytic activity;protein binding				2	5	2	370	0.002	4.015	5	40.7	7.43	2	0	0	2.15	17.0747	17.6674	18.8356	19.5668	20.9674	19.0846
	1.46412	2.00364	Pf02338, Pf04101	67574	Alg13		Color2 [DarkGray]	1	4		X		metabolic process	endoplasmic reticulum	catalytic activity		Metabolic pathways;N-Glycan biosynthesis		5	27	5	1166	0	18.638	5	128.6	6.48	5	2	0	32.18	20.052	18.4294	19.8544	21.568	22.0339	20.7447
	0.772438	2.00133	Pf00415, Pf00632, Pf13540	67345	Herc4	ENSMUSG00000020064.9	Color2 [DarkGray]	1	4		10		cell differentiation;metabolic process	cytoplasm;cytosol	catalytic activity		Ubiquitin mediated proteolysis		1	1	1	1057	0.002	2.987	1	118.3	6.29	1	1	0	2.24	19.7398	16.4239	19.9573	21.0228	21.0782	20.024
	1.71128	1.99614	Pf00333, Pf03719	16898;546298	Rps2;Rps2-ps13	ENSMUSG00000044533.15	Color2 [DarkGray]	1	4		17;X		cell organization and biogenesis;metabolic process;regulation of biological process;response to stimulus	membrane;nucleus;ribosome	protein binding;RNA binding;structural molecule activity		Ribosome	Cytoplasmic Ribosomal Proteins	17	148	17	293	0	81.267	60	31.2	10.24	17	2	0	375.63	25.6271	25.0197	25.9725	27.8352	28.1189	26.6536
	1.82812	1.99396		217109	Utp18	ENSMUSG00000054079.12	Color2 [DarkGray]	1	4		11		metabolic process	membrane;nucleus	protein binding;RNA binding	Major pathway of rRNA processing in the nucleolus and cytosol	Ribosome biogenesis in eukaryotes		7	28	7	552	0	20.344	13	61.2	8.78	7	5	0	34.63	19.5569	19.9106	20.0871	21.7424	22.6899	21.104
	0.824911	1.99041	Pf11707	207932	Urb1		Color2 [DarkGray]	1	4		16			nucleus	RNA binding				2	8	2	2274	0.001	5.667	1	254.5	6.96	2	0	0	2.73	16.392	16.0499	15.4373	17.5084	20.0068	16.3352
	1.89494	1.98615	Pf00013, Pf13014	23983	Pcbp1	ENSMUSG00000051695.6	Color2 [DarkGray]	1	4		6		metabolic process;regulation of biological process	cytoplasm;cytosol;membrane;nucleus	DNA binding;protein binding;RNA binding;translation regulator activity	mRNA Splicing - Major Pathway	Spliceosome	mRNA processing	14	60	10	356	0	69.645	53	37.5	7.09	14	6	3	119.32	23.3274	22.8859	23.2603	25.3614	25.7774	24.2932
	1.08374	1.985	Pf00628, Pf10513, Pf13771, Pf13831, Pf13832, Pf15446	269424	Phf17;Jade1	ENSMUSG00000025764.14	Color2 [DarkGray]	1	4		3		cell death;cell organization and biogenesis;metabolic process;regulation of biological process	cytoplasm;cytoskeleton;cytosol;membrane;nucleus	metal ion binding;protein binding	HATs acetylate histones		PluriNetWork	9	49	9	834	0	42.695	14	93.8	7.69	9	4	0	69.39	22.0444	20.6309	21.664	24.3028	24.0541	21.9375
	0.689764	1.97841	Pf00023, Pf00069, Pf07714, Pf12796, Pf13606, Pf13637, Pf13857	16202	Ilk	ENSMUSG00000030890.16	Color2 [DarkGray]	1	4		7		cell organization and biogenesis;cellular component movement;metabolic process;regulation of biological process;response to stimulus	cytoplasm;cytosol;membrane	catalytic activity;nucleotide binding;protein binding;signal transducer activity	Localization of the PINCH-ILK-PARVIN complex to focal adhesions	Axon guidance;Bacterial invasion of epithelial cells;Endometrial cancer;Focal adhesion;PPAR signaling pathway	Estrogen signaling;Eukaryotic Transcription Initiation;Factors and pathways affecting insulin-like growth factor (IGF1)-Akt signaling;Focal Adhesion;Integrin-mediated Cell Adhesion;PPAR signaling pathway;Primary Focal Segmental Glomerulosclerosis FSGS	2	6	2	452	0.001	5.238	5	51.3	8.07	2	16	0	11.96	20.9978	16.6633	18.8934	20.5137	21.572	20.404
	1.08546	1.97747	Pf00856, Pf11616	14056	Ezh2	ENSMUSG00000029687.16	Color2 [DarkGray]	1	4		6		cell organization and biogenesis;metabolic process;regulation of biological process;response to stimulus	chromosome;cytoplasm;nucleus	catalytic activity;DNA binding;protein binding;RNA binding	Oxidative Stress Induced Senescence;PKMTs methylate histone lysines;PRC2 methylates histones and DNA;Regulation of PTEN gene transcription;Transcriptional Regulation by E2F6	Lysine degradation;MicroRNAs in cancer	PluriNetWork	6	16	6	746	0	15.378	9	85.2	6.89	6	21	0	16.27	20.1951	17.8673	19.7483	21.4055	21.9787	20.3589
	1.20302	1.9741	Pf05670, Pf05833, Pf11923	66244	Nemf	ENSMUSG00000020982.8	Color2 [DarkGray]	1	4		12		transport	nucleus					2	2	2	1064	0.001	5.075	2	121.1	6.8	2	0	0	2.1	16.0357	17.1173	17.673	18.1119	20.0967	18.5397
+	2.25217	1.97262	Pf00493, Pf07728, Pf14551	17220	Mcm7	ENSMUSG00000029730.16	Color2 [DarkGray]	1	4		5		cell proliferation;metabolic process;regulation of biological process;response to stimulus	cytosol;membrane;nucleus	catalytic activity;DNA binding;nucleotide binding;protein binding	Activation of ATR in response to replication stress;Activation of the pre-replicative complex;Assembly of the pre-replicative complex;M/G1 Transition;Orc1 removal from chromatin;Regulation of DNA replication;Removal of licensing factors from origins	Cell cycle;DNA replication	DNA Replication;G1 to S cell cycle control;miRNA regulation of DNA Damage Response;TNF-alpha NF-kB Signaling Pathway	11	39	11	719	0	48.289	20	81.2	6.37	11	24	0	82.99	22.4258	21.723	22.224	24.3291	24.4552	23.5063
	1.56032	1.97164	Pf00226, Pf00684, Pf01556	56445	Dnaja2	ENSMUSG00000031701.6	Color2 [DarkGray]	1	4		8		metabolic process;regulation of biological process;response to stimulus	cytosol;membrane;nucleus	enzyme regulator activity;metal ion binding;nucleotide binding;protein binding	HSP90 chaperone cycle for steroid hormone receptors (SHR)	Protein processing in endoplasmic reticulum		6	50	6	412	0	35.034	16	45.7	6.48	6	4	0	102.04	21.7032	21.7912	22.6193	24.204	24.7672	23.0575
	1.17611	1.97161	Pf00004, Pf01426, Pf09079, Pf13191, Pf13401	18392	Orc1	ENSMUSG00000028587.18	Color2 [DarkGray]	1	4		4		metabolic process;regulation of biological process	cytosol;membrane;nucleus	DNA binding;nucleotide binding	Activation of ATR in response to replication stress;Activation of the pre-replicative complex;Assembly of the ORC complex at the origin of replication;Association of licensing factors with the pre-replicative complex;CDC6 association with the ORC:origin c	Cell cycle	DNA Replication;G1 to S cell cycle control	6	17	6	840	0	15.579	7	95	9.1	6	25	0	30.41	19.8218	18.9959	20.5795	22.3606	22.4634	20.4881
	1.90266	1.97074	Pf00493, Pf07728, Pf14551	17218	Mcm5		Color2 [DarkGray]	1	4		8		metabolic process	membrane;nucleus	catalytic activity;DNA binding;nucleotide binding			DNA Replication;G1 to S cell cycle control;TNF-alpha NF-kB Signaling Pathway	20	79	20	733	0	58.295	29	82.3	8.43	20	3	0	128.58	23.4062	22.9471	23.8541	25.493	25.9535	24.6732
	2.00438	1.9633	Pf00189, Pf07650	27050	Rps3	ENSMUSG00000030744.13	Color2 [DarkGray]	1	4		7		cell death;cell division;cell organization and biogenesis;metabolic process;regulation of biological process;response to stimulus	cytoplasm;cytoskeleton;cytosol;endoplasmic reticulum;membrane;mitochondrion;nucleus;organelle lumen;ribosome	catalytic activity;DNA binding;protein binding;RNA binding;structural molecule activity	Formation of a pool of free 40S subunits;Formation of the ternary complex, and subsequently, the 43S complex;GTP hydrolysis and joining of the 60S ribosomal subunit;L13a-mediated translational silencing of Ceruloplasmin expression;Nonsense Mediated Decay	Ribosome	Cytoplasmic Ribosomal Proteins	27	233	27	243	0	156.923	88	26.7	9.66	27	18	0	534.33	25.2773	25.4209	25.5257	27.8099	27.7704	26.5335
	1.50227	1.96032	Pf00117, Pf00185, Pf00289, Pf00988, Pf01071, Pf01979, Pf02142, Pf02222, Pf02729, Pf02786, Pf02787, Pf07478, Pf07722, Pf08443, Pf13147, Pf13535, Pf13594, Pf15632	69719	Cad	ENSMUSG00000013629.16	Color2 [DarkGray]	1	4		5		metabolic process;response to stimulus;transport	cytoplasm;cytosol;membrane;nucleus	catalytic activity;metal ion binding;nucleotide binding;protein binding	Pyrimidine biosynthesis	Alanine, aspartate and glutamate metabolism;Metabolic pathways;Pyrimidine metabolism	PluriNetWork	14	61	14	2225	0	54.074	8	243.1	6.43	14	8	0	141.88	22.0742	20.9504	22.1589	23.6263	24.5162	22.922
	1.61198	1.95997	Pf00637, Pf01394, Pf04053, Pf09268, Pf13838	67300	Cltc	ENSMUSG00000047126.17	Color2 [DarkGray]	1	4		11		cell differentiation;cell division;cell organization and biogenesis;metabolic process;regulation of biological process;transport	cytoplasm;cytoskeleton;cytosol;endosome;membrane;mitochondrion;vacuole	protein binding;RNA binding;structural molecule activity	Cargo recognition for clathrin-mediated endocytosis;Golgi Associated Vesicle Biogenesis;LDL clearance;Lysosome Vesicle Biogenesis;MHC class II antigen presentation;Recycling pathway of L1;Retrograde neurotrophin signalling;VLDLR internalisation and degrad	Bacterial invasion of epithelial cells;Endocrine and other factor-regulated calcium reabsorption;Endocytosis;Huntington's disease;Lysosome;Synaptic vesicle cycle	IL-7 Signaling Pathway;Kit Receptor Signaling Pathway	23	119	23	1675	0	93.243	16	191.4	5.69	23	38	0	266.43	24.1388	22.839	24.0247	25.5793	26.2918	25.0113
	1.72406	1.95866	Pf00349, Pf03727	15277	Hk2	ENSMUSG00000000628.10	Color2 [DarkGray]	1	4		6	Acetyl [N-Term]	cell organization and biogenesis;cellular homeostasis;metabolic process;regulation of biological process;response to stimulus;transport	cytosol;membrane;mitochondrion	catalytic activity;nucleotide binding;protein binding	Glycolysis	Amino sugar and nucleotide sugar metabolism;Carbohydrate digestion and absorption;Carbon metabolism;Central carbon metabolism in cancer;Fructose and mannose metabolism;Galactose metabolism;Glycolysis / Gluconeogenesis;HIF-1 signaling pathway;Insulin signa	Glycolysis and Gluconeogenesis	18	72	17	917	0	82.187	23	102.5	6.11	18	18	0	164.15	22.5044	22.5407	22.4127	24.4332	25.3373	23.5633
	1.20855	1.95541	Pf01028, Pf02919, Pf14370	21969	Top1	ENSMUSG00000070544.6	Color2 [DarkGray]	1	4		2		cell division;cell organization and biogenesis;metabolic process;regulation of biological process;response to stimulus	chromosome;cytoplasm;nucleus	catalytic activity;DNA binding;nucleotide binding;protein binding;RNA binding	SUMOylation of DNA replication proteins			5	14	5	767	0	14.301	7	90.8	9.33	5	5	0	14.89	17.9054	19.4018	18.9045	20.5603	21.8268	19.6909
	1.9492	1.9491	Pf00787, Pf03700, Pf09325	56440	Snx1		Color2 [DarkGray]	1	4		9		cell organization and biogenesis;metabolic process;regulation of biological process;transport	cytoplasm;cytosol;endosome;Golgi;membrane;vacuole	protein binding		Endocytosis		1	3	1	522	0.013	1.887	1	58.9	5.22	1	1	0	3.44	18.4105	17.6688	18.715	20.3574	20.662	19.6222
	1.44114	1.9485	Pf04969, Pf05002, Pf09032	12301	Cacybp	ENSMUSG00000014226.10	Color2 [DarkGray]	1	4		1		cell differentiation;regulation of biological process;response to stimulus	cytoplasm;cytosol;nucleus	protein binding		Wnt signaling pathway		9	39	9	229	0	36.149	31	26.5	7.87	9	1	0	58.56	21.1401	21.525	21.4956	22.6737	24.5667	22.7659
	1.22224	1.94703	Pf00327, Pf08079	19989	Rpl7	ENSMUSG00000043716.13	Color2 [DarkGray]	1	4		1	Acetyl [N-Term]	metabolic process	cytoplasm;membrane;nucleus;ribosome	DNA binding;protein binding;RNA binding;structural molecule activity		Ribosome	Cytoplasmic Ribosomal Proteins;mRNA processing	12	56	12	270	0	49.066	37	31.4	10.89	12	3	0	124.07	22.5986	22.183	23.9386	25.3639	25.4008	23.7966
	1.11471	1.94519	Pf00646, Pf12937	71865	Fbxo30	ENSMUSG00000047648.13	Color2 [DarkGray]	1	4		10		metabolic process		catalytic activity;metal ion binding;protein binding	Antigen processing: Ubiquitination & Proteasome degradation;Neddylation			2	3	2	746	0.002	3.891	3	82.6	5.26	2	7	0	0	16.6021	15.2328	17.6839	18.632	19.059	17.6633
+	2.31847	1.94412	Pf13508	54342	Gnpnat1	ENSMUSG00000037722.7	Color2 [DarkGray]	1	4		14		metabolic process	endosome;Golgi;membrane	catalytic activity;protein binding	Synthesis of UDP-N-acetyl-glucosamine	Amino sugar and nucleotide sugar metabolism		2	12	2	184	0	8.193	14	20.8	7.69	2	7	0	33.71	20.5135	19.9227	20.794	22.702	22.4359	21.9246
	1.05217	1.93912	Pf00009, Pf01926, Pf02421, Pf02824	13494	Drg1	ENSMUSG00000020457.13	Color2 [DarkGray]	1	4		11			cytoplasm;cytosol;membrane	nucleotide binding;protein binding				2	4	2	367	0.001	4.642	6	40.5	8.9	2	0	0	1.65	19.8092	19.4142	17.2905	20.6846	21.462	20.1846
	1.39953	1.93861	Pf04182	233863	Gtf3c1	ENSMUSG00000032777.9	Color2 [DarkGray]	1	4		7		metabolic process;regulation of biological process	membrane;nucleus	DNA binding	RNA Polymerase III Transcription Initiation From Type 1 Promoter;RNA Polymerase III Transcription Initiation From Type 2 Promoter			1	4	1	2101	0.006	2.204	0	237.3	7.25	1	5	0	0	17.0046	15.761	16.9252	18.6419	19.2993	17.5655
	1.4905	1.93361	Pf00106, Pf01575, Pf02036, Pf08659, Pf13452, Pf13561, Pf14864	15488	Hsd17b4	ENSMUSG00000024507.6	Color2 [DarkGray]	1	4		18		cell differentiation;metabolic process	membrane;mitochondrion	catalytic activity;protein binding	alpha-linolenic acid (ALA) metabolism;Beta-oxidation of pristanoyl-CoA;Beta-oxidation of very long chain fatty acids;Synthesis of bile acids and bile salts via 7alpha-hydroxycholesterol	Metabolic pathways;Peroxisome;Primary bile acid biosynthesis	Steroid Biosynthesis	1	1	1	735	0.001	4.908	2	79.4	8.57	1	16	0	2.64	16.9675	17.2005	17.8949	19.0899	20.2928	18.4811
	1.85699	1.92674	Pf00175, Pf00258, Pf00667	18984	Por	ENSMUSG00000005514.14	Color2 [DarkGray]	1	4		5		metabolic process;regulation of biological process;response to stimulus	endoplasmic reticulum;membrane;mitochondrion	catalytic activity;nucleotide binding;protein binding	Cytochrome P450 - arranged by substrate type		Oxidation by Cytochrome P450	3	5	3	678	0	6.237	4	77	5.53	3	5	0	5.41	17.8955	17.8397	18.1318	19.2914	20.7703	19.5856
	2.10599	1.92607	Pf00106, Pf02719, Pf08659, Pf13460	56348	Hsd17b12	ENSMUSG00000027195.10	Color2 [DarkGray]	1	4		2		cell organization and biogenesis;metabolic process;regulation of biological process	endoplasmic reticulum;membrane	catalytic activity;protein binding	Synthesis of very long-chain fatty acyl-CoAs	Biosynthesis of unsaturated fatty acids;Fatty acid elongation;Fatty acid metabolism;Metabolic pathways;Steroid hormone biosynthesis		1	1	1	312	0.003	2.7	3	34.7	9.52	1	10	0	1.9	16.6505	16.1469	16.9215	18.7357	18.8908	17.8707
	1.21833	1.9258	Pf00176, Pf00271, Pf06839	74044	Ttf2	ENSMUSG00000033222.16	Color2 [DarkGray]	1	4		3		metabolic process;regulation of biological process	cytoplasm;cytosol;nucleus;spliceosomal complex	catalytic activity;DNA binding;metal ion binding;nucleotide binding		Thyroid hormone synthesis		2	4	2	1138	0.001	4.314	2	125.5	8.9	2	1	0	3.72	16.7236	17.1424	18.2674	18.9987	20.4295	18.4826
	1.64765	1.91847	Pf00270, Pf00271, Pf04851	13681	Eif4a1	ENSMUSG00000059796.16	Color2 [DarkGray]	1	4		11		metabolic process;regulation of biological process	cytoplasm;membrane	catalytic activity;DNA binding;nucleotide binding;protein binding;RNA binding	Deadenylation of mRNA;GTP hydrolysis and joining of the 60S ribosomal subunit;ISG15 antiviral mechanism;L13a-mediated translational silencing of Ceruloplasmin expression;Ribosomal scanning and start codon recognition;Translation initiation complex formati	RNA transport	Translation Factors	20	118	19	406	0	137.405	68	46.1	5.48	20	19	1	293.09	24.5085	23.3975	24.3722	26.5818	26.2104	25.2414
	1.10629	1.91594	Pf00004, Pf00910, Pf02367, Pf05496, Pf06068, Pf07726, Pf07728, Pf13191, Pf13207, Pf13238, Pf13401, Pf13521, Pf13671	69716	Trip13	ENSMUSG00000021569.9	Color2 [DarkGray]	1	4		13	Acetyl [N-Term]	cell differentiation;cell organization and biogenesis;metabolic process;regulation of biological process;response to stimulus	nucleus	catalytic activity;nucleotide binding;protein binding;RNA binding				2	3	2	432	0	7.223	5	48.3	5.86	2	0	0	7.36	18.5717	17.0394	19.4441	19.8378	21.0902	19.8751
	1.00612	1.91294	Pf00348	110196	Fdps	ENSMUSG00000059743.12	Color2 [DarkGray]	1	4		3		metabolic process;regulation of biological process	cytoplasm;cytosol;mitochondrion;organelle lumen	catalytic activity;metal ion binding;RNA binding	Cholesterol biosynthesis	HTLV-I infection;Influenza A;Metabolic pathways;Terpenoid backbone biosynthesis	Cholesterol Biosynthesis	2	3	2	353	0.001	4.297	7	40.6	5.66	2	9	0	0	18.2197	15.3489	16.455	19.0702	18.6867	18.0054
	1.91808	1.90988	Pf00023, Pf12796, Pf13606, Pf13637, Pf13857	105522	Ankrd28	ENSMUSG00000014496.7	Color2 [DarkGray]	1	4		14			nucleus	protein binding	COPII (Coat Protein 2) Mediated Vesicle Transport			2	5	2	1053	0	6.173	2	112.8	6.27	2	8	0	6.44	20.0789	19.1329	20.2597	21.7086	22.2038	21.2887
	1.32024	1.90906	Pf00349, Pf03727	216019	Hkdc1	ENSMUSG00000020080.8	Color2 [DarkGray]	1	4		10		cellular homeostasis;metabolic process	cytosol;mitochondrion	catalytic activity;nucleotide binding		Amino sugar and nucleotide sugar metabolism;Carbohydrate digestion and absorption;Carbon metabolism;Central carbon metabolism in cancer;Fructose and mannose metabolism;Galactose metabolism;Glycolysis / Gluconeogenesis;HIF-1 signaling pathway;Insulin signa		2	3	1	915	0.001	5.28	2	102.2	7.09	2	13	0	7.25	16.6188	16.8677	18.0957	18.7328	20.0926	18.4839
	1.39214	1.9078	Pf00069, Pf00786, Pf07714	70584	Pak4	ENSMUSG00000030602.13	Color2 [DarkGray]	1	4		7		cell death;cell organization and biogenesis;cellular component movement;metabolic process;regulation of biological process;response to stimulus	cytoplasm	catalytic activity;nucleotide binding;protein binding		Axon guidance;ErbB signaling pathway;Focal adhesion;MicroRNAs in cancer;Ras signaling pathway;Regulation of actin cytoskeleton;Renal cell carcinoma;T cell receptor signaling pathway	ErbB signaling pathway;Focal Adhesion;Integrin-mediated Cell Adhesion;Regulation of Actin Cytoskeleton	1	3	1	593	0.008	2.084	1	64.6	9.85	1	12	0	2.05	19.236	18.339	19.2231	21.904	20.6445	19.973
	1.72339	1.90009	Pf01399	23997	Psmd13	ENSMUSG00000025487.15	Color2 [DarkGray]	1	4		7		cell organization and biogenesis;metabolic process	cytosol;membrane;nucleus;proteasome	catalytic activity;protein binding;structural molecule activity	ABC-family proteins mediated transport;Activation of NF-kappaB in B cells;Antigen processing: Ubiquitination & Proteasome degradation;APC/C:Cdc20 mediated degradation of Securin;APC/C:Cdh1 mediated degradation of Cdc20 and other APC/C:Cdh1 targeted protei	Epstein-Barr virus infection;Proteasome	Proteasome Degradation;TNF-alpha NF-kB Signaling Pathway	7	25	7	376	0	19.122	20	42.8	5.71	7	130	0	33.84	20.013	19.7253	20.1535	21.6912	22.7722	21.1287
	1.45336	1.89303	Pf00153	11739	Slc25a4	ENSMUSG00000031633.4	Color2 [DarkGray]	1	4		8		cell organization and biogenesis;regulation of biological process;transport	membrane;mitochondrion;nucleus	protein binding;transporter activity	Regulation of insulin secretion	Calcium signaling pathway;cGMP-PKG signaling pathway;HTLV-I infection;Huntington's disease;Parkinson's disease	Electron Transport Chain;mRNA processing	10	98	3	298	0	51.308	35	32.9	9.72	10	10	0	203.06	21.7191	21.1404	22.329	23.1447	24.6186	23.1042
	0.824383	1.89108	Pf00670, Pf02254, Pf02826, Pf05221	269378;11615	Ahcy;Gm4737	ENSMUSG00000048087.5;ENSMUSG00000027597.15	Color2 [DarkGray]	1	4		16;2		defense response;metabolic process;response to stimulus;transport	cytoplasm;cytosol;nucleus	catalytic activity;metal ion binding;nucleotide binding;protein binding	Methylation;Sulfur amino acid metabolism	Cysteine and methionine metabolism;Metabolic pathways	Glutathione and one carbon metabolism;One Carbon Metabolism	2	6	2	432	0	7.814	6	47.7	6.54	2	10	0	13.18	20.0233	17.6396	16.6892	20.58	20.1634	19.282
	1.92123	1.89082	Pf00888, Pf10557	26965	Cul1	ENSMUSG00000029686.15	Color2 [DarkGray]	1	4		6		cell death;cell proliferation;metabolic process		catalytic activity;protein binding	Activated TLR4 signalling;Activation of NF-kappaB in B cells;Antigen processing: Ubiquitination & Proteasome degradation;Cyclin D associated events in G1;Dectin-1 mediated noncanonical NF-kB signaling;Degradation of beta-catenin by the destruction complex	Cell cycle;Circadian rhythm;Hedgehog signaling pathway;Herpes simplex infection;Oocyte meiosis;Protein processing in endoplasmic reticulum;TGF-beta signaling pathway;Ubiquitin mediated proteolysis;Wnt signaling pathway	Delta-Notch Signaling Pathway;TNF-alpha NF-kB Signaling Pathway;Wnt Signaling Pathway NetPath	2	11	2	776	0.001	4.772	2	89.6	8	2	88	0	9.42	18.2865	18.0537	18.968	20.3715	20.8833	19.7258
	0.683193	1.89077	Pf00011	80888	Hspb8	ENSMUSG00000041548.4	Color2 [DarkGray]	1	4		5			cytoplasm;cytosol;nucleus	protein binding	HSF1-dependent transactivation			4	5	4	196	0	12.856	33	21.5	5.02	4	4	0	7.76	18.0228	16.8704	20.4807	20.0582	21.6286	19.3594
	1.15683	1.88963	Pf00169, Pf00350, Pf01031, Pf02212	13430	Dnm2	ENSMUSG00000033335.17	Color2 [DarkGray]	1	4		9		cell organization and biogenesis;metabolic process;regulation of biological process;response to stimulus;transport	cytoplasm;cytoskeleton;cytosol;endosome;Golgi;membrane;nucleus	catalytic activity;nucleotide binding;protein binding	Clathrin-mediated endocytosis;Formation of annular gap junctions;Golgi Associated Vesicle Biogenesis;Lysosome Vesicle Biogenesis;MHC class II antigen presentation;NOSTRIN mediated eNOS trafficking;Recycling pathway of L1;Toll Like Receptor 4 (TLR4) Cascad	Bacterial invasion of epithelial cells;Endocrine and other factor-regulated calcium reabsorption;Endocytosis;Fc gamma R-mediated phagocytosis;Phospholipase D signaling pathway;Synaptic vesicle cycle	IL-5 Signaling Pathway	3	6	3	870	0	8.62	3	98.1	7.43	3	32	0	11.05	19.6897	18.5808	20.0584	20.7287	22.5859	20.6833
	0.92053	1.88547	Pf00079	12406	Serpinh1	ENSMUSG00000070436.12	Color2 [DarkGray]	1	4		7		cell organization and biogenesis;metabolic process;regulation of biological process	cytoplasm;endoplasmic reticulum;membrane;organelle lumen	enzyme regulator activity;protein binding;RNA binding	Collagen biosynthesis and modifying enzymes		Endochondral Ossification	5	15	5	417	0	24.544	17	46.5	8.82	5	4	0	30.81	18.8525	19.2688	19.7244	20.9824	22.8506	19.6691
	1.15343	1.88531	Pf03820	14057	Sfxn1	ENSMUSG00000021474.8	Color2 [DarkGray]	1	4		13		cell differentiation;transport	membrane;mitochondrion	transporter activity				3	7	3	322	0	10.982	12	35.6	9.23	3	0	0	11.52	18.2348	18.2303	18.5152	19.7851	21.6941	19.1571
	1.63261	1.88517	Pf00163, Pf01479	76846	Rps9	ENSMUSG00000006333.14	Color2 [DarkGray]	1	4		7		metabolic process;regulation of biological process	cytoplasm;membrane;nucleus;ribosome	RNA binding;structural molecule activity;translation regulator activity	Formation of a pool of free 40S subunits;Formation of the ternary complex, and subsequently, the 43S complex;GTP hydrolysis and joining of the 60S ribosomal subunit;L13a-mediated translational silencing of Ceruloplasmin expression;Major pathway of rRNA pr	Ribosome	mRNA processing	9	57	9	194	0	26.465	40	22.6	10.65	9	21	0	121.47	23.0363	22.9972	23.844	25.4843	25.7564	24.2924
	0.505107	1.8829	Pf04495, Pf13180	67151	Psmd9	ENSMUSG00000029440.15	Color2 [DarkGray]	1	4		5		cell death;cell organization and biogenesis;regulation of biological process	cytoplasm;nucleus	protein binding	ABC-family proteins mediated transport;Activation of NF-kappaB in B cells;Antigen processing: Ubiquitination & Proteasome degradation;APC/C:Cdc20 mediated degradation of Securin;APC/C:Cdh1 mediated degradation of Cdc20 and other APC/C:Cdh1 targeted protei		Proteasome Degradation	1	1	1	222	0.002	3.475	5	24.7	6.43	1	126	0	2.29	19.5169	14.9213	19.8972	19.8636	20.6028	19.5177
	1.72907	1.882	Pf00091, Pf03953	22142	Tuba1a	ENSMUSG00000072235.5	Color2 [DarkGray]	1	4		15		cell organization and biogenesis	cytoplasm;cytoskeleton;endosome;membrane;nucleus	catalytic activity;nucleotide binding;protein binding;structural molecule activity	Anchoring of the basal body to the plasma membrane;AURKA Activation by TPX2;Hedgehog 'off' state;Hedgehog 'on' state;Intraflagellar transport;Loss of Nlp from mitotic centrosomes;Recruitment of mitotic centrosome proteins and complexes;Recruitment of NuMA	Apoptosis;Gap junction;Phagosome		15	236	1	451	0	161.883	41	50.1	5.06	15	24	20	595.91	26.1728	25.863	26.4709	27.8919	28.914	27.3468
	1.32127	1.88045	Pf10373, Pf10374, Pf13414, Pf13424	226517	Smg7	ENSMUSG00000042772.15	Color2 [DarkGray]	1	4		1		cell organization and biogenesis;metabolic process;regulation of biological process;transport	cytoplasm;cytoskeleton;cytosol;nucleus	catalytic activity;DNA binding;protein binding;RNA binding	Nonsense Mediated Decay (NMD) enhanced by the Exon Junction Complex (EJC)	mRNA surveillance pathway		1	5	1	1138	0.002	3.112	1	126.8	7.99	1	4	0	7.04	16.7236	16.6498	17.5923	18.6666	19.9833	17.9571
	1.6325	1.88042	Pf00438, Pf02772, Pf02773	232087	Mat2a	ENSMUSG00000053907.10;ENSMUSG00000104463.2	Color2 [DarkGray]	1	4		6;CHR_MG184_PATCH		cell organization and biogenesis;metabolic process;response to stimulus	cytosol	catalytic activity;metal ion binding;nucleotide binding;protein binding		Biosynthesis of amino acids;Cysteine and methionine metabolism;Metabolic pathways	Methylation;One carbon metabolism and related pathways	8	38	7	395	0	46.151	27	43.7	6.48	8	5	1	64.37	21.7271	20.7432	21.5854	24.0391	23.0736	22.5844
	0.853779	1.88039	Pf01530, Pf01853	217127	Kat7;Myst2	ENSMUSG00000038909.16	Color2 [DarkGray]	1	4		11		cell organization and biogenesis;metabolic process;regulation of biological process;response to stimulus	cytosol;nucleus	catalytic activity;DNA binding;metal ion binding	HATs acetylate histones			7	14	7	613	0	22.295	14	70.6	8.72	7	3	0	19.56	19.6323	18.3529	19.2365	21.8703	21.9398	19.0527
	1.04999	1.8791	Pf00270, Pf00271	30959	Ddx25	ENSMUSG00000032101.6	Color2 [DarkGray]	1	4		9		cell differentiation;development;metabolic process;regulation of biological process;transport	cytoplasm;nucleus;spliceosomal complex	catalytic activity;nucleotide binding;RNA binding			mRNA processing	1	3	1	484	0.012	1.918	2	54.8	5.99	1	1	0	0	22.2319	19.7173	21.5201	23.7012	22.3732	23.0322
	0.995418	1.87656	Pf00579, Pf01588	107271	Yars		Color2 [DarkGray]	1	4		4		metabolic process	cytoplasm;cytosol	catalytic activity;nucleotide binding;RNA binding		Aminoacyl-tRNA biosynthesis		2	2	2	528	0.001	5.818	4	59.1	7.01	2	1	0	2.72	18.4363	16.2406	17.7083	19.3674	20.3694	18.278
	1.10589	1.87418	Pf00108, Pf00109, Pf02803	231086	Hadhb	ENSMUSG00000059447.13	Color2 [DarkGray]	1	4		5		metabolic process	endoplasmic reticulum;membrane;mitochondrion	catalytic activity;nucleotide binding;protein binding;RNA binding	Acyl chain remodeling of CL;Beta oxidation of decanoyl-CoA to octanoyl-CoA-CoA;Beta oxidation of hexanoyl-CoA to butanoyl-CoA;Beta oxidation of lauroyl-CoA to decanoyl-CoA-CoA;Beta oxidation of myristoyl-CoA to lauroyl-CoA;Beta oxidation of octanoyl-CoA t	Fatty acid degradation;Fatty acid elongation;Fatty acid metabolism;Metabolic pathways;Valine, leucine and isoleucine degradation	Fatty Acid Beta Oxidation	2	4	2	475	0	7.229	7	51.4	9.38	2	20	0	9.22	18.2756	17.2392	18.3373	20.1214	20.8844	18.4689
	1.36681	1.87416	Pf00107, Pf08240, Pf13602	26949	Vat1	ENSMUSG00000034993.7	Color2 [DarkGray]	1	4		11		metabolic process;regulation of biological process	cytoplasm;membrane;mitochondrion	catalytic activity;metal ion binding	Neutrophil degranulation			3	6	3	406	0	8.446	10	43.1	6.37	3	3	0	12.14	18.7181	17.6672	19.0329	19.8314	21.3257	19.8837
	0.826373	1.87297	Pf00125, Pf15630	15078;15081	H3f3a;H3f3b	ENSMUSG00000016559.14;ENSMUSG00000060743.12	Color2 [DarkGray]	1	4		1;11		cell differentiation;cell organization and biogenesis;cell proliferation;regulation of biological process;response to stimulus	chromosome;nucleus	DNA binding;protein binding	Activated PKN1 stimulates transcription of AR (androgen receptor) regulated genes KLK2 and KLK3;B-WICH complex positively regulates rRNA expression;Factors involved in megakaryocyte development and platelet production;Meiotic Recombination;Meiotic Synapsi	Alcoholism;Systemic lupus erythematosus;Transcriptional misregulation in cancer	PluriNetWork	11	150	2	136	0	82.849	49	15.3	11.27	11	39	0	330.1	21.5244	18.3126	18.8932	21.6988	21.9034	20.747
	1.50338	1.87013	Pf02994	381591	L1td1	ENSMUSG00000087166.9	Color2 [DarkGray]	1	4		4				RNA binding				18	106	17	782	0	74.93	26	88.1	5.45	18	0	1	266.84	23.0947	23.3208	23.8696	25.6767	25.9622	24.2566
	2.27172	1.86942	Pf00317, Pf02867, Pf03477	20133	Rrm1	ENSMUSG00000030978.10	Color2 [DarkGray]	1	4		7		cell organization and biogenesis;cell proliferation;metabolic process;response to stimulus	cytoplasm;cytosol	catalytic activity;nucleotide binding;protein binding	Interconversion of nucleotide di- and triphosphates	Glutathione metabolism;Metabolic pathways;Purine metabolism;Pyrimidine metabolism	Nucleotide Metabolism;Purine metabolism	4	14	4	792	0	12.417	5	90.2	6.7	4	9	0	19.81	18.5115	18.3306	19.0965	20.1967	21.008	20.3421
	1.31578	1.86425	Pf08662	229317	Eif2a	ENSMUSG00000027810.14	Color2 [DarkGray]	1	4		3		cell organization and biogenesis;metabolic process;regulation of biological process;response to stimulus	cytoplasm	protein binding;RNA binding			IL-6 signaling Pathway	10	66	10	581	0	39.824	22	64.4	8.91	10	1	0	99.88	21.2003	21.9743	22.2026	23.0954	24.8364	23.038
	1.41243	1.86224	Pf00013, Pf13014	18521	Pcbp2	ENSMUSG00000056851.13	Color2 [DarkGray]	1	4		15		defense response;metabolic process;regulation of biological process;response to stimulus	cytoplasm;cytosol;membrane;nucleus	DNA binding;protein binding;RNA binding	mRNA Splicing - Major Pathway		mRNA processing	13	80	9	362	0	74.352	53	38.2	6.79	13	5	0	176.02	23.0621	22.262	22.3364	24.5457	25.3117	23.3898
	1.39567	1.86204	Pf03372, Pf14529	11792	Apex1	ENSMUSG00000035960.13	Color2 [DarkGray]	1	4		14		cell organization and biogenesis;cellular homeostasis;metabolic process;regulation of biological process;response to stimulus	cytoplasm;endoplasmic reticulum;mitochondrion;nucleus	catalytic activity;DNA binding;metal ion binding;protein binding;RNA binding	Abasic sugar-phosphate removal via the single-nucleotide replacement pathway;Displacement of DNA glycosylase by APEX1;PCNA-Dependent Long Patch Base Excision Repair;POLB-Dependent Long Patch Base Excision Repair	Base excision repair		2	7	2	317	0	6.556	9	35.5	7.91	2	10	0	7.18	17.9964	16.1107	17.1587	19.5294	18.7922	18.5304
	1.44234	1.85834	Pf00928, Pf01217	55946	Ap3m1	ENSMUSG00000021824.12	Color2 [DarkGray]	1	4		14		cellular component movement;transport	Golgi;membrane	protein binding		Lysosome		2	11	2	418	0	6.517	8	46.9	6.93	2	1	0	11.2	18.7058	18.0125	19.1262	20.5433	21.3076	19.5687
	1.59947	1.85701	Pf00009, Pf00679, Pf03144, Pf03764, Pf14492	13629	Eef2	ENSMUSG00000034994.10	Color2 [DarkGray]	1	4		10		cell differentiation;cell proliferation;metabolic process;regulation of biological process;response to stimulus	cytoplasm;cytosol;membrane;nucleus;ribosome	catalytic activity;nucleotide binding;protein binding;RNA binding	Neutrophil degranulation;Peptide chain elongation;Protein methylation;Synthesis of diphthamide-EEF2	AMPK signaling pathway;Oxytocin signaling pathway	Translation Factors	24	116	23	858	0	114.217	36	95.3	6.83	24	14	1	257.88	24.0348	23.4697	24.2791	25.8208	26.5895	24.9444
	1.24336	1.85412	Pf00004, Pf01434, Pf05496, Pf06068, Pf06480, Pf07724, Pf07728, Pf13191, Pf13401	69597	Afg3l2	ENSMUSG00000024527.9	Color2 [DarkGray]	1	4		18		cell organization and biogenesis;cellular homeostasis;metabolic process;regulation of biological process;response to stimulus;transport	membrane;mitochondrion	catalytic activity;metal ion binding;nucleotide binding;protein binding	Processing of SMDT1		mRNA processing	5	9	5	802	0	12.511	6	89.5	8.6	5	4	0	16.72	18.9103	19.3455	19.974	20.7494	22.5145	20.5284
	1.118	1.85242	Pf00888, Pf10557	71745	Cul2	ENSMUSG00000024231.14	Color2 [DarkGray]	1	4		18		metabolic process		catalytic activity;protein binding	Neddylation;Oxygen-dependent proline hydroxylation of Hypoxia-inducible Factor Alpha	HIF-1 signaling pathway;Pathways in cancer;Renal cell carcinoma;Ubiquitin mediated proteolysis		4	15	4	745	0	10.52	5	86.8	7.01	4	12	0	9.07	19.5857	17.9727	19.9094	20.2882	21.9654	20.7715
	0.681674	1.85102	Pf00018, Pf00169, Pf00307, Pf00621, Pf07653, Pf14604	54126	Arhgef7		Color2 [DarkGray]	1	4		8		cell differentiation;cell organization and biogenesis;cellular component movement;regulation of biological process;response to stimulus	cytoplasm;cytosol;membrane;vacuole	protein binding	EGFR downregulation;Ephrin signaling;G alpha (12/13) signalling events;NRAGE signals death through JNK;Rho GTPase cycle;Signalling by NGF	Regulation of actin cytoskeleton	Integrin-mediated Cell Adhesion;Regulation of Actin Cytoskeleton	2	5	2	862	0	7.72	3	97	6.8	2	20	0	8.66	15.7911	18.0915	19.0711	19.3291	20.898	18.2796
	1.96827	1.84977	Pf00177	20103	Rps5		Color2 [DarkGray]	1	4		7	Acetyl [N-Term]	cell organization and biogenesis;metabolic process;regulation of biological process	membrane;ribosome	RNA binding;structural molecule activity		Ribosome	Cytoplasmic Ribosomal Proteins	5	27	5	204	0	27.819	31	22.9	9.72	5	2	0	86.13	21.8108	21.3993	20.782	22.8823	23.7423	22.9169
	1.9172	1.84853	Pf13871, Pf13872	243272	Sbno1		Color2 [DarkGray]	1	4		5		regulation of biological process					mRNA processing	1	3	1	1390	0.003	2.7	1	153.6	8.07	1	1	0	0	15.8747	15.7858	15.7955	17.4873	18.4738	17.0404
	1.43829	1.84679	Pf00133, Pf01406, Pf08264, Pf09334	105148	Iars	ENSMUSG00000037851.13	Color2 [DarkGray]	1	4		13		cell differentiation;metabolic process;regulation of biological process	cytoplasm;cytosol;membrane	catalytic activity;nucleotide binding;protein binding;RNA binding		Aminoacyl-tRNA biosynthesis		8	17	8	1262	0	20.711	6	144.2	6.55	8	1	0	20.1	21.5334	20.2566	21.287	22.6567	23.739	22.2217
	0.786977	1.8458	Pf00270, Pf00271	192170	Eif4a3	ENSMUSG00000025580.15	Color2 [DarkGray]	1	4		11		metabolic process;regulation of biological process;response to stimulus;transport	cytoplasm;membrane;nucleus;spliceosomal complex	catalytic activity;nucleotide binding;RNA binding	Cleavage of Growing Transcript in the Termination Region;Deadenylation of mRNA;ISG15 antiviral mechanism;mRNA 3'-end processing;mRNA Splicing - Major Pathway;Nonsense Mediated Decay (NMD) enhanced by the Exon Junction Complex (EJC);Transport of Mature mRN	mRNA surveillance pathway;RNA transport;Spliceosome	mRNA processing;TNF-alpha NF-kB Signaling Pathway	2	22	1	411	0	12.393	6	46.8	6.73	2	25	0	48.48	18.9715	15.9728	18.9815	20.2379	20.2262	18.9991
	1.55989	1.84479	Pf00400	14694	Gnb2l1;Rack1	ENSMUSG00000020372.15	Color2 [DarkGray]	1	4		11		cell death;cell differentiation;cellular homeostasis;development;metabolic process;regulation of biological process;response to stimulus	cytoplasm;cytosol;membrane;mitochondrion;nucleus;ribosome	enzyme regulator activity;protein binding;receptor activity;RNA binding	Regulation of TNFR1 signaling;TNFR1-induced NFkappaB signaling pathway;TNFR1-mediated ceramide production	Measles	IL-2 Signaling Pathway;IL-3 Signaling Pathway;TNF-alpha NF-kB Signaling Pathway	8	53	8	317	0	41.702	37	35.1	7.69	8	10	0	106.52	22.7996	21.5345	21.7583	24.4494	24.02	23.1573
	1.42735	1.84455	Pf00557, Pf08512, Pf08644, Pf14826	114741	Supt16;Supt16h		Color2 [DarkGray]	1	4		14		cell organization and biogenesis;metabolic process;regulation of biological process;response to stimulus	chromosome;nucleus	protein binding;RNA binding				13	56	13	1047	0	54.338	15	119.7	5.66	13	0	0	105.81	22.791	22.1071	22.6253	24.4966	25.2506	23.3097
	0.781105	1.84254	Pf01145	18673	Phb	ENSMUSG00000038845.11	Color2 [DarkGray]	1	4		11		cell differentiation;cell organization and biogenesis;metabolic process;regulation of biological process;response to stimulus	cell surface;cytoplasm;endosome;membrane;mitochondrion;nucleus	DNA binding;protein binding	Interleukin-20 family signaling;Processing of SMDT1;RAF activation			8	43	8	272	0	50.348	31	29.8	5.76	8	12	0	146.31	20.6081	23.2064	23.2106	23.3615	25.4833	23.7079
	1.02872	1.84188	Pf12171, Pf12756	52521	Zfp622	ENSMUSG00000052253.5	Color2 [DarkGray]	1	4		15		regulation of biological process;response to stimulus	cytoplasm;cytosol;Golgi;nucleus	metal ion binding;RNA binding			mRNA processing	4	12	4	476	0	13.415	11	53.4	6.1	4	1	0	12.45	18.9882	17.7784	20.3967	21.0281	21.455	20.2059
	1.69368	1.84068	Pf00928	11773	Ap2m1	ENSMUSG00000022841.14	Color2 [DarkGray]	1	4		16		cell organization and biogenesis;metabolic process;regulation of biological process;transport	membrane;mitochondrion	protein binding	Cargo recognition for clathrin-mediated endocytosis;Formation of annular gap junctions;LDL clearance;MHC class II antigen presentation;Recycling pathway of L1;Retrograde neurotrophin signalling;Trafficking of GluR2-containing AMPA receptors;VLDLR internal	Endocrine and other factor-regulated calcium reabsorption;Endocytosis;Huntington's disease;Synaptic vesicle cycle		3	9	3	435	0	13.034	7	49.6	9.54	3	40	0	14.43	21.4326	20.5539	21.3968	23.0843	23.5976	22.2235
	0.786093	1.8381	Pf01233, Pf02799	18108	Nmt2	ENSMUSG00000026643.16	Color2 [DarkGray]	1	4		2		metabolic process	cytoplasm;cytosol;Golgi;membrane	catalytic activity	Inactivation, recovery and regulation of the phototransduction cascade;Signaling by GPCR			3	5	2	529	0	8.647	7	60.4	7.8	3	5	0	8.42	17.8082	17.7976	19.9666	19.4275	21.9593	19.6999
	1.47884	1.83785	Pf02270	68705	Gtf2f2	ENSMUSG00000067995.4	Color2 [DarkGray]	1	4		14		metabolic process;regulation of biological process	cytoskeleton;nucleus	catalytic activity;DNA binding;nucleotide binding;protein binding	FGFR2 alternative splicing;Formation of RNA Pol II elongation complex;Formation of the Early Elongation Complex;mRNA Capping;mRNA Splicing - Major Pathway;mRNA Splicing - Minor Pathway;RNA Pol II CTD phosphorylation and interaction with CE;RNA Polymerase	Basal transcription factors	Estrogen signaling;Eukaryotic Transcription Initiation	5	23	5	249	0	11.674	18	28.4	9.22	5	29	0	26.04	20.4657	19.9502	21.0273	22.1565	23.2281	21.5721
	1.16799	1.83239		230793	Ahdc1	ENSMUSG00000037692.14	Color2 [DarkGray]	1	4		4				DNA binding				11	20	11	1594	0	31.257	8	168	8.97	11	0	0	20.5	20.0954	19.5479	19.9456	22.6644	22.1319	20.2899
	0.798479	1.82341	Pf07001	227723	Prrc2b	ENSMUSG00000039262.16	Color2 [DarkGray]	1	4		2		cell differentiation		RNA binding				1	7	1	1486	0.002	3.93	1	160.8	8.16	1	0	0	18.99	16.3718	18.7748	19.8569	20.0409	20.6012	19.8316
	1.70136	1.82033	Pf02985, Pf03810, Pf13513	16211	Kpnb1	ENSMUSG00000001440.5	Color2 [DarkGray]	1	4		11	Acetyl [N-Term]	cell organization and biogenesis;cellular component movement;regulation of biological process;response to stimulus;transport	cytoplasm;cytosol;membrane;nucleus	protein binding;RNA binding;transporter activity	Activation of DNA fragmentation factor;Neutrophil degranulation;Regulation of cholesterol biosynthesis by SREBP (SREBF)	RNA transport	PluriNetWork	7	60	7	876	0	44.113	9	97.1	4.78	7	14	0	176.63	22.308	22.6808	23.1334	24.3547	25.3301	23.8985
	1.39095	1.80639	Pf04727, Pf11841	140579	Elmo2	ENSMUSG00000017670.16	Color2 [DarkGray]	1	4		2		cell death;cell organization and biogenesis;cellular component movement;response to stimulus;transport	cytoplasm;cytosol;membrane	protein binding	PTK6 Regulates RHO GTPases, RAS GTPase and MAP kinases;Regulation of actin dynamics for phagocytic cup formation;VEGFA-VEGFR2 Pathway	Bacterial invasion of epithelial cells		1	2	1	732	0.002	2.8	1	83.8	5.95	1	12	0	0	17.686	16.7432	18.6259	19.6168	19.879	18.9785
	1.54467	1.80601	Pf01145	12034	Phb2	ENSMUSG00000004264.17	Color2 [DarkGray]	1	4		6		cell organization and biogenesis;metabolic process;regulation of biological process;response to stimulus;transport	cell surface;cytoplasm;membrane;mitochondrion;nucleus	protein binding	Processing of SMDT1			14	65	14	299	0	72.63	49	33.3	9.83	14	3	0	154.92	23.0245	23.3703	23.924	25.0086	26.1535	24.5747
	1.09904	1.8059	Pf00467, Pf03439, Pf04731, Pf07223, Pf11029, Pf11942, Pf12815	20924	Supt5;Supt5h	ENSMUSG00000003435.9	Color2 [DarkGray]	1	4		7		development;metabolic process;regulation of biological process	nucleus	DNA binding;protein binding;RNA binding	Formation of RNA Pol II elongation complex;Formation of the Early Elongation Complex;mRNA Capping;RNA Pol II CTD phosphorylation and interaction with CE;RNA Polymerase II Pre-transcription Events;RNA polymerase II transcribes snRNA genes;TP53 Regulates Tr		mRNA processing	6	32	6	1082	0	19.329	6	120.6	5.05	6	14	0	49.54	20.5538	19.5748	20.3825	21.8216	23.2782	20.829
	1.29242	1.8042	Pf00102, Pf00782	80915	Dusp12	ENSMUSG00000026659.13	Color2 [DarkGray]	1	4		1		metabolic process;regulation of biological process	cytoplasm;cytosol;nucleus	catalytic activity;metal ion binding;protein binding				1	4	1	339	0.035	1.494	2	37.1	7.99	1	0	0	0	16.479	14.7218	16.3677	17.7615	18.1654	17.0541
	1.00682	1.80322	Pf01159, Pf03868	19988	Rpl6	ENSMUSG00000029614.13	Color2 [DarkGray]	1	4		5		cell organization and biogenesis;metabolic process	cytoplasm;membrane;nucleus;ribosome	protein binding;RNA binding;structural molecule activity	Formation of a pool of free 40S subunits;GTP hydrolysis and joining of the 60S ribosomal subunit;L13a-mediated translational silencing of Ceruloplasmin expression;Major pathway of rRNA processing in the nucleolus and cytosol;Nonsense Mediated Decay (NMD)	Ribosome	Cytoplasmic Ribosomal Proteins;TNF-alpha NF-kB Signaling Pathway	14	110	14	296	0	77.743	41	33.5	10.7	14	18	0	210.12	24.2531	24.0604	25.9792	27.0641	27.223	25.4151
	1.22471	1.80124	Pf00085, Pf13098, Pf13848, Pf13899, Pf13905	71853	Pdia6		Color2 [DarkGray]	1	4		12		cellular homeostasis;metabolic process;regulation of biological process;response to stimulus;transport	cytosol;endoplasmic reticulum;membrane;organelle lumen	catalytic activity		Protein processing in endoplasmic reticulum		6	14	6	440	0	34.158	20	48.1	5.14	6	1	0	45.68	20.8139	21.1328	20.9125	22.1883	24.1167	21.9579
	0.958148	1.79891	Pf00025, Pf00071, Pf08477	64143	Ralb	ENSMUSG00000004451.14	Color2 [DarkGray]	1	4		1		cell communication;cell death;cell division;regulation of biological process;response to stimulus	membrane;vacuole	catalytic activity;nucleotide binding;protein binding		Pancreatic cancer;Pathways in cancer;Phospholipase D signaling pathway;Rap1 signaling pathway;Ras signaling pathway	EGFR1 Signaling Pathway	2	5	2	206	0.001	5.842	9	23.3	6.62	2	6	0	7.99	19.5883	18.0681	20.4468	20.7149	22.2374	20.5477
	1.29376	1.79842	Pf00410	267019	Rps15a	ENSMUSG00000008683.16	Color2 [DarkGray]	1	4		7		metabolic process;regulation of biological process;response to stimulus	cytoplasm;membrane;mitochondrion;ribosome	RNA binding;structural molecule activity	Formation of a pool of free 40S subunits;Formation of the ternary complex, and subsequently, the 43S complex;GTP hydrolysis and joining of the 60S ribosomal subunit;L13a-mediated translational silencing of Ceruloplasmin expression;Nonsense Mediated Decay	Ribosome	Cytoplasmic Ribosomal Proteins	6	33	6	130	0	21.402	41	14.8	10.13	6	18	0	65.71	22.5922	22.2027	22.9802	24.8009	25.1828	23.1868
	1.10577	1.78273	Pf05175, Pf06325, Pf08241, Pf12847, Pf13489, Pf13649, Pf13847	15469	Prmt1	ENSMUSG00000109324.1	Color2 [DarkGray]	1	4		7		cell organization and biogenesis;metabolic process;regulation of biological process	cytoplasm;cytosol;membrane;nucleus	catalytic activity;DNA binding;nucleotide binding;protein binding;RNA binding	RMTs methylate histone arginines;RUNX1 regulates genes involved in megakaryocyte differentiation and platelet function	FoxO signaling pathway;Glucagon signaling pathway	mRNA processing;Tryptophan metabolism	5	20	5	371	0	20.571	19	42.4	5.43	5	12	0	25.81	19.7546	17.5775	18.5854	20.6718	20.9971	19.5968
	1.49456	1.7822	Pf05405	11950	Atp5f1	ENSMUSG00000000563.17	Color2 [DarkGray]	1	4		3		metabolic process;transport	membrane;mitochondrion;nucleus	catalytic activity;transporter activity	Cristae formation;Formation of ATP by chemiosmotic coupling	Alzheimer's disease;Huntington's disease;Metabolic pathways;Oxidative phosphorylation;Parkinson's disease	Electron Transport Chain;Oxidative phosphorylation	5	18	5	256	0	23.072	23	28.9	9.06	5	14	0	41.71	21.6968	21.0923	21.731	22.905	24.3022	22.6596
	1.10214	1.78073	Pf01247	100043423;57808;100042363;100302576;100040169;100046034;100048620	Rpl35a-ps4;Rpl35a;Rpl35a-ps2;Gm10243;Rpl35a-ps5;LOC100862595;Gm14279;LOC100048620	ENSMUSG00000060636.13	Color2 [DarkGray]	1	4		1;16;2;5;6		metabolic process	membrane;mitochondrion;ribosome	RNA binding;structural molecule activity	Formation of a pool of free 40S subunits;GTP hydrolysis and joining of the 60S ribosomal subunit;L13a-mediated translational silencing of Ceruloplasmin expression;Major pathway of rRNA processing in the nucleolus and cytosol;Nonsense Mediated Decay (NMD)	Ribosome	Cytoplasmic Ribosomal Proteins	6	55	6	110	0	18.892	31	12.5	10.89	6	17	0	67.74	22.2282	22.4969	23.8209	24.8936	25.4731	23.5214
	0.564463	1.77356	Pf04718	27425	Atp5l	ENSMUSG00000038717.8	Color2 [DarkGray]	1	4		9		metabolic process;transport	membrane;mitochondrion	catalytic activity;transporter activity	Cristae formation;Formation of ATP by chemiosmotic coupling	Metabolic pathways;Oxidative phosphorylation	Electron Transport Chain;Oxidative phosphorylation	2	6	2	103	0	9.845	23	11.4	9.74	2	11	0	15.49	15.4857	19.2972	18.7379	19.0537	21.0643	18.7235
	1.27549	1.7731	Pf01214	13001	Csnk2b	ENSMUSG00000024387.13	Color2 [DarkGray]	1	4		17		metabolic process;regulation of biological process;response to stimulus	chromosome;cytoplasm;membrane;nucleus	catalytic activity;enzyme regulator activity;metal ion binding;protein binding	Condensation of Prometaphase Chromosomes;Cooperation of PDCL (PhLP1) and TRiC/CCT in G-protein beta folding;Neutrophil degranulation;Receptor Mediated Mitophagy;Regulation of PTEN stability and activity;Regulation of TP53 Activity through Phosphorylation;	Adherens junction;Epstein-Barr virus infection;Herpes simplex infection;Measles;NF-kappa B signaling pathway;Ribosome biogenesis in eukaryotes;Tight junction;Wnt signaling pathway	TNF-alpha NF-kB Signaling Pathway;Wnt Signaling Pathway NetPath	2	2	2	215	0.001	5.848	9	24.9	5.55	2	49	0	5.01	18.2199	17.8575	18.8183	19.4339	21.2479	19.5333
	0.780732	1.76913	Pf10421	246730	Oas1a	ENSMUSG00000052776.10	Color2 [DarkGray]	1	4		5		defense response;metabolic process;regulation of biological process;response to stimulus	cytoplasm;cytosol;endoplasmic reticulum;mitochondrion;nucleus	catalytic activity;metal ion binding;nucleotide binding;protein binding;RNA binding		Hepatitis C;Herpes simplex infection;Influenza A;Measles;NOD-like receptor signaling pathway	mRNA processing	2	2	2	367	0	7.649	8	42.4	8.09	2	6	0	7.49	16.5114	19.2871	19.1307	19.5856	21.1387	19.5123
	1.68454	1.76773	Pf00481	14208	Ppm1g	ENSMUSG00000029147.10	Color2 [DarkGray]	1	4		5		metabolic process;regulation of biological process	membrane;nucleus	catalytic activity;metal ion binding;protein binding			mRNA processing	4	31	4	542	0	11.298	6	58.7	4.39	4	1	0	26.29	20.3238	19.8481	20.8129	22.0005	22.8086	21.4789
	0.925928	1.76332		72672	Zfp518a	ENSMUSG00000049164.6	Color2 [DarkGray]	1	4		19		metabolic process;regulation of biological process	nucleus	DNA binding;metal ion binding				17	24	17	1478	0	49.005	13	165.5	8.98	17	0	0	37.06	20.4385	19.0262	20.0603	22.6054	22.1491	20.0605
	1.32923	1.7629	Pf00091, Pf03953	22145	Tuba4a	ENSMUSG00000026202.13	Color2 [DarkGray]	1	4		1		cell organization and biogenesis	cytoplasm;cytoskeleton	catalytic activity;nucleotide binding;protein binding;structural molecule activity	Anchoring of the basal body to the plasma membrane;AURKA Activation by TPX2;Hedgehog 'off' state;Hedgehog 'on' state;Intraflagellar transport;Loss of Nlp from mitotic centrosomes;Platelet degranulation;Recruitment of mitotic centrosome proteins and comple	Apoptosis;Gap junction;Phagosome		11	162	3	448	0	131.788	26	49.9	5.06	11	28	0	343.4	22.5827	22.1698	23.1552	24.1308	25.4585	23.6071
	1.11052	1.76277	Pf00928	213827	Arcn1	ENSMUSG00000032096.16	Color2 [DarkGray]	1	4		9		response to stimulus;transport	cytoplasm;endoplasmic reticulum;Golgi;membrane	RNA binding	COPI-dependent Golgi-to-ER retrograde traffic;COPI-mediated anterograde transport			5	13	5	511	0	14.448	8	57.2	6.21	5	11	0	12.11	18.9645	18.8034	19.619	20.8347	22.1378	19.7026
	1.02849	1.7599	Pf00373, Pf00769, Pf09379, Pf09380	19684	Rdx	ENSMUSG00000032050.17	Color2 [DarkGray]	1	4		9		cell organization and biogenesis;regulation of biological process;response to stimulus	cytoplasm;cytoskeleton;membrane	protein binding;RNA binding		MicroRNAs in cancer;Proteoglycans in cancer;Regulation of actin cytoskeleton	Regulation of Actin Cytoskeleton	5	14	5	583	0	13.357	6	68.5	6.2	5	4	0	11.73	18.7344	19.5798	19.4307	19.9756	22.4906	20.5584
	1.2888	1.75715	Pf00069, Pf07714	20815	Srpk1	ENSMUSG00000004865.15	Color2 [DarkGray]	1	4		17		cell differentiation;cell organization and biogenesis;metabolic process;regulation of biological process;response to stimulus	cytoplasm;cytosol;endoplasmic reticulum;membrane;nucleus	catalytic activity;metal ion binding;nucleotide binding;protein binding;RNA binding		Herpes simplex infection	mRNA processing	5	14	5	648	0	15.44	10	73	6.19	5	2	0	14.76	19.5608	18.5876	20.0511	21.4744	21.7699	20.2267
	0.897383	1.75697	Pf01221	68097	Dynll2	ENSMUSG00000020483.14	Color2 [DarkGray]	1	4		11		cell organization and biogenesis;cellular component movement;regulation of biological process;transport	cytoplasm;cytoskeleton;membrane;nucleus	catalytic activity;motor activity;protein binding	Activation of BMF and translocation to mitochondria;Amplification of signal from unattached kinetochores via a MAD2 inhibitory signal;COPI-independent Golgi-to-ER retrograde traffic;COPI-mediated anterograde transport;HSP90 chaperone cycle for steroid	Vasopressin-regulated water reabsorption		2	20	1	89	0	12.603	21	10.3	7.37	2	43	1	23.12	21.1708	18.5547	19.9984	22.4521	21.8363	20.7063
	1.5785	1.75672	Pf01602, Pf13646, Pf14796	11774	Ap3b1	ENSMUSG00000021686.4	Color2 [DarkGray]	1	4		13		cell organization and biogenesis;cellular component movement;coagulation;regulation of biological process;transport	Golgi;membrane	protein binding	Golgi Associated Vesicle Biogenesis	Lysosome		2	7	2	1105	0.002	3.762	2	122.7	5.66	2	6	0	0	18.796	17.7498	17.7378	19.987	20.4169	19.1498
	1.357	1.75607	Pf00488, Pf01624, Pf05188, Pf05190, Pf05192	17685	Msh2	ENSMUSG00000024151.13	Color2 [DarkGray]	1	4		17		cell differentiation;cell organization and biogenesis;metabolic process;regulation of biological process;response to stimulus	membrane;nucleus	catalytic activity;DNA binding;metal ion binding;nucleotide binding;protein binding	Mismatch repair (MMR) directed by MSH2:MSH3 (MutSbeta);Mismatch repair (MMR) directed by MSH2:MSH6 (MutSalpha)	Colorectal cancer;Mismatch repair;Pathways in cancer;Platinum drug resistance	Mismatch repair	21	98	21	935	0	90.939	30	104.1	5.96	21	9	0	248.4	23.4803	23.0719	24.1515	24.9672	26.3418	24.6629
	1.29302	1.75416	Pf00566, Pf12068	66687	Tbc1d15	ENSMUSG00000020130.9	Color2 [DarkGray]	1	4		10		regulation of biological process;transport	cytoplasm;extracellular;mitochondrion	enzyme regulator activity;protein binding	TBC/RABGAPs			2	3	2	671	0.002	3.924	3	76.5	5.3	2	4	0	0	16.8748	16.3636	17.6974	18.6047	19.6617	17.9319
	1.54021	1.75325	Pf00133, Pf01406, Pf08264, Pf09334	107045	Lars	ENSMUSG00000024493.8	Color2 [DarkGray]	1	4		18		cell communication;cell organization and biogenesis;metabolic process;regulation of biological process;response to stimulus;transport	cytoplasm;cytosol;endoplasmic reticulum;vacuole	catalytic activity;enzyme regulator activity;nucleotide binding		Aminoacyl-tRNA biosynthesis		16	49	16	1178	0	52.584	14	134.1	7.05	16	1	0	90.31	22.1367	21.8338	22.189	23.6251	24.7718	23.0225
	1.15189	1.74799	Pf00085, Pf07449, Pf13098, Pf13905	105245	Txndc5	ENSMUSG00000038991.16	Color2 [DarkGray]	1	4		13		cellular homeostasis;metabolic process;regulation of biological process;response to stimulus;transport	endoplasmic reticulum;organelle lumen	catalytic activity	Lysosome Vesicle Biogenesis;Neutrophil degranulation	Protein processing in endoplasmic reticulum		2	2	2	417	0.001	5.215	5	46.4	5.78	2	9	0	2.01	18.0121	17.9934	18.3015	19.0576	21.2599	19.2335
	1.21931	1.74337	Pf00386, Pf12287	232560	Caprin2	ENSMUSG00000030309.16	Color2 [DarkGray]	1	4		6		cell differentiation;regulation of biological process	cytoplasm;cytosol;membrane;mitochondrion;nucleus	metal ion binding;protein binding;RNA binding				12	51	12	1031	0	56.123	15	114.4	6.81	12	0	0	85.83	21.9466	20.5182	21.9123	24.1439	22.8892	22.5741
	1.67175	1.73901	Pf02121	56305	Pitpnb	ENSMUSG00000050017.11	Color2 [DarkGray]	1	4		5		transport	cytoplasm;Golgi	transporter activity	PI and PC transport between ER and Golgi membranes			2	3	2	271	0.001	4.653	8	31.5	6.95	2	6	0	6.37	18.3557	16.8464	17.8268	19.7061	19.4174	19.1224
	1.05896	1.73658	Pf01399	69077	Psmd11	ENSMUSG00000017428.16	Color2 [DarkGray]	1	4		11		cell differentiation;cell organization and biogenesis;metabolic process	membrane;nucleus;proteasome	protein binding;structural molecule activity	ABC-family proteins mediated transport;Activation of NF-kappaB in B cells;Antigen processing: Ubiquitination & Proteasome degradation;APC/C:Cdc20 mediated degradation of Securin;APC/C:Cdh1 mediated degradation of Cdc20 and other APC/C:Cdh1 targeted protei	Epstein-Barr virus infection;Proteasome	Proteasome Degradation	2	10	2	422	0	6.258	5	47.4	6.48	2	129	0	7.4	17.1629	18.7912	19.053	19.8779	21.0087	19.3302
	1.08349	1.73403	Pf02136, Pf03943, Pf09162, Pf12799	53319	Nxf1	ENSMUSG00000010097.13	Color2 [DarkGray]	1	4		19		transport	cytoplasm;nucleus	protein binding;RNA binding;transporter activity	Transport of Mature mRNA derived from an Intron-Containing Transcript		mRNA processing	8	22	8	618	0	28.139	16	70.3	8.73	8	5	0	39.72	21.6758	20.8287	21.67	23.5861	24.0361	21.7544
	0.843399	1.73328	Pf00570, Pf01612, Pf08066	50912	Exosc10	ENSMUSG00000017264.16	Color2 [DarkGray]	1	4		4		metabolic process;regulation of biological process	cytoplasm;cytosol;membrane;nucleus	catalytic activity;nucleotide binding;RNA binding	Major pathway of rRNA processing in the nucleolus and cytosol	RNA degradation		5	14	5	887	0	15.767	7	100.9	8.29	5	5	0	23.38	19.4549	18.9682	20.8009	20.9147	23.0172	20.4919
	1.89048	1.72854	Pf00899, Pf02134, Pf10585, Pf14732	50995	Uba2	ENSMUSG00000052997.15	Color2 [DarkGray]	1	4		7		metabolic process	cytoplasm;nucleus	catalytic activity;metal ion binding;nucleotide binding;protein binding	SUMO is conjugated to E1 (UBA2:SAE1);SUMO is transferred from E1 to E2 (UBE2I, UBC9)	Ubiquitin mediated proteolysis		3	13	3	638	0	8.505	7	70.5	5.24	3	7	0	4.92	18.8963	18.1365	18.2726	20.2343	20.6957	19.561
	1.59409	1.72681	Pf12799, Pf13855	67144	Lrrc40		Color2 [DarkGray]	1	4		3		regulation of biological process;response to stimulus	membrane	protein binding				3	4	3	602	0	7.163	4	68	6.89	3	0	0	6.29	18.6513	18.2624	19.1701	20.445	21.1396	19.6796
	1.59238	1.72556	Pf12854, Pf13041, Pf13812	72416	Lrpprc	ENSMUSG00000024120.12	Color2 [DarkGray]	1	4		17		metabolic process;regulation of biological process;transport	chromosome;cytoplasm;cytoskeleton;membrane;mitochondrion;nucleus	catalytic activity;DNA binding;protein binding;RNA binding			TNF-alpha NF-kB Signaling Pathway	9	14	9	1392	0	24.682	7	156.5	6.83	9	1	0	16.76	20.0196	19.9387	19.9787	21.4747	22.6563	20.9827
	1.04529	1.72467	Pf00004, Pf00910, Pf01057, Pf01078, Pf05496, Pf06068, Pf07724, Pf07726, Pf07728, Pf13173, Pf13191, Pf13401	57815	Spata5	ENSMUSG00000027722.14	Color2 [DarkGray]	1	4		3		cell differentiation;development;metabolic process;response to stimulus	cytoplasm;mitochondrion	catalytic activity;nucleotide binding;RNA binding		Ribosome biogenesis in eukaryotes		5	20	4	893	0	13.751	7	97.2	8.24	5	1	0	18.24	19.0266	18.7783	19.9687	20.5697	22.3204	20.0575
	0.990224	1.72113	Pf00806	80912	Pum1	ENSMUSG00000028580.15;ENSMUSG00000106966.3	Color2 [DarkGray]	1	4		4;CHR_MG4266_PATCH		cell differentiation;metabolic process;regulation of biological process;response to stimulus	cytoplasm;cytosol;nucleus	RNA binding	Golgi Associated Vesicle Biogenesis		mRNA processing	2	3	2	1189	0	7.001	2	126.5	6.86	2	6	0	6.55	17.5015	18.385	18.789	19.879	21.2272	18.7327
	0.450279	1.72093	Pf07686				Color2 [DarkGray]	1	4										1	4	1	120	0.002	3.096	26	13.3	7.12	1	0	0	13.05	16.4039	21.2733	21.3786	21.2105	21.6175	21.3906
	1.37929	1.71761	Pf02466	21855	Timm17b	ENSMUSG00000031158.11	Color2 [DarkGray]	1	4		X		transport	membrane;mitochondrion	transporter activity				1	4	1	172	0.002	3.193	9	18.3	9.03	1	0	0	2.32	17.4877	16.2916	16.9915	18.5928	19.472	17.8588
	1.50996	1.71688	Pf00005, Pf12848	27407	Abcf2	ENSMUSG00000028953.10	Color2 [DarkGray]	1	4		5			membrane;mitochondrion	catalytic activity;nucleotide binding				15	69	15	628	0	59.774	26	71.7	7.05	15	0	0	86.64	21.6186	22.0604	22.2666	23.6801	24.5561	22.86
	0.738342	1.71517	Pf06427	320011	Uggt1	ENSMUSG00000037470.14	Color2 [DarkGray]	1	4		1		metabolic process;regulation of biological process;response to stimulus	endoplasmic reticulum;organelle lumen	catalytic activity;protein binding	ER Quality Control Compartment (ERQC)	Protein processing in endoplasmic reticulum		2	5	2	1551	0	6.278	2	176.3	5.62	2	7	0	2.53	15.5047	17.523	18.6167	18.8065	19.9407	18.0427
	1.2683	1.71429	Pf01105	68581	Tmed10	ENSMUSG00000021248.8	Color2 [DarkGray]	1	4		12		cell organization and biogenesis;regulation of biological process;response to stimulus;transport	endoplasmic reticulum;Golgi;membrane	protein binding	Cargo concentration in the ER;COPI-dependent Golgi-to-ER retrograde traffic;COPII (Coat Protein 2) Mediated Vesicle Transport;COPI-mediated anterograde transport		mRNA processing	1	1	1	219	0.001	4.587	5	24.9	6.7	1	14	0	3.34	18.5008	17.7013	17.8423	19.8882	20.6522	18.6469
	0.480151	1.71344	Pf00330	545851	Igkv12-44		Color2 [DarkGray]	1	4		6		metabolic process						3	14	3	108	0	12.271	35	12	7.28	3	0	0	33.12	21.7952	16.9658	21.396	21.8017	21.8997	21.5959
	1.25582	1.71098	Pf00488, Pf00855, Pf01624, Pf05188, Pf05190, Pf05192	17688	Msh6	ENSMUSG00000005370.3	Color2 [DarkGray]	1	4		17		cell organization and biogenesis;metabolic process;regulation of biological process;response to stimulus	chromosome;cytosol;Golgi;nucleus	catalytic activity;DNA binding;metal ion binding;nucleotide binding;protein binding	Mismatch repair (MMR) directed by MSH2:MSH6 (MutSalpha)	Colorectal cancer;Mismatch repair;Pathways in cancer;Platinum drug resistance	Mismatch repair	31	173	31	1358	0	146.843	27	151	6.73	31	8	0	409.18	24.4168	23.8791	25.0444	26.067	27.1415	25.2648
	1.37107	1.70682	Pf00004, Pf00533, Pf00910, Pf03215, Pf05496, Pf08519, Pf12738, Pf13207, Pf13238	19687	Rfc1		Color2 [DarkGray]	1	4		5		metabolic process;regulation of biological process;response to stimulus	cytoplasm;nucleus	catalytic activity;DNA binding;nucleotide binding;protein binding;RNA binding		DNA replication;Mismatch repair;Nucleotide excision repair	DNA Replication;miRNA regulation of DNA Damage Response	9	51	9	1131	0	34.363	12	125.9	9.33	9	5	0	92.43	21.8357	21.5553	22.7061	23.541	24.6283	23.0482
	1.25948	1.70366	Pf00619, Pf12012	69232	Qrich1		Color2 [DarkGray]	1	4		9		cell organization and biogenesis;development;regulation of biological process	cytoplasm	DNA binding				3	13	3	777	0	7.047	5	86.5	5.96	3	0	0	20.34	19.0698	19.5084	20.3571	20.7306	22.3608	20.9548
	0.63617	1.69913	Pf03178, Pf10433	13194	Ddb1	ENSMUSG00000024740.9	Color2 [DarkGray]	1	4		19		cell organization and biogenesis;metabolic process;regulation of biological process;response to stimulus	cytoplasm;nucleus	DNA binding;protein binding	DNA Damage Recognition in GG-NER;Dual Incision in GG-NER;Dual incision in TC-NER;Formation of Incision Complex in GG-NER;Formation of TC-NER Pre-Incision Complex;Gap-filling DNA repair synthesis and ligation in TC-NER;Neddylation;Recognition of DNA damage	Hepatitis B;Nucleotide excision repair;Ubiquitin mediated proteolysis;Viral carcinogenesis	PluriNetWork	2	8	2	1140	0.001	5.309	1	126.8	5.26	2	20	0	15.22	19.637	16.7448	20.3607	20.8399	21.3076	19.6924
	1.23717	1.69677	Pf00249, Pf00320, Pf01426, Pf01448	23942	Mta2	ENSMUSG00000071646.9	Color2 [DarkGray]	1	4		19		cell organization and biogenesis;metabolic process;regulation of biological process	membrane;nucleus	catalytic activity;DNA binding;metal ion binding;protein binding	Regulation of PTEN gene transcription;Regulation of TP53 Activity through Acetylation;RNA Polymerase I Transcription Initiation		EGFR1 Signaling Pathway;PluriNetWork	13	59	11	668	0	45.622	26	75	9.67	13	16	2	92.01	22.678	22.6518	23.2439	24.7089	25.5334	23.4217
	0.850524	1.69623	Pf00262	12330	Canx	ENSMUSG00000020368.15	Color2 [DarkGray]	1	4		11		metabolic process;transport	cytoplasm;endoplasmic reticulum;membrane;ribosome	metal ion binding;protein binding;RNA binding	Antigen Presentation: Folding, assembly and peptide loading of class I MHC;Calnexin/calreticulin cycle;Interleukin-35 Signalling;MHC class II antigen presentation	Antigen processing and presentation;HTLV-I infection;Phagosome;Protein processing in endoplasmic reticulum;Thyroid hormone synthesis		3	8	3	591	0	11.188	7	67.2	4.64	3	19	0	9.86	20.4515	18.3393	18.758	20.1018	22.2011	20.3346
	1.39195	1.69543	Pf00004, Pf00006, Pf00308, Pf00910, Pf03215, Pf04851, Pf05496, Pf07724, Pf07728, Pf12002, Pf13173, Pf13177, Pf13191, Pf13401	78903	Wrnip1	ENSMUSG00000021400.6	Color2 [DarkGray]	1	4		13		metabolic process;regulation of biological process;response to stimulus	membrane;nucleus	catalytic activity;DNA binding;metal ion binding;nucleotide binding;protein binding;RNA binding				3	8	3	660	0	8.256	5	71.7	6.18	3	0	0	7.03	19.8033	18.3581	19.377	21.166	21.3236	20.1351
	1.48747	1.691	Pf00118	12468	Cct7	ENSMUSG00000030007.8	Color2 [DarkGray]	1	4		6	Acetyl [N-Term]	metabolic process;regulation of biological process;transport	cytoplasm;mitochondrion	nucleotide binding;protein binding	Association of TriC/CCT with target proteins during biosynthesis;Cooperation of PDCL (PhLP1) and TRiC/CCT in G-protein beta folding			10	41	10	544	0	34.144	20	59.6	7.84	10	5	0	73.61	21.7247	21.3165	22.373	23.4638	24.2514	22.7719
	1.59928	1.68929	Pf00118, Pf05504	12466	Cct6a		Color2 [DarkGray]	1	4		5		metabolic process;regulation of biological process;transport	cytoplasm;cytosol;membrane	nucleotide binding;protein binding;RNA binding				12	49	10	531	0	49.343	32	58	7.08	12	0	3	120.26	22.9292	22.0417	22.9648	24.2392	25.0328	23.7317
	0.852044	1.68164	Pf00373, Pf04382, Pf05902, Pf08736, Pf09379, Pf09380	13822	Epb4.1l2;Epb41l2	ENSMUSG00000019978.16	Color2 [DarkGray]	1	4		10		cell division;cell organization and biogenesis;regulation of biological process;transport	cytoplasm;cytoskeleton;membrane;nucleus	protein binding;structural molecule activity	Neurexins and neuroligins	Tight junction	Splicing factor NOVA regulated synaptic proteins	4	4	4	988	0	10.097	5	109.9	5.43	4	5	0	4.16	17.268	17.1142	17.6555	18.1036	20.8328	18.1461
	1.599	1.68159	Pf00226, Pf00684, Pf01556	15502	Dnaja1	ENSMUSG00000028410.13	Color2 [DarkGray]	1	4		4		cellular component movement;metabolic process;regulation of biological process;response to stimulus;transport	cytoplasm;cytoskeleton;cytosol;endoplasmic reticulum;membrane;mitochondrion;nucleus	enzyme regulator activity;metal ion binding;nucleotide binding;protein binding	HSP90 chaperone cycle for steroid hormone receptors (SHR)	Protein processing in endoplasmic reticulum	Exercise-induced Circadian Regulation	10	56	10	397	0	65.786	31	44.8	7.08	10	6	0	191.6	23.3013	22.9764	22.9941	25.4825	24.9515	23.8826
	1.66876	1.6789	Pf00380	100039355;20055	Rps16-ps2;Rps16	ENSMUSG00000037563.15	Color2 [DarkGray]	1	4		5;7		metabolic process	membrane;ribosome	RNA binding;structural molecule activity	Formation of a pool of free 40S subunits;Formation of the ternary complex, and subsequently, the 43S complex;GTP hydrolysis and joining of the 60S ribosomal subunit;L13a-mediated translational silencing of Ceruloplasmin expression;Nonsense Mediated Decay	Ribosome	Cytoplasmic Ribosomal Proteins	15	233	15	146	0	86.978	62	16.4	10.21	15	18	0	544.23	26.7347	26.8883	27.2853	28.6583	29.3836	27.9031
	1.18775	1.67524	Pf00828	19899	Rpl18	ENSMUSG00000059070.16	Color2 [DarkGray]	1	4		7		metabolic process	cytoplasm;cytosol;endoplasmic reticulum;membrane;nucleus;ribosome	RNA binding;structural molecule activity	Formation of a pool of free 40S subunits;GTP hydrolysis and joining of the 60S ribosomal subunit;L13a-mediated translational silencing of Ceruloplasmin expression;Major pathway of rRNA processing in the nucleolus and cytosol;Nonsense Mediated Decay (NMD)	Ribosome	Cytoplasmic Ribosomal Proteins	10	68	10	188	0	40.663	47	21.6	11.78	10	17	0	177.36	24.054	23.8289	24.9469	26.35	26.6749	24.8306
	1.77095	1.67263	Pf00071, Pf08355, Pf08356, Pf08477	59040	Rhot1	ENSMUSG00000017686.16	Color2 [DarkGray]	1	4		11		cell organization and biogenesis;cellular component movement;cellular homeostasis;regulation of biological process;response to stimulus;transport	membrane;mitochondrion	catalytic activity;metal ion binding;nucleotide binding	Rho GTPase cycle;Ub-specific processing proteases			1	3	1	631	0.013	1.877	1	72.2	6.49	1	7	0	1.68	16.5582	16.5686	17.0992	18.4934	19.0385	17.7119
	1.07041	1.66938	Pf00439, Pf00628, Pf00643, Pf13639, Pf14634	21848	Trim24	ENSMUSG00000029833.17	Color2 [DarkGray]	1	4		6	Acetyl [N-Term]	metabolic process;regulation of biological process;response to stimulus	cytoplasm;nucleus	catalytic activity;DNA binding;metal ion binding;protein binding			PluriNetWork	7	28	7	1051	0	21.984	8	116.6	7.06	7	1	0	30.98	20.8321	19.068	20.4014	22.1139	22.4209	20.7749
	1.49586	1.66902	Pf00183, Pf02518, Pf13589	15516	Hsp90ab1	ENSMUSG00000023944.14	Color2 [DarkGray]	1	4		17		cell organization and biogenesis;metabolic process;regulation of biological process;response to stimulus	cell surface;cytoplasm;cytosol;extracellular;membrane;mitochondrion;nucleus	enzyme regulator activity;nucleotide binding;protein binding;RNA binding	Aryl hydrocarbon receptor signalling;Attenuation phase;HSF1 activation;HSP90 chaperone cycle for steroid hormone receptors (SHR);Neutrophil degranulation;Regulation of actin dynamics for phagocytic cup formation;Sema3A PAK dependent Axon repulsion;The NLR	Antigen processing and presentation;Estrogen signaling pathway;NOD-like receptor signaling pathway;Pathways in cancer;PI3K-Akt signaling pathway;Progesterone-mediated oocyte maturation;Prostate cancer;Protein processing in endoplasmic reticulum	Focal Adhesion-PI3K-Akt-mTOR-signaling pathway;TNF-alpha NF-kB Signaling Pathway	56	596	37	724	0	455.584	70	83.2	5.03	56	38	22	1542.76	27.555	28.2098	27.7077	29.1457	30.4365	28.8973
	1.27305	1.66759	Pf00176, Pf00271, Pf00385, Pf00628, Pf04851, Pf06461, Pf06465, Pf08073, Pf08074, Pf13831	107932	Chd4	ENSMUSG00000063870.12	Color2 [DarkGray]	1	4		6		cell organization and biogenesis;metabolic process;regulation of biological process	cytoplasm;cytoskeleton;membrane;nucleus	catalytic activity;DNA binding;metal ion binding;nucleotide binding;protein binding	Regulation of PTEN gene transcription;Regulation of TP53 Activity through Acetylation;RNA Polymerase I Transcription Initiation	Viral carcinogenesis	PluriNetWork	18	75	18	1915	0	70.725	10	217.6	5.81	18	16	0	76.26	22.0317	21.7053	22.5028	23.6342	24.7852	22.8232
	1.50785	1.66709	Pf01248	19946;667779;666899	Rpl30;Rpl30-ps8;Gm12191	ENSMUSG00000058600.13	Color2 [DarkGray]	1	4		11;12;15		defense response;metabolic process;response to stimulus	membrane;nucleus;ribosome	RNA binding;structural molecule activity	Formation of a pool of free 40S subunits;GTP hydrolysis and joining of the 60S ribosomal subunit;L13a-mediated translational silencing of Ceruloplasmin expression;Major pathway of rRNA processing in the nucleolus and cytosol;Nonsense Mediated Decay (NMD)	Ribosome	Cytoplasmic Ribosomal Proteins;Selenium metabolism/Selenoproteins;TNF-alpha NF-kB Signaling Pathway	11	64	11	115	0	53.011	75	12.8	9.63	11	19	0	174.9	23.4174	23.0866	23.9239	25.4531	25.7189	24.2572
	1.16181	1.66233	Pf00583, Pf05127, Pf08351, Pf13508, Pf13718, Pf13725	98956	Nat10	ENSMUSG00000027185.14	Color2 [DarkGray]	1	4		2		metabolic process;regulation of biological process	membrane;nucleus	catalytic activity;nucleotide binding;protein binding;RNA binding		Ribosome biogenesis in eukaryotes	Metapathway biotransformation	5	15	5	1024	0	12.096	5	115.3	8.32	5	2	0	26.72	20.6536	19.7004	20.4377	21.5947	23.1048	21.0792
	1.09736	1.66044	Pf00621, Pf09128	16801	Arhgef1	ENSMUSG00000040940.18	Color2 [DarkGray]	1	4		7		regulation of biological process	cytoplasm;cytosol;membrane	enzyme regulator activity;protein binding;RNA binding	G alpha (12/13) signalling events;NRAGE signals death through JNK;Rho GTPase cycle;Signalling by NGF	Pathways in cancer;Platelet activation;Proteoglycans in cancer;Regulation of actin cytoskeleton;Vascular smooth muscle contraction	G Protein Signaling Pathways;G13 Signaling Pathway;Regulation of Actin Cytoskeleton	1	3	1	920	0.004	2.457	1	102.7	5.6	1	19	0	2.44	16.483	15.8973	16.902	18.0262	19.2417	16.9957
	1.22968	1.65392	Pf08327, Pf09229	217737	Ahsa1	ENSMUSG00000021037.6	Color2 [DarkGray]	1	4		12		metabolic process;regulation of biological process;response to stimulus	cytoplasm;cytosol;endoplasmic reticulum	enzyme regulator activity;protein binding				8	43	8	338	0	32.433	31	38.1	5.53	8	0	0	44.44	22.0646	21.0946	21.6048	23.4784	24.0828	22.1645
	1.26004	1.64962	Pf00270, Pf00271, Pf08152, Pf14617	56200	Ddx21	ENSMUSG00000020075.8	Color2 [DarkGray]	1	4		10		cell differentiation;metabolic process;response to stimulus	cytoplasm;membrane;nucleus	catalytic activity;nucleotide binding;protein binding;RNA binding	B-WICH complex positively regulates rRNA expression;Major pathway of rRNA processing in the nucleolus and cytosol		mRNA processing	25	125	25	851	0	103.048	32	93.5	9.11	25	9	0	252.55	23.5149	23.5421	24.2082	25.348	26.4209	24.4451
	1.68379	1.64727	Pf01213, Pf07986, Pf08603	12331	Cap1	ENSMUSG00000028656.14	Color2 [DarkGray]	1	4		4		cell organization and biogenesis;cellular component movement;regulation of biological process;response to stimulus;transport	cytoplasm;cytoskeleton;cytosol;extracellular;membrane	protein binding	Neutrophil degranulation		Insulin Signaling	8	28	8	474	0	48.975	28	51.5	7.52	8	4	0	64.34	22.1166	21.7349	21.6466	23.5351	24.1789	22.726
	1.37607	1.64669	Pf00076, Pf13893, Pf14259	67959	Puf60	ENSMUSG00000002524.15	Color2 [DarkGray]	1	4		15		cell death;metabolic process;regulation of biological process	nucleus	DNA binding;protein binding;RNA binding	mRNA Splicing - Major Pathway	Spliceosome	mRNA processing	3	16	3	564	0	7.91	5	60.2	5.29	3	6	0	19.03	20.5646	18.799	19.9557	21.4067	21.7893	21.0634
	1.6027	1.64645	Pf00900, Pf08071	20102	Rps4x	ENSMUSG00000031320.9	Color2 [DarkGray]	1	4		X		development;metabolic process;regulation of biological process	cytoplasm;membrane;nucleus;ribosome	RNA binding;structural molecule activity	Formation of a pool of free 40S subunits;Formation of the ternary complex, and subsequently, the 43S complex;GTP hydrolysis and joining of the 60S ribosomal subunit;L13a-mediated translational silencing of Ceruloplasmin expression;Nonsense Mediated Decay	Ribosome	Cytoplasmic Ribosomal Proteins;mRNA processing	23	182	23	263	0	137.971	75	29.6	10.15	23	19	0	442.72	25.634	25.2611	25.7507	27.2967	27.9135	26.3749
	1.4149	1.6427	Pf00285, Pf00549, Pf02629, Pf08442	104112	Acly	ENSMUSG00000020917.17	Color2 [DarkGray]	1	4		11		metabolic process	cytoplasm;cytosol;membrane;mitochondrion	catalytic activity;metal ion binding;nucleotide binding;protein binding	ChREBP activates metabolic gene expression;Fatty acyl-CoA biosynthesis;Neutrophil degranulation	Citrate cycle (TCA cycle);Metabolic pathways	Fatty Acid Biosynthesis	10	52	10	1091	0	46.255	13	119.7	7.44	10	12	0	125.52	22.6284	21.6293	22.4794	23.7746	24.7047	23.1859
	1.02949	1.6419	Pf00122, Pf00689, Pf00690, Pf00702, Pf08282, Pf12710, Pf13246	11938	Atp2a2	ENSMUSG00000029467.15	Color2 [DarkGray]	1	4		5		cell organization and biogenesis;cellular homeostasis;regulation of biological process;response to stimulus;transport	cytoplasm;endoplasmic reticulum;membrane	catalytic activity;metal ion binding;nucleotide binding;protein binding;transporter activity	Ion homeostasis;Ion transport by P-type ATPases;Reduction of cytosolic Ca++ levels	Adrenergic signaling in cardiomyocytes;Alzheimer's disease;Arrhythmogenic right ventricular cardiomyopathy (ARVC);Calcium signaling pathway;cAMP signaling pathway;Cardiac muscle contraction;cGMP-PKG signaling pathway;Dilated cardiomyopathy;Hypertrophic ca	Alzheimers Disease;Calcium Regulation in the Cardiac Cell;Myometrial Relaxation and Contraction Pathways	17	72	17	1044	0	82.071	23	114.8	5.34	17	24	0	143.54	21.7371	22.1951	22.4724	23.4072	25.1624	22.7607
	1.40991	1.64185	Pf00017, Pf00018, Pf00069, Pf07653, Pf07714, Pf14604	22612	Yes1	ENSMUSG00000014932.15	Color2 [DarkGray]	1	4		5		cell differentiation;cellular component movement;defense response;metabolic process;regulation of biological process;response to stimulus;transport	cytoplasm;cytoskeleton;cytosol;Golgi;membrane	catalytic activity;nucleotide binding;protein binding	CD28 co-stimulation;CTLA4 inhibitory signaling;EPHA-mediated growth cone collapse;EPHB-mediated forward signaling;EPH-ephrin mediated repulsion of cells;FCGR activation;Regulation of KIT signaling	Adherens junction;Tight junction	Alpha6-Beta4 Integrin Signaling Pathway;Kit Receptor Signaling Pathway	2	2	1	541	0.002	3.418	3	60.6	6.64	2	22	0	1.95	17.9013	16.708	17.8257	19.0723	19.8034	18.4849
	1.50574	1.64059	Pf00180	15929	Idh3g	ENSMUSG00000002010.17	Color2 [DarkGray]	1	4		X		metabolic process;regulation of biological process	mitochondrion	catalytic activity;metal ion binding;nucleotide binding	Citric acid cycle (TCA cycle)	2-Oxocarboxylic acid metabolism;Biosynthesis of amino acids;Carbon metabolism;Citrate cycle (TCA cycle);Metabolic pathways	TCA Cycle	2	15	2	393	0	11.302	5	42.8	9.01	2	10	0	30.83	19.2266	19.8634	20.3767	21.3781	22.1567	20.8537
	1.96811	1.63927	Pf00227, Pf10584	26441	Psma4	ENSMUSG00000032301.13	Color2 [DarkGray]	1	4		9		metabolic process	cytoplasm;cytosol;nucleus;proteasome	catalytic activity	ABC-family proteins mediated transport;Activation of NF-kappaB in B cells;Antigen processing: Ubiquitination & Proteasome degradation;APC/C:Cdc20 mediated degradation of Securin;APC/C:Cdh1 mediated degradation of Cdc20 and other APC/C:Cdh1 targeted protei	Proteasome	Exercise-induced Circadian Regulation;Proteasome Degradation	11	68	11	261	0	36.82	39	29.5	7.72	11	129	0	139.45	23.4551	23.1605	24.1056	25.54	25.3371	24.7618
	1.17861	1.638	Pf00076, Pf13893, Pf14259	13164	Dazl	ENSMUSG00000010592.8	Color2 [DarkGray]	1	4		17		cell differentiation;cell organization and biogenesis;development;regulation of biological process	cytoplasm	protein binding;RNA binding;translation regulator activity			mRNA processing;Ovarian Infertility Genes;PluriNetWork	6	20	6	298	0	19.159	30	33.3	8.48	6	3	0	45.61	20.9428	20.5229	21.923	22.7321	23.6592	21.9114
	1.26088	1.63784	Pf00225	19348	Kif20a	ENSMUSG00000003779.15	Color2 [DarkGray]	1	4		18		cell organization and biogenesis;cellular component movement;transport	cytoplasm;cytoskeleton;Golgi	catalytic activity;motor activity;nucleotide binding;protein binding	Mitotic Telophase/Cytokinesis			3	12	3	887	0	10.181	4	99.8	6.99	3	4	0	11.83	18.7704	18.9184	18.8486	20.9111	21.256	19.2839
	1.53165	1.63543	Pf07001	53761	Prrc2a	ENSMUSG00000024393.14	Color2 [DarkGray]	1	4		17		cell differentiation	cytoplasm;membrane;nucleus	RNA binding				1	1	1	2158	0.002	2.778	1	229.1	9.39	1	0	0	1.79	17.2231	16.1572	17.1087	18.6908	18.9418	17.7626
	1.19413	1.63513	Pf00373, Pf01608, Pf02174, Pf08913, Pf09141, Pf09379	21894	Tln1	ENSMUSG00000028465.16	Color2 [DarkGray]	1	4		4		cell organization and biogenesis;regulation of biological process;response to stimulus	cell surface;cytoplasm;cytoskeleton;membrane	protein binding;structural molecule activity	GRB2:SOS provides linkage to MAPK signaling for Integrins;p130Cas linkage to MAPK signaling for integrins;Platelet degranulation;SEMA3A-Plexin repulsion signaling by inhibiting Integrin adhesion;Smooth Muscle Contraction	Focal adhesion;HTLV-I infection;Platelet activation;Rap1 signaling pathway	Focal Adhesion;Integrin-mediated Cell Adhesion;Primary Focal Segmental Glomerulosclerosis FSGS	8	21	8	2541	0	21.771	3	269.7	6.18	8	23	0	30.4	19.1309	19.6964	20.8715	21.3637	22.2779	20.9625
	1.6816	1.63488	Pf00004, Pf03215, Pf05496, Pf06068, Pf08542, Pf13086, Pf13173, Pf13177, Pf13191, Pf13401, Pf13479	72151	Rfc5	ENSMUSG00000029363.14	Color2 [DarkGray]	1	4		5		metabolic process;regulation of biological process;response to stimulus	nucleus	catalytic activity;DNA binding;nucleotide binding;protein binding	Activation of ATR in response to replication stress;Dual Incision in GG-NER;Dual incision in TC-NER;G2/M DNA damage checkpoint;Gap-filling DNA repair synthesis and ligation in GG-NER;Gap-filling DNA repair synthesis and ligation in TC-NER;HDR through Sing	DNA replication;Mismatch repair;Nucleotide excision repair	DNA Replication	1	2	1	339	0.003	2.661	3	38.1	7.81	1	56	0	3.74	17.3155	17.3517	17.7116	19.1253	19.8117	18.3465
	1.03988	1.63398	Pf00573, Pf14374	67891	Rpl4	ENSMUSG00000032399.8	Color2 [DarkGray]	1	4		9		metabolic process;regulation of biological process	cytoplasm;endoplasmic reticulum;membrane;nucleus;ribosome	protein binding;RNA binding;structural molecule activity	Formation of a pool of free 40S subunits;GTP hydrolysis and joining of the 60S ribosomal subunit;L13a-mediated translational silencing of Ceruloplasmin expression;Major pathway of rRNA processing in the nucleolus and cytosol;Nonsense Mediated Decay (NMD)	Ribosome	Cytoplasmic Ribosomal Proteins;TNF-alpha NF-kB Signaling Pathway	18	172	18	419	0	106.356	42	47.1	11	18	18	0	441.67	24.3374	24.2151	25.4381	26.7565	27.0792	25.0569
	1.48028	1.63201	Pf00009, Pf00025, Pf00071, Pf01926, Pf04670, Pf08477, Pf09439	19324	Rab1;Rab1a	ENSMUSG00000020149.17	Color2 [DarkGray]	1	4		11		cell organization and biogenesis;cellular component movement;defense response;metabolic process;regulation of biological process;response to stimulus;transport	cytoplasm;cytosol;endoplasmic reticulum;endosome;Golgi;membrane	catalytic activity;nucleotide binding;protein binding	COPI-dependent Golgi-to-ER retrograde traffic;COPII (Coat Protein 2) Mediated Vesicle Transport;COPI-mediated anterograde transport;Golgi Cisternae Pericentriolar Stack Reorganization;RAB GEFs exchange GTP for GDP on RABs;RAB geranylgeranylation	Legionellosis		4	10	3	205	0	17.16	27	22.7	6.21	4	21	1	23.28	20.7309	20.3548	21.5054	22.5679	23.1193	21.7999
	0.940256	1.62917	Pf01929	67115	Rpl14	ENSMUSG00000025794.9	Color2 [DarkGray]	1	4		9		metabolic process	membrane;ribosome	protein binding;RNA binding;structural molecule activity	Formation of a pool of free 40S subunits;GTP hydrolysis and joining of the 60S ribosomal subunit;L13a-mediated translational silencing of Ceruloplasmin expression;Major pathway of rRNA processing in the nucleolus and cytosol;Nonsense Mediated Decay (NMD)	Ribosome		9	103	9	217	0	57.358	34	23.5	11.02	9	16	0	256.31	24.0862	23.8458	25.4881	26.5807	26.8694	24.8576
	1.33034	1.62717	Pf01459	22335	Vdac3	ENSMUSG00000008892.12	Color2 [DarkGray]	1	4		8		cell communication;defense response;regulation of biological process;response to stimulus;transport	endoplasmic reticulum;membrane;mitochondrion;nucleus	nucleotide binding;transporter activity		Calcium signaling pathway;cGMP-PKG signaling pathway;Hepatitis B;HTLV-I infection;Huntington's disease;NOD-like receptor signaling pathway;Parkinson's disease;Viral carcinogenesis		4	11	3	283	0	13.436	18	30.7	8.79	4	8	0	21.64	19.712	17.9588	18.2759	20.6263	20.2352	19.9666
	1.58887	1.62251	Pf00091, Pf03953, Pf10644	73710	Tubb2b	ENSMUSG00000045136.5	Color2 [DarkGray]	1	4		13		cell organization and biogenesis;cellular component movement;regulation of biological process	cytoplasm;cytoskeleton;nucleus	catalytic activity;nucleotide binding;protein binding;structural molecule activity	Hedgehog 'off' state;Hedgehog 'on' state;Intraflagellar transport	Gap junction;Phagosome		31	709	2	445	0	457.891	87	49.9	4.89	31	9	15	2125.85	25.0749	25.0054	25.3377	26.6331	27.6109	26.0415
	1.77967	1.62145	Pf00627, Pf12478, Pf14555	74383	Ubap2l	ENSMUSG00000042520.16	Color2 [DarkGray]	1	4		3		regulation of biological process	cytoplasm;nucleus	protein binding;RNA binding				2	4	2	1107	0.001	5.827	2	116.7	7.11	2	0	0	2.51	17.5388	18.135	18.4207	19.4875	20.2636	19.2078
	1.42603	1.6187	Pf00400	20901	Strap	ENSMUSG00000030224.10	Color2 [DarkGray]	1	4		6		cell organization and biogenesis;metabolic process;regulation of biological process	cytoplasm;cytosol;nucleus	catalytic activity;protein binding;RNA binding	Downregulation of TGF-beta receptor signaling	RNA transport		10	32	10	350	0	35.7	31	38.4	5.12	10	6	0	61.63	20.8872	21.5131	21.4917	22.3381	23.8834	22.5266
	1.50399	1.61768	Pf00493, Pf01078, Pf07728, Pf12619, Pf14551	17216	Mcm2	ENSMUSG00000002870.8	Color2 [DarkGray]	1	4		6		cell death;cell organization and biogenesis;metabolic process;response to stimulus	chromosome;cytoplasm;cytoskeleton;cytosol;nucleus	catalytic activity;DNA binding;metal ion binding;nucleotide binding;protein binding	Activation of ATR in response to replication stress;Activation of the pre-replicative complex;Assembly of the pre-replicative complex;M/G1 Transition;Orc1 removal from chromatin;Regulation of DNA replication;Removal of licensing factors from origins	Cell cycle;DNA replication	DNA Replication;G1 to S cell cycle control	20	74	20	904	0	81.187	24	102	5.72	20	22	0	179.61	22.8761	22.7179	23.4345	24.3556	25.5015	24.0243
	1.00961	1.61767	Pf00035, Pf07528, Pf14709	20744	Strbp	ENSMUSG00000026915.16	Color2 [DarkGray]	1	4		2		cell differentiation;cellular component movement;development;response to stimulus	cytoplasm;cytoskeleton;nucleus	DNA binding;RNA binding				2	5	1	672	0	7.093	3	73.7	8.72	2	0	0	6.64	20.0524	18.376	19.5119	21.0557	21.8446	19.893
	1.67314	1.61758	Pf00176, Pf00271, Pf11496	623474	Rad54b	ENSMUSG00000078773.11	Color2 [DarkGray]	1	4		4		cell organization and biogenesis;metabolic process;response to stimulus	nucleus	catalytic activity;DNA binding;nucleotide binding		Homologous recombination	Homologous recombination	1	7	1	886	0.003	3.065	1	99.3	8.22	1	2	0	7.22	17.6202	17.007	17.9893	19.5812	19.3895	18.4985
	0.762058	1.61543	Pf00225, Pf12836	110033	Kif22	ENSMUSG00000030677.8	Color2 [DarkGray]	1	4		7		cell organization and biogenesis;cellular component movement;metabolic process;response to stimulus	chromosome;cytoplasm;cytoskeleton;cytosol;nucleus	catalytic activity;DNA binding;motor activity;nucleotide binding;protein binding	COPI-dependent Golgi-to-ER retrograde traffic;Kinesins;MHC class II antigen presentation			3	6	3	660	0	7.105	5	73.1	9.25	3	11	0	6.92	16.9808	18.8348	19.708	19.7992	21.199	19.3716
	0.992494	1.61269	Pf00176, Pf00270, Pf00271, Pf04851, Pf09110, Pf09111, Pf11496	93762	Smarca5	ENSMUSG00000031715.14	Color2 [DarkGray]	1	4		8		cell organization and biogenesis;metabolic process;regulation of biological process	chromosome;nucleus	catalytic activity;DNA binding;nucleotide binding;protein binding	B-WICH complex positively regulates rRNA expression;Deposition of new CENPA-containing nucleosomes at the centromere;Mus musculus biological processes;NoRC negatively regulates rRNA expression		PluriNetWork	17	53	17	1051	0	56.75	20	121.6	8.15	17	11	0	83.9	22.2135	21.6628	22.3932	23.6531	24.9902	22.4643
	0.876352	1.61075	Pf00035, Pf00270, Pf00271, Pf04408, Pf07717	13211	Dhx9		Color2 [DarkGray]	1	4		1		cell death;cell differentiation;cell organization and biogenesis;defense response;metabolic process;regulation of biological process;response to stimulus;transport	cytoplasm;cytoskeleton;membrane;nucleus;ribosome	catalytic activity;DNA binding;metal ion binding;nucleotide binding;protein binding;RNA binding			mRNA processing;PluriNetWork	14	53	1	1381	0	57.21	13	149.5	6.83	14	2	0	112.77	19.8547	17.9855	18.0766	20.169	21.33	19.25
	1.14855	1.61009	Pf00025, Pf00071, Pf01926, Pf04670, Pf07728, Pf08477	19349	Rab7	ENSMUSG00000079477.9	Color2 [DarkGray]	1	4		6		cell organization and biogenesis;cellular homeostasis;metabolic process;regulation of biological process;response to stimulus;transport	cytoplasm;cytosol;endosome;Golgi;membrane;vacuole	catalytic activity;nucleotide binding;protein binding	MHC class II antigen presentation;Neutrophil degranulation;RAB GEFs exchange GTP for GDP on RABs;TBC/RABGAPs	Amoebiasis;Endocytosis;Phagosome;Salmonella infection;Tuberculosis		5	16	5	207	0	19.903	26	23.5	6.7	5	15	0	33.85	21.1904	21.0686	21.9025	22.7616	24.1443	22.0858
	0.974152	1.6075	Pf00575, Pf13424	18572	Pdcd11	ENSMUSG00000025047.8	Color2 [DarkGray]	1	4		19		metabolic process	cytosol;nucleus	protein binding;RNA binding	Major pathway of rRNA processing in the nucleolus and cytosol			5	29	5	1862	0	15.344	3	207.6	8.75	5	4	0	25.57	20.8593	19.373	20.5746	21.9375	22.9268	20.7651
	1.14434	1.60716	Pf00005, Pf13304	224742	Abcf1	ENSMUSG00000038762.15	Color2 [DarkGray]	1	4		17		metabolic process;regulation of biological process	cytoplasm;cytosol;membrane;nucleus;ribosome	catalytic activity;nucleotide binding;RNA binding;translation regulator activity	ABC-family proteins mediated transport			10	42	10	837	0	36.278	14	94.9	6.51	10	2	0	72.8	21.5517	20.5332	22.1386	22.9711	23.8415	22.2323
	1.42477	1.60645	Pf00183, Pf02518, Pf13589	68015	Trap1	ENSMUSG00000005981.11	Color2 [DarkGray]	1	4		16		metabolic process;regulation of biological process;response to stimulus	membrane;mitochondrion;organelle lumen	nucleotide binding;protein binding;RNA binding				7	34	7	706	0	37.27	14	80.2	6.68	7	0	0	92.32	20.5419	20.0776	20.9611	22.147	22.9206	21.3324
	1.24354	1.60612	Pf00009, Pf00071, Pf02421, Pf08477	16653	Kras	ENSMUSG00000030265.14	Color2 [DarkGray]	1	4		6		cell communication;cell differentiation;cell organization and biogenesis;regulation of biological process;response to stimulus	cytoplasm;membrane;mitochondrion	catalytic activity;nucleotide binding;protein binding		Acute myeloid leukemia;AGE-RAGE signaling pathway in diabetic complications;Alcoholism;Aldosterone-regulated sodium reabsorption;Apoptosis;Axon guidance;B cell receptor signaling pathway;Bladder cancer;Breast cancer;Central carbon metabolism in cancer;Che	Chemokine signaling pathway;EGFR1 Signaling Pathway;Focal Adhesion-PI3K-Akt-mTOR-signaling pathway;G Protein Signaling Pathways;IL-2 Signaling Pathway;IL-3 Signaling Pathway;IL-5 Signaling Pathway;MAPK Cascade;MAPK signaling pathway;Regulation of Actin Cy	3	9	3	188	0	7.985	20	21.5	8.12	3	74	0	20.6	20.4763	19.9988	20.9348	21.8258	23.1163	21.2861
	1.01633	1.60255	Pf00400, Pf03920	21887	Tle3		Color2 [DarkGray]	1	4		9		cell differentiation;development;metabolic process;regulation of biological process;response to stimulus	nucleus	protein binding			Adipogenesis genes;White fat cell differentiation	2	5	2	771	0.001	5.235	3	83.2	7.09	2	2	0	3.84	17.4326	18.4522	18.6764	19.4251	21.0226	18.9212
	1.51364	1.60131	Pf00687	19896	Rpl10a		Color2 [DarkGray]	1	4		17		metabolic process	membrane;mitochondrion;nucleus;ribosome	RNA binding;structural molecule activity			Cytoplasmic Ribosomal Proteins	7	88	7	217	0	38.907	34	24.9	9.98	7	1	0	201.66	24.0471	24.1592	24.4583	25.8835	26.6106	24.9744
	0.717348	1.60102	Pf00069, Pf07714	16451	Jak1		Color2 [DarkGray]	1	4		4		cell differentiation;cellular component movement;defense response;metabolic process;regulation of biological process;response to stimulus	cytoplasm;cytoskeleton;cytosol;membrane;nucleus	catalytic activity;metal ion binding;nucleotide binding;protein binding			EGFR1 Signaling Pathway;ESC Pluripotency Pathways;Focal Adhesion-PI3K-Akt-mTOR-signaling pathway;IL-2 Signaling Pathway;IL-3 Signaling Pathway;IL-5 Signaling Pathway;IL-6 signaling Pathway;IL-7 Signaling Pathway;IL-9 Signaling Pathway;PluriNetWork;TGF Bet	13	47	13	1153	0	44.27	12	133.3	7.59	13	12	0	48.73	22.8018	19.8145	22.7264	23.8877	22.9555	23.3024
	1.83533	1.60048	Pf00400	74255	Smu1	ENSMUSG00000028409.11	Color2 [DarkGray]	1	4		4		metabolic process;regulation of biological process	cytoplasm;nucleus;spliceosomal complex	protein binding				2	7	2	513	0.001	5.723	4	57.5	7.18	2	0	0	8.69	17.9935	18.6458	18.4326	19.9456	20.5486	19.3791
	1.12704	1.59881	Pf01388	71371	Arid5b	ENSMUSG00000019947.10	Color2 [DarkGray]	1	4		10		cell differentiation;cellular component movement;metabolic process;regulation of biological process;response to stimulus	nucleus	DNA binding	HDMs demethylate histones			5	12	5	1188	0	16.497	6	131.8	8.85	5	3	0	23.06	18.4285	18.6168	19.8618	21.268	20.8186	19.617
	1.11317	1.59631	Pf00076, Pf13893, Pf14259	71973	Rbpms2	ENSMUSG00000032387.15	Color2 [DarkGray]	1	4		9		development;regulation of biological process	cytoplasm	protein binding;RNA binding			mRNA processing	5	29	3	206	0	20.232	33	22.4	8.41	5	1	2	49.51	22.2202	20.9929	22.1586	23.2424	24.3921	22.5261
	1.03816	1.59324	Pf02475, Pf05185, Pf13659	27374	Prmt5		Color2 [DarkGray]	1	4		14		cell organization and biogenesis;metabolic process;regulation of biological process	cytoplasm;cytosol;Golgi;nucleus	catalytic activity;DNA binding;nucleotide binding;protein binding		RNA transport		13	61	13	637	0	70.525	29	72.6	6.42	13	1	0	168.12	24.5024	22.3239	24.3603	25.5226	25.4292	25.0145
	1.13387	1.5892	Pf03177, Pf08801	234865	Nup133	ENSMUSG00000039509.8	Color2 [DarkGray]	1	4		8		cell differentiation;cell organization and biogenesis;regulation of biological process;transport	chromosome;membrane;nucleus	protein binding;structural molecule activity;transporter activity	Amplification of signal from unattached kinetochores via a MAD2 inhibitory signal;Nuclear Pore Complex (NPC) Disassembly;Regulation of Glucokinase by Glucokinase Regulatory Protein;Resolution of Sister Chromatid Cohesion;RHO GTPases Activate Formins;Se	RNA transport		4	8	4	1155	0	13.496	4	128.5	5.2	4	42	0	12.93	19.4592	19.6758	20.4388	21.3483	22.5121	20.4811
	0.506203	1.5873	Pf01840	21432	Tcl1	ENSMUSG00000041359.14	Color2 [DarkGray]	1	4		12		cell organization and biogenesis;regulation of biological process;response to stimulus	cytoplasm;endoplasmic reticulum;nucleus	enzyme regulator activity;protein binding		PI3K-Akt signaling pathway	Focal Adhesion-PI3K-Akt-mTOR-signaling pathway;PluriNetWork	2	5	2	116	0	7.032	23	14.1	5.52	2	3	0	5.29	19.3296	15.651	19.5472	18.8794	20.7243	19.686
	0.91193	1.58714	Pf10484, Pf13741	64656	Mrps23	ENSMUSG00000023723.17;ENSMUSG00000098375.6	Color2 [DarkGray]	1	4		11;CHR_MG3829_PATCH		metabolic process	cytoskeleton;membrane;mitochondrion;ribosome	RNA binding;structural molecule activity	Mitochondrial translation elongation;Mitochondrial translation termination			4	10	4	177	0	10.862	21	20.3	8.59	4	5	0	11.85	19.8765	19.2465	21.2094	21.4108	22.7977	20.8854
	0.988263	1.58647	Pf06747	72170	Chchd4	ENSMUSG00000034203.8	Color2 [DarkGray]	1	4		6		metabolic process;regulation of biological process;response to stimulus;transport	mitochondrion	catalytic activity;protein binding				1	7	1	139	0.002	3.104	10	15.5	4.32	1	0	0	0	17.7466	16.1006	17.4716	18.8052	19.5918	17.6813
	0.640456	1.58509	Pf00063	17920	Myo6		Color2 [DarkGray]	1	4		9		cell communication;cell differentiation;cell organization and biogenesis;regulation of biological process;response to stimulus;transport	cytoplasm;Golgi;membrane;nucleus	catalytic activity;motor activity;nucleotide binding;protein binding				8	27	8	1265	0	25.933	6	146.3	8.85	8	0	0	55.68	19.8111	20.022	22.8935	21.9359	23.5103	22.0357
	0.746779	1.58066	Pf00069, Pf06840, Pf07714	223255	Stk24	ENSMUSG00000063410.7	Color2 [DarkGray]	1	4		14		cell communication;cell death;cell organization and biogenesis;metabolic process;regulation of biological process;response to stimulus	cytoplasm;cytosol;membrane;nucleus	catalytic activity;metal ion binding;nucleotide binding;protein binding;signal transducer activity	Apoptotic execution phase			3	18	3	431	0	12.688	8	47.9	5.43	3	3	0	28.81	18.1177	19.802	20.1818	19.8684	22.3548	20.6203
	0.57608	1.57683	Pf06741, Pf07145, Pf09770, Pf14438	20239	Atxn2		Color2 [DarkGray]	1	4		5		cell differentiation;cell organization and biogenesis;regulation of biological process	cytoplasm;Golgi;membrane	protein binding;RNA binding				3	6	3	1285	0	9.69	3	136.4	9.55	3	0	0	5.94	17.347	15.0813	18.3623	18.371	19.8484	17.3017
	1.19511	1.57537	Pf00091, Pf03953, Pf10644	227613	Tubb4b	ENSMUSG00000036752.4	Color2 [DarkGray]	1	4		2		cell organization and biogenesis	cytoplasm;cytoskeleton;nucleus	catalytic activity;nucleotide binding;RNA binding;structural molecule activity	Anchoring of the basal body to the plasma membrane;AURKA Activation by TPX2;Hedgehog 'off' state;Hedgehog 'on' state;Intraflagellar transport;Loss of Nlp from mitotic centrosomes;Neutrophil degranulation;Recruitment of mitotic centrosome proteins and comp	Gap junction;Phagosome		30	729	2	445	0	510.74	87	49.8	4.89	30	26	8	2358.89	24.8784	25.0869	25.5819	26.6436	27.8205	25.8091
	0.982505	1.57434	Pf00004, Pf01078, Pf05729, Pf07724, Pf07726, Pf07728, Pf10431, Pf13191, Pf13401, Pf14532	270166	Clpx	ENSMUSG00000015357.10	Color2 [DarkGray]	1	4		9		metabolic process;regulation of biological process	cytosol;membrane;mitochondrion;organelle lumen	catalytic activity;enzyme regulator activity;metal ion binding;nucleotide binding;protein binding				2	9	2	634	0	6.85	3	69.2	7.71	2	0	0	12.42	18.1052	18.3928	19.5138	20.032	21.4023	19.3005
	0.853688	1.57301	Pf00076, Pf05383, Pf08777, Pf13893, Pf14259	28036	Larp7	ENSMUSG00000027968.11	Color2 [DarkGray]	1	4		3		cell proliferation;metabolic process;regulation of biological process	cytosol;nucleus	RNA binding				3	7	3	570	0	8.157	5	64.8	9.54	3	0	0	7.59	23.7389	21.8618	23.8653	24.9891	25.5411	23.6549
	1.04187	1.57295	Pf03645	21648;100040531;100040563;100310872	Dynlt1b;Dynlt1f;Dynlt1c;Dynlt1a	ENSMUSG00000092074.1;ENSMUSG00000095677.1;ENSMUSG00000096255.1;ENSMUSG00000000579.14	Color2 [DarkGray]	1	4		17		cell division;cell organization and biogenesis;regulation of biological process;transport	cytoplasm;cytoskeleton;Golgi	catalytic activity;motor activity;protein binding	Neutrophil degranulation			1	2	1	113	0.001	5.239	14	12.5	5.08	1	3	0	5.72	17.422	16.2941	16.0322	18.5037	18.9158	17.0476
	0.653406	1.57092	Pf00531, Pf11957	225160	Thoc1	ENSMUSG00000024287.7	Color2 [DarkGray]	1	4		18		cell death;metabolic process;regulation of biological process;response to stimulus;transport	cytoplasm;cytosol;nucleus	DNA binding;protein binding;RNA binding	Cleavage of Growing Transcript in the Termination Region;mRNA 3'-end processing;Transport of Mature mRNA derived from an Intron-Containing Transcript	RNA transport;Spliceosome		3	6	3	657	0	7.026	5	75.4	4.97	3	11	0	1.96	17.8759	15.8975	18.6734	18.5158	20.4574	18.1864
	0.665227	1.56915	Pf05172, Pf13893, Pf14605	69482	Nup35	ENSMUSG00000091900.2;ENSMUSG00000026999.14	Color2 [DarkGray]	1	4		2;7		cell organization and biogenesis;regulation of biological process;transport	membrane;nucleus	DNA binding;protein binding;transporter activity	Nuclear Pore Complex (NPC) Disassembly;Regulation of Glucokinase by Glucokinase Regulatory Protein;snRNP Assembly;SUMOylation of chromatin organization proteins;SUMOylation of DNA damage response and repair proteins;SUMOylation of DNA replication proteins	RNA transport		2	5	2	325	0.001	6.02	8	34.8	9.25	2	29	0	4.46	19.953	16.8092	19.5246	20.1959	21.1132	19.6851
	1.1901	1.56751	Pf06467, Pf08394, Pf12012	76007	Zmym2	ENSMUSG00000021945.8	Color2 [DarkGray]	1	4		14		cell organization and biogenesis;development;metabolic process;regulation of biological process	cytoplasm;nucleus	DNA binding;metal ion binding;protein binding			PluriNetWork	7	19	7	1376	0	19.985	7	154.5	6.37	7	1	0	19.98	19.025	18.7935	19.49	20.4265	21.7821	19.8025
	0.943741	1.56666	Pf00575	619605	Zcchc17	ENSMUSG00000028772.19;ENSMUSG00000108747.1	Color2 [DarkGray]	1	4		4;CHR_MG4265_PATCH			nucleus	metal ion binding;RNA binding				2	3	2	241	0.002	3.886	10	27.5	9.63	2	0	0	0	19.6176	18.271	19.8941	21.0879	21.6995	19.6953
	1.39891	1.5628	Pf00118	12462	Cct3	ENSMUSG00000001416.13	Color2 [DarkGray]	1	4		3		cell organization and biogenesis;metabolic process;regulation of biological process;transport	cytoplasm;cytosol;membrane	nucleotide binding;protein binding;RNA binding	Association of TriC/CCT with target proteins during biosynthesis;Cooperation of PDCL (PhLP1) and TRiC/CCT in G-protein beta folding			12	48	12	545	0	37.208	22	60.6	6.7	12	5	0	87.62	22.8665	22.455	23.028	24.2371	25.2474	23.5533
	0.986543	1.56048	Pf00632, Pf02825	14897	Trip12	ENSMUSG00000026219.14	Color2 [DarkGray]	1	4		1		metabolic process;regulation of biological process;response to stimulus	cytoplasm;nucleus	catalytic activity;metal ion binding;protein binding	Antigen processing: Ubiquitination & Proteasome degradation	Ubiquitin mediated proteolysis		11	37	11	2025	0	34.261	8	224	8.35	11	5	0	40.99	21.364	20.6869	21.9211	22.7694	24.0636	21.8205
	0.553657	1.56033	Pf09809	107733	Mrpl41	ENSMUSG00000036850.4	Color2 [DarkGray]	1	4		2		cell death;metabolic process	mitochondrion;ribosome	RNA binding;structural molecule activity	Mitochondrial translation elongation;Mitochondrial translation termination			1	1	1	135	0.002	2.815	10	15.3	9.82	1	5	0	0	18.4594	15.8599	19.553	19.379	20.6177	18.5567
	1.27699	1.55559	Pf00270, Pf00271, Pf14617	13209	Ddx6	ENSMUSG00000032097.10	Color2 [DarkGray]	1	4		9		cell organization and biogenesis;metabolic process;regulation of biological process	cytoplasm;cytosol;membrane;mitochondrion;nucleus	catalytic activity;nucleotide binding;protein binding;RNA binding	mRNA decay by 5' to 3' exoribonuclease	RNA degradation	mRNA processing	3	17	3	483	0	11.958	6	54.2	8.66	3	5	0	14.95	19.4727	19.2516	19.2688	20.7393	21.9339	19.9866
	1.04177	1.55543	Pf00572	22121	Rpl13a	ENSMUSG00000074129.13	Color2 [DarkGray]	1	4		7		cellular component movement;metabolic process;regulation of biological process;response to stimulus	cytoplasm;membrane;nucleus;ribosome	RNA binding;structural molecule activity	Formation of a pool of free 40S subunits;GTP hydrolysis and joining of the 60S ribosomal subunit;L13a-mediated translational silencing of Ceruloplasmin expression;Major pathway of rRNA processing in the nucleolus and cytosol;Nonsense Mediated Decay (NMD)	Ribosome	Cytoplasmic Ribosomal Proteins	7	81	7	203	0	33.143	23	23.4	11.02	7	17	0	132.48	24.496	23.7895	25.2307	26.4454	26.7879	24.9491
	0.91012	1.55275	Pf00069, Pf00433, Pf01636, Pf07714, Pf14531	232533	Stk38l	ENSMUSG00000001630.13	Color2 [DarkGray]	1	4		6		metabolic process;regulation of biological process;response to stimulus	cytoplasm;cytoskeleton;cytosol;membrane	catalytic activity;metal ion binding;nucleotide binding;protein binding				28	226	16	464	0	117.954	51	53.7	6.96	28	0	0	496.66	24.3303	22.3044	24.5159	25.9936	24.9757	24.8395
	1.33606	1.55249	Pf00731, Pf01259	67054	Paics	ENSMUSG00000029247.17	Color2 [DarkGray]	1	4		5		metabolic process	cytoplasm;membrane	catalytic activity;nucleotide binding;protein binding	Purine ribonucleoside monophosphate biosynthesis	Metabolic pathways;Purine metabolism	Purine metabolism	5	37	5	425	0	28.107	16	47	7.23	5	7	0	102.84	22.6316	21.207	22.1784	23.553	24.158	22.9634
	1.13297	1.55215	Pf00091, Pf03953, Pf10644	22154	Tubb5	ENSMUSG00000001525.10	Color2 [DarkGray]	1	4		17		cell organization and biogenesis	cytoplasm;cytoskeleton;cytosol;membrane;nucleus	catalytic activity;nucleotide binding;protein binding;structural molecule activity	Anchoring of the basal body to the plasma membrane;AURKA Activation by TPX2;Loss of Nlp from mitotic centrosomes;Neutrophil degranulation;Recruitment of mitotic centrosome proteins and complexes;Recruitment of NuMA to mitotic centrosomes;Regulation of PLK	Gap junction;Phagosome		32	758	8	444	0	544.435	87	49.6	4.89	32	21	54	2432.29	28.3132	28.3883	28.7375	29.8041	31.2204	29.0709
	1.07121	1.5521	Pf00111, Pf00384, Pf09326, Pf10588, Pf13510	227197	Ndufs1	ENSMUSG00000025968.16	Color2 [DarkGray]	1	4		1		cell organization and biogenesis;metabolic process;transport	membrane;mitochondrion	catalytic activity;metal ion binding	Complex I biogenesis	Alzheimer's disease;Huntington's disease;Metabolic pathways;Non-alcoholic fatty liver disease (NAFLD);Oxidative phosphorylation;Parkinson's disease	Electron Transport Chain;Oxidative phosphorylation	2	7	2	727	0.001	5.731	3	79.7	5.72	2	13	0	11.27	17.6979	18.0895	18.6486	19.1472	20.94	19.005
	1.48291	1.55175	Pf06212	67184	Ndufa13	ENSMUSG00000036199.9	Color2 [DarkGray]	1	4		8		cell death;cell organization and biogenesis;metabolic process;regulation of biological process;response to stimulus;transport	cytoplasm;membrane;mitochondrion;nucleus	catalytic activity;nucleotide binding	Complex I biogenesis	Alzheimer's disease;Huntington's disease;Metabolic pathways;Non-alcoholic fatty liver disease (NAFLD);Oxidative phosphorylation;Parkinson's disease	EGFR1 Signaling Pathway	1	5	1	144	0.002	3.811	7	16.8	9.48	1	12	0	13.29	17.7207	17.567	17.5411	18.831	20.1101	18.5429
	1.59831	1.54983	Pf00231	11949	Atp5c1	ENSMUSG00000025781.14	Color2 [DarkGray]	1	4		2		metabolic process;transport	membrane;mitochondrion	catalytic activity;RNA binding;transporter activity	Cristae formation;Formation of ATP by chemiosmotic coupling	Alzheimer's disease;Huntington's disease;Metabolic pathways;Oxidative phosphorylation;Parkinson's disease	Electron Transport Chain	11	97	11	298	0	69.693	47	32.9	9.01	11	13	0	253.53	24.0714	23.4854	24.6156	25.4823	26.1814	25.1582
	1.08511	1.54965	Pf02184, Pf05843	66877	Crnkl1	ENSMUSG00000001767.5	Color2 [DarkGray]	1	4		2		cell organization and biogenesis;metabolic process	nucleus;spliceosomal complex	protein binding;RNA binding	mRNA Splicing - Major Pathway	Spliceosome		3	8	3	690	0	8.702	5	83.4	6.93	3	5	0	6.94	18.4354	18.0452	19.253	20.1683	21.0926	19.1217
	1.44893	1.54728	Pf00268	20135	Rrm2	ENSMUSG00000020649.11	Color2 [DarkGray]	1	4		12		cell organization and biogenesis;metabolic process	cytoplasm;cytosol	catalytic activity;metal ion binding;protein binding	Interconversion of nucleotide di- and triphosphates	Glutathione metabolism;Metabolic pathways;p53 signaling pathway;Purine metabolism;Pyrimidine metabolism	Nucleotide Metabolism;Purine metabolism	1	5	1	390	0.002	3.035	3	45.1	5.45	1	10	0	2.16	17.1117	17.3608	17.0407	18.6942	19.5729	17.888
	0.969781	1.54581	Pf00270, Pf00271, Pf04408, Pf07717, Pf13401	13204	Dhx15	ENSMUSG00000029169.11	Color2 [DarkGray]	1	4		5		metabolic process;response to stimulus	cytoplasm;nucleus;spliceosomal complex	catalytic activity;nucleotide binding;protein binding;RNA binding	mRNA Splicing - Major Pathway	Spliceosome	mRNA processing	14	52	14	795	0	48.487	19	90.9	7.46	14	6	0	86.11	22.026	20.3292	22.105	23.2775	23.6982	22.1219
	1.09191	1.54448	Pf00038, Pf00225, Pf04111, Pf05622, Pf06160, Pf15619	100502766;16580	Kifc1;Kifc5b	ENSMUSG00000079553.10	Color2 [DarkGray]	1	4		17		cell division;cell organization and biogenesis;cellular component movement;metabolic process;regulation of biological process;transport	cytoplasm;cytoskeleton;endosome;membrane;nucleus	catalytic activity;motor activity;nucleotide binding;protein binding;structural molecule activity				3	7	3	674	0	9.259	7	74.1	8.72	3	0	0	6.2	18.5111	17.9482	18.6607	20.2588	20.7954	18.6992
	0.96634	1.54427	Pf07986	72726	Tbcc		Color2 [DarkGray]	1	4		17		cell organization and biogenesis;metabolic process	cytoplasm;cytosol	catalytic activity;protein binding				1	5	1	341	0.005	2.288	3	38.1	5.3	1	0	0	0	19.6553	18.7706	20.7164	21.3876	22.0418	20.3458
	1.37363	1.54074	Pf00004, Pf00158, Pf07724, Pf07726, Pf07728, Pf13191, Pf13401	19181	Psmc2		Color2 [DarkGray]	1	4		5		cell differentiation;metabolic process;regulation of biological process	cytoplasm;cytosol;membrane;nucleus;proteasome	catalytic activity;nucleotide binding;protein binding			Proteasome Degradation;TNF-alpha NF-kB Signaling Pathway	13	66	13	433	0	51.874	39	48.6	5.95	13	2	0	135.19	22.1403	22.2059	22.8468	23.9471	24.7528	23.1153
	0.985847	1.53984	Pf05179	214498	Cdc73	ENSMUSG00000026361.9	Color2 [DarkGray]	1	4		1		cell organization and biogenesis;metabolic process;regulation of biological process;response to stimulus	cytosol;nucleus	protein binding	E3 ubiquitin ligases ubiquitinate target proteins;Formation of RNA Pol II elongation complex;Formation of the beta-catenin:TCF transactivating complex;Hedgehog 'on' state;RNA Polymerase II Pre-transcription Events		PluriNetWork	6	34	6	531	0	17.818	11	60.5	9.61	6	16	0	57.56	20.6464	20.467	21.8009	22.191	23.6752	21.6677
	1.26715	1.53921	Pf01233, Pf02799	18107	Nmt1	ENSMUSG00000020936.8	Color2 [DarkGray]	1	4		11		metabolic process	cytoplasm;cytosol;membrane	catalytic activity	Activation, myristolyation of BID and translocation to mitochondria;Inactivation, recovery and regulation of the phototransduction cascade;Signaling by GPCR			5	8	4	496	0	18.035	15	56.9	8	5	9	1	15.48	19.3135	19.7357	19.8127	20.5302	22.2524	20.6968
	0.648031	1.5378	Pf00575, Pf07541	13665	Eif2s1	ENSMUSG00000021116.10	Color2 [DarkGray]	1	4		12		cell communication;metabolic process;regulation of biological process;response to stimulus	cytoplasm;membrane;nucleus;ribosome	protein binding;RNA binding	ABC-family proteins mediated transport;Formation of the ternary complex, and subsequently, the 43S complex;GTP hydrolysis and joining of the 60S ribosomal subunit;L13a-mediated translational silencing of Ceruloplasmin expression;PERK regulates gene expres	Apoptosis;Hepatitis C;Herpes simplex infection;Influenza A;Measles;Non-alcoholic fatty liver disease (NAFLD);Protein processing in endoplasmic reticulum;RNA transport	Translation Factors	4	10	4	315	0	13.424	13	36.1	5.08	4	24	0	21.68	18.1413	20.0397	21.0128	20.6223	22.5944	20.5905
	1.30463	1.53315	Pf00270, Pf00271, Pf04851, Pf13959	66942	Ddx18	ENSMUSG00000001674.11	Color2 [DarkGray]	1	4		1		metabolic process;response to stimulus	chromosome;cytoplasm;membrane;nucleus	catalytic activity;DNA binding;nucleotide binding;RNA binding				5	22	5	660	0	29.9	16	74.1	9.52	5	0	0	24.66	20.3005	19.7313	19.5547	21.1492	22.3623	20.6745
	0.753113	1.53135	Pf12678, Pf12906, Pf13639	235315	Rnf214	ENSMUSG00000042790.16	Color2 [DarkGray]	1	4		9				metal ion binding;protein binding				1	1	1	668	0.037	1.438	2	73.6	6.23	1	0	0	1.63	17.3468	17.886	20.3247	20.2542	20.2132	19.6841
	1.09048	1.53051	Pf00735, Pf01926, Pf05368	235072	2020-09-07		Color2 [DarkGray]	1	4		9		cell differentiation;cell division;cell growth;cell organization and biogenesis;regulation of biological process	chromosome;cytoplasm;cytoskeleton;membrane;nucleus	nucleotide binding;protein binding				8	45	7	436	0	36.504	24	50.5	8.57	8	0	1	94.78	21.7804	21.8312	21.7674	23.0902	24.5646	22.3157
	1.59757	1.52774	Pf04156, Pf05557, Pf12128	16709	Ktn1		Color2 [DarkGray]	1	4		14		cellular component movement;regulation of biological process	endoplasmic reticulum;membrane	protein binding			TNF-alpha NF-kB Signaling Pathway	5	16	5	1327	0	15.296	4	152.5	5.86	5	1	0	14.19	18.7755	18.5257	19.6515	20.7241	20.8459	19.966
	1.22212	1.52239	Pf00104, Pf00105	26380	Esrrb	ENSMUSG00000021255.17	Color2 [DarkGray]	1	4		12		cell division;cell organization and biogenesis;cell proliferation;metabolic process;regulation of biological process;response to stimulus	chromosome;cytoplasm;nucleus	DNA binding;metal ion binding;protein binding;receptor activity;signal transducer activity	Nuclear Receptor transcription pathway	Signaling pathways regulating pluripotency of stem cells	Nuclear Receptors;PluriNetWork	5	28	5	433	0	28.017	16	48.3	8	5	7	0	52.61	21.0314	19.6539	21.0111	21.9501	22.7812	21.5322
	1.0428	1.51842	Pf07654, Pf13927	433053	LOC433053		Color2 [DarkGray]	1	4		16			membrane					3	22	3	105	0	13.872	46	11.6	6.27	3	0	0	38.84	21.4794	19.254	20.4377	22.376	21.6701	21.6802
	1.63212	1.5163	Pf00173	53328	Pgrmc1	ENSMUSG00000006373.10	Color2 [DarkGray]	1	4		X		regulation of biological process;response to stimulus	endoplasmic reticulum;membrane		Neutrophil degranulation			3	13	3	195	0	7.111	13	21.7	4.7	3	3	0	18.95	19.5144	18.9176	19.8015	20.9612	21.4906	20.3307
	0.800481	1.51608	Pf00400	74320	Wdr33	ENSMUSG00000024400.15	Color2 [DarkGray]	1	4		18		metabolic process	nucleus	protein binding;RNA binding	Cleavage of Growing Transcript in the Termination Region;mRNA 3'-end processing;mRNA Splicing - Major Pathway;Processing of Intronless Pre-mRNAs	mRNA surveillance pathway		1	9	1	1330	0.003	2.596	1	145.2	9.13	1	12	0	7.47	18.8588	17.667	20.1612	20.3939	21.2822	19.5591
	1.26898	1.51576	Pf00053, Pf00055	16780	Lamb3	ENSMUSG00000026639.18	Color2 [DarkGray]	1	4		1		cell differentiation	extracellular	protein binding	Anchoring fibril formation;Degradation of the extracellular matrix;Laminin interactions;MET activates PTK2 signaling;Type I hemidesmosome assembly	Amoebiasis;ECM-receptor interaction;Focal adhesion;Pathways in cancer;PI3K-Akt signaling pathway;Small cell lung cancer;Toxoplasmosis	Alpha6-Beta4 Integrin Signaling Pathway;Focal Adhesion;Focal Adhesion-PI3K-Akt-mTOR-signaling pathway	1	1	1	1168	0.02	1.708	1	128.8	7.47	1	24	0	0	17.8974	16.0594	17.43	18.5741	18.841	18.5189
	1.55428	1.51343	Pf00493, Pf07728, Pf14551	17217	Mcm4	ENSMUSG00000022673.4	Color2 [DarkGray]	1	4		16		metabolic process	membrane;nucleus	catalytic activity;DNA binding;nucleotide binding;protein binding	Activation of ATR in response to replication stress;Activation of the pre-replicative complex;Assembly of the pre-replicative complex;M/G1 Transition;Orc1 removal from chromatin;Regulation of DNA replication;Removal of licensing factors from origins	Cell cycle;DNA replication	DNA Replication;G1 to S cell cycle control	12	52	12	862	0	49.302	17	96.7	7.2	12	22	0	112.63	22.9326	22.0085	22.3618	24.0217	24.5285	23.293
	1.18253	1.50687	Pf00565, Pf00567	56463	Snd1	ENSMUSG00000001424.14	Color2 [DarkGray]	1	4		6		cell differentiation;metabolic process;regulation of biological process	cytoplasm;cytosol;membrane;mitochondrion;nucleus	catalytic activity;protein binding;RNA binding		Epstein-Barr virus infection;Viral carcinogenesis		9	20	9	910	0	27.778	13	102	7.43	9	2	0	32.53	21.1779	20.0753	21.2259	21.9855	23.257	21.7572
	0.834061	1.50678	Pf04614	19298	Pex19	ENSMUSG00000003464.13	Color2 [DarkGray]	1	4		1		cell organization and biogenesis;metabolic process;regulation of biological process;transport	cytoplasm;cytosol;membrane;nucleus	protein binding	ABC transporters in lipid homeostasis	Peroxisome		2	2	2	299	0.001	5.295	8	32.7	4.34	2	4	0	4.08	17.3113	18.5634	19.822	20.3814	20.5951	19.2405
	0.953149	1.49813	Pf00255	625249	Gpx4	ENSMUSG00000075706.10	Color2 [DarkGray]	1	4		10		cell organization and biogenesis;development;metabolic process;regulation of biological process;response to stimulus	cytoplasm;cytosol;membrane;mitochondrion;nucleus	antioxidant activity;catalytic activity;protein binding	Synthesis of 12-eicosatetraenoic acid derivatives;Synthesis of 15-eicosatetraenoic acid derivatives	Glutathione metabolism	Folic Acid Network;Glutathione and one carbon metabolism;Glutathione metabolism;Metapathway biotransformation;One carbon metabolism and related pathways;Selenium metabolism/Selenoproteins;Selenium Micronutrient Network	7	37	7	197	0	35.825	42	22.2	8.46	7	14	0	70.85	22.8269	20.8921	22.1225	23.9202	23.9118	22.504
	1.13354	1.49582	Pf01399, Pf09440	16341	Eif3e	ENSMUSG00000022336.2	Color2 [DarkGray]	1	4		15		cell organization and biogenesis;metabolic process;regulation of biological process	cytoplasm;cytosol;membrane;nucleus	protein binding;RNA binding	Formation of a pool of free 40S subunits;Formation of the ternary complex, and subsequently, the 43S complex;GTP hydrolysis and joining of the 60S ribosomal subunit;L13a-mediated translational silencing of Ceruloplasmin expression;Ribosomal scanning and s	Hepatitis C;RNA transport	Translation Factors	5	20	5	445	0	16.094	13	52.2	6.04	5	14	0	30.98	20.5656	20.3794	21.0361	21.6832	23.327	21.4583
	1.19385	1.49456	Pf00013, Pf13014	19317	Qk	ENSMUSG00000062078.14	Color2 [DarkGray]	1	4		17		cell differentiation;development;metabolic process;regulation of biological process;transport	cytoplasm;nucleus	protein binding;RNA binding			Exercise-induced Circadian Regulation;mRNA processing	5	10	5	341	0	19.431	20	37.6	8.56	5	3	0	13.17	19.8062	20.7675	20.5404	21.6344	22.8455	21.1178
	1.12693	1.49407	Pf00076, Pf13893, Pf14259	19205	Ptbp1		Color2 [DarkGray]	1	4		10	Acetyl [N-Term]	metabolic process;regulation of biological process	cytoplasm;membrane;nucleus	catalytic activity;DNA binding;protein binding;RNA binding			mRNA processing	9	61	7	527	0	62.453	25	56.4	8.34	9	1	3	171.2	23.7186	23.0813	24.1789	25.0808	26.1167	24.2636
	0.674305	1.49304	Pf00013, Pf00023, Pf12796, Pf13014, Pf13606, Pf13637, Pf13857	81702	Ankrd17	ENSMUSG00000055204.15	Color2 [DarkGray]	1	4		5		defense response;regulation of biological process;response to stimulus	chromosome;cytoplasm;membrane;nucleus	protein binding;RNA binding				1	1	1	2603	0.002	3.645	0	274	6.52	1	0	0	3.34	16.9274	19.1359	19.5523	19.7802	21.1545	19.16
	0.975721	1.49239	Pf05648	18632	Pex11b	ENSMUSG00000028102.15	Color2 [DarkGray]	1	4		3		cell organization and biogenesis;regulation of biological process;response to stimulus	membrane;mitochondrion	protein binding		Peroxisome		1	1	1	259	0.016	1.808	5	28.7	9.95	1	1	0	0	17.7509	17.1042	17.3774	18.9987	20.0508	17.6602
	0.628283	1.4896	Pf00270, Pf00271	27225	Ddx24	ENSMUSG00000041645.13	Color2 [DarkGray]	1	4		12		metabolic process	cytoplasm;membrane	catalytic activity;nucleotide binding;RNA binding			mRNA processing	2	7	2	857	0	7.304	4	96.4	9.36	2	1	0	18.58	18.1113	16.321	19.201	19.6527	20.3394	18.1099
	1.18628	1.4855	Pf00310, Pf00733, Pf12481, Pf13522, Pf13537	27053	Asns	ENSMUSG00000029752.12	Color2 [DarkGray]	1	4		6		cell communication;metabolic process;regulation of biological process;response to stimulus	cytosol	catalytic activity;nucleotide binding;protein binding	Amino acid synthesis and interconversion (transamination)	Alanine, aspartate and glutamate metabolism;Metabolic pathways		10	41	10	561	0	29.473	19	64.2	6.58	10	5	0	57.73	22.6827	21.0516	21.8937	23.6913	23.7378	22.6555
	0.64343	1.485	Pf12074, Pf13646	231659	Gcn1l1	ENSMUSG00000041638.18	Color2 [DarkGray]	1	4		5		cell communication;regulation of biological process;response to stimulus	cytoplasm;cytosol;membrane	enzyme regulator activity;protein binding;RNA binding				5	10	5	2671	0	17.223	2	292.8	7.36	5	0	0	17.01	18.3711	19.1875	20.1217	20.4078	22.4198	19.3076
	1.12201	1.4793	Pf00515, Pf04184, Pf07719, Pf13176, Pf13181, Pf13374, Pf13414, Pf13424, Pf13428, Pf13429, Pf13431, Pf13432, Pf13844, Pf14559	108155	Ogt	ENSMUSG00000034160.13	Color2 [DarkGray]	1	4		X		cell death;cell organization and biogenesis;cellular homeostasis;metabolic process;regulation of biological process;response to stimulus	cytoplasm;cytosol;membrane;mitochondrion;nucleus	catalytic activity;protein binding	HATs acetylate histones;UCH proteinases	Insulin resistance;Other types of O-glycan biosynthesis	PluriNetWork	2	5	2	1046	0	6.759	2	116.9	6.7	2	10	0	8.72	19.4205	18.5218	19.587	20.7042	21.5388	19.7243
	1.45716	1.47426	Pf00156	11821	Aprt	ENSMUSG00000006589.8	Color2 [DarkGray]	1	4		8		metabolic process;response to stimulus;transport	cytoplasm;cytosol	catalytic activity;nucleotide binding	Neutrophil degranulation;Purine salvage	Metabolic pathways;Purine metabolism	Purine metabolism	2	16	2	180	0.001	6.035	13	19.7	6.79	2	10	0	31.84	20.9231	19.4163	20.5722	21.8123	21.9597	21.5623
	1.0259	1.47403	Pf02037, Pf14047, Pf14049	73703	Dppa2	ENSMUSG00000072419.4	Color2 [DarkGray]	1	4		16		metabolic process;regulation of biological process	nucleus					1	2	1	301	0.002	3.001	3	34.1	9.38	1	0	0	2.06	16.8336	16.2756	17.0579	18.4722	19.1289	16.988
	0.621226	1.47077	Pf00004, Pf00910, Pf01695, Pf02190, Pf05362, Pf05496, Pf07724, Pf07726, Pf07728, Pf08298, Pf13173, Pf13191, Pf13207, Pf13401, Pf13541	74142	Lonp1	ENSMUSG00000041168.9	Color2 [DarkGray]	1	4		17		cell organization and biogenesis;metabolic process;response to stimulus	cytosol;membrane;mitochondrion;nucleus;organelle lumen	catalytic activity;DNA binding;nucleotide binding;protein binding;RNA binding				2	8	2	949	0.001	5.827	2	105.8	6.57	2	0	0	6.99	17.0524	19.8585	18.4322	20.0715	21.0306	18.6534
	0.728999	1.46949	Pf03399, Pf10075, Pf13634	54387	Mcm3ap	ENSMUSG00000001150.7	Color2 [DarkGray]	1	4		10		transport	cytoplasm;cytosol;membrane;nucleus					1	10	1	1971	0.001	4.184	1	217.2	6.61	1	0	0	18.75	15.9866	17.1622	18.0371	18.4213	19.8066	17.3664
	1.17247	1.4692	Pf08623, Pf12755, Pf13513	71902	Cand1	ENSMUSG00000020114.12	Color2 [DarkGray]	1	4		10		cell differentiation;cell organization and biogenesis;metabolic process;regulation of biological process	cytoplasm;cytosol;Golgi;membrane;nucleus	protein binding	Iron uptake and transport;Neddylation;Neutrophil degranulation			9	39	9	1230	0	46.913	9	136.2	5.78	9	8	0	110.75	22.3924	21.3704	22.4073	23.3497	24.4294	22.7987
	1.42263	1.46906	Pf00622, Pf02037, Pf13671	232989	Hnrnpul1	ENSMUSG00000040725.13	Color2 [DarkGray]	1	4		7		metabolic process;regulation of biological process;response to stimulus	nucleus	protein binding;RNA binding	mRNA Splicing - Major Pathway	Influenza A		4	20	3	859	0	11.313	5	95.9	6.58	4	5	0	21.81	20.3317	20.4818	20.6427	21.8028	22.8375	21.2231
	1.25465	1.46839	Pf00069, Pf07714, Pf14531	26400	Map2k7	ENSMUSG00000109061.1	Color2 [DarkGray]	1	4		8		cell death;metabolic process;regulation of biological process;response to stimulus	cytoplasm;cytosol;nucleus	catalytic activity;metal ion binding;nucleotide binding;protein binding	Activated TLR4 signalling;FCERI mediated MAPK activation;JNK (c-Jun kinases) phosphorylation and activation mediated by activated human TAK1;Oxidative Stress Induced Senescence	Epstein-Barr virus infection;ErbB signaling pathway;Fc epsilon RI signaling pathway;GnRH signaling pathway;Influenza A;MAPK signaling pathway;Neurotrophin signaling pathway;Osteoclast differentiation;Protein processing in endoplasmic reticulum;T cell rece	EGFR1 Signaling Pathway;ErbB signaling pathway;Insulin Signaling;MAPK Cascade;MAPK signaling pathway;MicroRNAs in Cardiomyocyte Hypertrophy	1	2	1	535	0.004	2.462	1	59.3	9.11	1	48	0	0	16.5935	16.3856	17.345	18.1388	19.0968	17.4936
	1.63493	1.46826	Pf00004, Pf01078, Pf01695, Pf05496, Pf06068, Pf06414, Pf07726, Pf13191, Pf13238, Pf13245, Pf13481	56505	Ruvbl1	ENSMUSG00000030079.15	Color2 [DarkGray]	1	4		6		cell division;cell organization and biogenesis;metabolic process;regulation of biological process;response to stimulus	cytosol;nucleus	catalytic activity;nucleotide binding;protein binding	Deposition of new CENPA-containing nucleosomes at the centromere;DNA Damage Recognition in GG-NER;Formation of the beta-catenin:TCF transactivating complex;Ub-specific processing proteases;UCH proteinases	Wnt signaling pathway	Wnt Signaling Pathway NetPath	8	44	8	456	0	32.737	22	50.2	6.42	8	19	0	122.38	23.0609	22.6688	23.555	24.6437	25.073	23.9727
	1.25211	1.46721	Pf00149	19045	Ppp1ca	ENSMUSG00000040385.6;ENSMUSG00000096994.2	Color2 [DarkGray]	1	4		19;CHR_MG153_PATCH		cell division;metabolic process;regulation of biological process;response to stimulus	cytoplasm;cytosol;membrane;nucleus	catalytic activity;metal ion binding;protein binding	DARPP-32 events;Signaling by GPCR	Adrenergic signaling in cardiomyocytes;Alcoholism;Amphetamine addiction;cAMP signaling pathway;cGMP-PKG signaling pathway;Dopaminergic synapse;Focal adhesion;Herpes simplex infection;Hippo signaling pathway;Inflammatory mediator regulation of TRP channels		6	23	4	330	0	27.289	19	37.5	6.33	6	24	2	48.68	21.31	19.6824	20.8373	22.1568	22.4867	21.5879
	0.655868	1.46498	Pf00430, Pf00630, Pf00643, Pf01436, Pf04012, Pf06188, Pf07926, Pf08450	636931	Trim71	ENSMUSG00000079259.2	Color2 [DarkGray]	1	4		9		cell proliferation;development;metabolic process;regulation of biological process;response to stimulus;transport	cytoplasm	catalytic activity;metal ion binding;protein binding;RNA binding;translation regulator activity;transporter activity		MicroRNAs in cancer		1	4	1	855	0.003	2.718	1	92	7.53	1	1	0	1.95	19.3493	19.4254	22.0907	21.6233	22.6031	21.0339
	0.839106	1.46414	Pf01092	667739;20104;105244208	Rps6-ps4;Rps6;LOC105244208	ENSMUSG00000028495.14	Color2 [DarkGray]	1	4		2;4		cell death;cell differentiation;cell proliferation;metabolic process;regulation of biological process;response to stimulus	cytoplasm;membrane;nucleus;ribosome	protein binding;RNA binding;structural molecule activity		EGFR tyrosine kinase inhibitor resistance;HIF-1 signaling pathway;Insulin signaling pathway;mTOR signaling pathway;PI3K-Akt signaling pathway;Proteoglycans in cancer;Ribosome	Cytoplasmic Ribosomal Proteins;Focal Adhesion-PI3K-Akt-mTOR-signaling pathway;mRNA processing	13	108	13	249	0	62.9	45	28.7	10.84	13	10	0	276.22	24.3805	23.7732	25.6097	26.4364	26.85	24.8695
	1.32778	1.46261	Pf00179, Pf05743, Pf05773	93765	Ube2n	ENSMUSG00000074781.5	Color2 [DarkGray]	1	4		10		cell organization and biogenesis;metabolic process;regulation of biological process;response to stimulus;transport	cytoplasm;nucleus	catalytic activity;nucleotide binding;protein binding;RNA binding		Ubiquitin mediated proteolysis		1	11	1	152	0.001	4.278	7	17.1	6.57	1	1	0	26.6	19.3997	18.0313	18.3312	20.6423	19.884	19.6237
	0.808282	1.45464	Pf00125	319149;260423;15077;319154;97114;319148;319151;319150	Hist1h3d;Hist1h3f;Hist2h3c1;Hist2h3b;Hist2h3c2;Hist1h3c;Hist1h3e;Hist1h3b	ENSMUSG00000081058.5;ENSMUSG00000093769.4;ENSMUSG00000074403.2;ENSMUSG00000100210.1;ENSMUSG00000069273.2;ENSMUSG00000099583.1;ENSMUSG00000069310.3;ENSMUSG00000069267.2	Color2 [DarkGray]	1	4		13;3		cell organization and biogenesis;regulation of biological process	chromosome;membrane;nucleus	DNA binding;protein binding	Activated PKN1 stimulates transcription of AR (androgen receptor) regulated genes KLK2 and KLK3;B-WICH complex positively regulates rRNA expression;Factors involved in megakaryocyte development and platelet production;HATs acetylate histones;HDMs demethyl	Alcoholism;Systemic lupus erythematosus;Transcriptional misregulation in cancer		11	188	2	136	0	196.167	49	15.4	11.27	11	48	0	664.72	24.0817	21.3902	23.6143	24.5603	24.5252	24.3646
	0.841135	1.45334	Pf00082, Pf12580, Pf13739	22019	Tpp2	ENSMUSG00000041763.14	Color2 [DarkGray]	1	4		1		metabolic process	cytoplasm;cytosol;nucleus	catalytic activity;protein binding	Antigen processing: Ubiquitination & Proteasome degradation			1	4	1	1262	0.002	2.745	1	139.8	6.58	1	4	0	0	17.3734	15.7053	17.2754	18.1135	19.3208	17.2798
	0.816195	1.45144	Pf00097, Pf00917, Pf02176, Pf13923	22032	Traf4	ENSMUSG00000017386.10	Color2 [DarkGray]	1	4		11		cell death;development;regulation of biological process;response to stimulus	cytoplasm;cytoskeleton;membrane;nucleus	metal ion binding;protein binding		Pathways in cancer;Small cell lung cancer	ApoE and miR-146 in inflammation and atherosclerosis;TNF-alpha NF-kB Signaling Pathway	10	48	10	470	0	41.87	26	53.5	8.15	10	4	0	88.83	22.4923	20.9202	23.1914	24.4782	23.6514	22.8286
	1.21621	1.44904	Pf01849	17938	Naca	ENSMUSG00000061315.14	Color2 [DarkGray]	1	4		10		cellular component movement;metabolic process;regulation of biological process;transport	cytoplasm;nucleus	DNA binding;protein binding				5	48	5	2187	0	33.464	3	220.4	9.35	5	0	0	112.97	21.3135	21.6528	21.9227	22.5624	24.1413	22.5325
	1.05069	1.44759	Pf00907	29808	Mga	ENSMUSG00000033943.15	Color2 [DarkGray]	1	4		2		metabolic process;regulation of biological process	nucleus	DNA binding;protein binding	Transcriptional Regulation by E2F6			17	35	17	3003	0	50.179	7	328.6	7.4	17	4	0	26.67	19.9573	20.3822	20.9254	22.4433	22.4622	20.7022
	0.997512	1.44691	Pf00270, Pf00271, Pf04408, Pf07717	72831	Dhx30	ENSMUSG00000032480.17	Color2 [DarkGray]	1	4		9		cell organization and biogenesis;metabolic process	cytoplasm;cytosol;mitochondrion	catalytic activity;nucleotide binding;RNA binding				1	3	1	1217	0.002	2.772	1	136.6	8.75	1	0	0	3.45	16.4466	16.4285	17.3731	18.0605	19.3048	17.2236
	1.9536	1.44642	Pf00984, Pf03720, Pf03721	22235	Ugdh	ENSMUSG00000029201.14	Color2 [DarkGray]	1	4		5		metabolic process	cytosol;nucleus	catalytic activity;nucleotide binding	Formation of the active cofactor, UDP-glucuronate	Amino sugar and nucleotide sugar metabolism;Ascorbate and aldarate metabolism;Metabolic pathways;Pentose and glucuronate interconversions	Glucuronidation	1	2	1	493	0.003	2.713	2	54.8	7.56	1	10	0	1.73	17.0541	16.799	17.2702	18.5422	18.9672	17.9531
	0.952887	1.44333	Pf00428	56040	Rplp1	ENSMUSG00000007892.8	Color2 [DarkGray]	1	4		9		metabolic process;regulation of biological process	ribosome	enzyme regulator activity;structural molecule activity	Formation of a pool of free 40S subunits;GTP hydrolysis and joining of the 60S ribosomal subunit;L13a-mediated translational silencing of Ceruloplasmin expression;Major pathway of rRNA processing in the nucleolus and cytosol;Nonsense Mediated Decay (NMD)	Ribosome	Cytoplasmic Ribosomal Proteins	2	21	2	114	0	12.881	19	11.5	4.32	2	17	0	62	22.3579	22.1518	23.4402	23.6068	25.2592	23.4138
	1.26805	1.44254	Pf02666	320951	Pisd	ENSMUSG00000023452.18	Color2 [DarkGray]	1	4		5		metabolic process	membrane;mitochondrion;nucleus	catalytic activity		Glycerophospholipid metabolism;Metabolic pathways	Kennedy pathway	2	3	2	406	0.001	4.502	4	45.9	9.57	2	3	0	0	18.1391	17.3754	18.27	19.1553	20.2442	18.7127
	1.02306	1.44146	Pf00004, Pf00910, Pf01057, Pf01078, Pf05496, Pf06068, Pf06414, Pf07724, Pf07726, Pf07728, Pf13191, Pf13207, Pf13401	19184	Psmc5	ENSMUSG00000020708.12	Color2 [DarkGray]	1	4		11		metabolic process;regulation of biological process;response to stimulus	cytoplasm;membrane;nucleus;proteasome	catalytic activity;nucleotide binding;protein binding;RNA binding	ABC-family proteins mediated transport;Activation of NF-kappaB in B cells;Antigen processing: Ubiquitination & Proteasome degradation;APC/C:Cdc20 mediated degradation of Securin;APC/C:Cdh1 mediated degradation of Cdc20 and other APC/C:Cdh1 targeted protei	Epstein-Barr virus infection;Proteasome	Proteasome Degradation	19	117	18	406	0	98.719	48	45.6	7.55	19	128	1	264.35	23.7054	23.7688	24.6605	25.2416	26.6	24.6176
	1.01928	1.44027	Pf00505, Pf09011	244579	Tox3	ENSMUSG00000043668.13	Color2 [DarkGray]	1	4		8		cell death;metabolic process;regulation of biological process;response to stimulus	nucleus	DNA binding;protein binding				1	6	1	575	0.002	3.634	2	63.1	7.59	1	0	0	2.03	17.3305	16.3544	17.1019	18.046	19.5212	17.5404
	0.78158	1.44013	Pf01991	11973	Atp6v1e1	ENSMUSG00000019210.10	Color2 [DarkGray]	1	4		6		transport	cytoplasm;cytosol;endosome;membrane;mitochondrion	catalytic activity;protein binding;transporter activity	Insulin receptor recycling;Ion channel transport;ROS, RNS production in phagocytes;Transferrin endocytosis and recycling	Collecting duct acid secretion;Metabolic pathways;mTOR signaling pathway;Oxidative phosphorylation;Phagosome;Rheumatoid arthritis;Synaptic vesicle cycle		1	1	1	226	0.003	2.639	5	26.1	8.43	1	18	0	0	16.9102	17.2586	17.695	17.282	18.7854	20.1168
	0.854644	1.43903	Pf00076, Pf13893, Pf14259	67010	Rbm7	ENSMUSG00000042396.10	Color2 [DarkGray]	1	4		9		regulation of biological process	nucleus	RNA binding			mRNA processing	3	21	3	265	0	18.801	16	30.1	9.38	3	1	0	39.59	18.9111	20.0139	20.8474	21.0091	22.4343	20.6461
	1.08258	1.43859	Pf00493, Pf01078, Pf07728, Pf14551	17215	Mcm3	ENSMUSG00000041859.10	Color2 [DarkGray]	1	4		1		metabolic process	cytoplasm;membrane;nucleus	catalytic activity;DNA binding;nucleotide binding	Activation of ATR in response to replication stress;Activation of the pre-replicative complex;Assembly of the pre-replicative complex;M/G1 Transition;Orc1 removal from chromatin;Regulation of DNA replication;Removal of licensing factors from origins	Cell cycle;DNA replication	DNA Replication;G1 to S cell cycle control	23	119	23	812	0	123.712	35	91.5	5.55	23	22	0	320.91	23.4203	23.8655	24.8097	25.5338	26.2539	24.6236
	1.15879	1.4381	Pf00416	20084	Rps18	ENSMUSG00000008668.14	Color2 [DarkGray]	1	4		17		metabolic process	cytoplasm;cytosol;membrane;nucleus;ribosome	protein binding;RNA binding;structural molecule activity	Formation of a pool of free 40S subunits;Formation of the ternary complex, and subsequently, the 43S complex;GTP hydrolysis and joining of the 60S ribosomal subunit;L13a-mediated translational silencing of Ceruloplasmin expression;Nonsense Mediated Decay	Ribosome	Cytoplasmic Ribosomal Proteins	21	349	21	152	0	147.086	70	17.7	10.99	21	18	0	855.37	27.9482	26.9274	28.4838	29.4222	29.7317	28.5198
	1.35888	1.43706	Pf00025, Pf00071, Pf04670, Pf08477, Pf09439	19330	Rab18	ENSMUSG00000073639.5	Color2 [DarkGray]	1	4		18		cell organization and biogenesis;development;regulation of biological process;response to stimulus;transport	Golgi;membrane	catalytic activity;nucleotide binding	COPI-independent Golgi-to-ER retrograde traffic;Neutrophil degranulation;RAB GEFs exchange GTP for GDP on RABs			1	5	1	206	0.002	3.639	5	23	5.36	1	10	0	10.42	19.2156	18.0516	19.0593	20.4803	20.6076	19.5498
	0.754405	1.43576	Pf00400, Pf00505	218973	Wdhd1	ENSMUSG00000037572.16	Color2 [DarkGray]	1	4		14		cell organization and biogenesis;metabolic process;regulation of biological process	nucleus	DNA binding;protein binding;RNA binding				6	29	6	1117	0	21.708	7	124.2	5.63	6	0	0	35.09	19.5321	20.4322	20.9899	21.6083	23.1449	20.5082
	0.597311	1.43472	Pf00013, Pf00076, Pf13014, Pf13893, Pf14259, Pf14611	140488	Igf2bp3	ENSMUSG00000029814.10	Color2 [DarkGray]	1	4		6		regulation of biological process;transport	cytoplasm;cytosol;membrane;nucleus	protein binding;RNA binding			mRNA processing	10	30	7	579	0	42.534	23	63.5	8.87	10	1	1	71.11	20.2957	21.4178	22.2118	23.0018	24.1909	21.0367
	1.03986	1.43013	Pf00787, Pf03114, Pf09325	72183	Snx6	ENSMUSG00000005656.9	Color2 [DarkGray]	1	4		12		cell organization and biogenesis;regulation of biological process;transport	cytoplasm;cytosol;endosome;membrane;nucleus;vacuole	protein binding		Endocytosis		4	18	4	406	0	12.129	10	46.6	6.16	4	1	0	29.53	19.6347	19.9708	20.0621	20.8395	22.5734	20.545
	1.17386	1.4273	Pf00789, Pf14555	14084	Faf1	ENSMUSG00000010517.7	Color2 [DarkGray]	1	4		4		cell death;regulation of biological process	cytoplasm;cytosol;nucleus	protein binding			FAS pathway and Stress induction of HSP regulation;TNF-alpha NF-kB Signaling Pathway	2	11	2	649	0	8.485	4	73.8	4.86	2	2	0	24.92	19.7219	20.1878	20.0501	21.0976	22.493	20.6511
	0.760229	1.42468	Pf13934	226747	Ahctf1	ENSMUSG00000026491.13	Color2 [DarkGray]	1	4		1		cell division;cell organization and biogenesis;development;metabolic process;regulation of biological process;transport	chromosome;cytoplasm;membrane;nucleus	DNA binding;protein binding	Amplification of signal from unattached kinetochores via a MAD2 inhibitory signal;Resolution of Sister Chromatid Cohesion;RHO GTPases Activate Formins;Separation of Sister Chromatids			5	14	5	2243	0	16.75	3	247.5	6.55	5	16	0	27	19.3899	18.9405	20.4164	21.0375	22.2783	19.7049
	0.838922	1.42175	Pf01423	69878	Snrpf	ENSMUSG00000020018.6	Color2 [DarkGray]	1	4		10		cell organization and biogenesis;metabolic process	cytoplasm;cytosol;nucleus;spliceosomal complex	RNA binding	Cleavage of Growing Transcript in the Termination Region;mRNA Splicing - Major Pathway;mRNA Splicing - Minor Pathway;SLBP Dependent Processing of Replication-Dependent Histone Pre-mRNAs;SLBP independent Processing of Histone Pre-mRNAs;snRNP Assembly	Spliceosome	mRNA processing	1	10	1	86	0	9.537	15	9.7	4.67	1	16	0	19.75	17.7398	17.9097	17.7607	19.8048	20.1981	17.6725
	0.932768	1.42123	Pf01248	27176	Rpl7a	ENSMUSG00000062647.16	Color2 [DarkGray]	1	4		2		metabolic process	cytoplasm;membrane;nucleus;ribosome	protein binding;RNA binding	Formation of a pool of free 40S subunits;GTP hydrolysis and joining of the 60S ribosomal subunit;L13a-mediated translational silencing of Ceruloplasmin expression;Major pathway of rRNA processing in the nucleolus and cytosol;Nonsense Mediated Decay (NMD)	Ribosome	Cytoplasmic Ribosomal Proteins	17	175	17	266	0	96.795	45	30	10.56	17	17	0	450.65	25.0515	24.8456	26.0089	27.1302	27.5259	25.5135
	0.570527	1.41756	Pf00128	17254	Slc3a2	ENSMUSG00000010095.13	Color2 [DarkGray]	1	4		19		metabolic process;response to stimulus;transport	cell surface;cytosol;membrane;nucleus	catalytic activity;protein binding;RNA binding;transporter activity	Amino acid transport across the plasma membrane;Basigin interactions;Tryptophan catabolism	mTOR signaling pathway;Protein digestion and absorption		3	7	3	526	0	7.787	7	58.3	5.91	3	13	0	9.51	18.3528	18.1289	19.2708	19.3696	22.049	18.5865
	0.929191	1.41628	Pf00076, Pf13893, Pf14259	17184	Matr3	ENSMUSG00000037236.14	Color2 [DarkGray]	1	4		18		defense response;regulation of biological process;response to stimulus	cytoplasm;membrane;nucleus	metal ion binding;protein binding;RNA binding			mRNA processing	14	80	14	846	0	82.118	24	94.6	6.25	14	1	0	224.67	23.454	23.1646	24.0116	24.8915	26.1486	23.8389
	1.02257	1.41467	Pf01728, Pf07780, Pf11861	56095	Ftsj3	ENSMUSG00000020706.13	Color2 [DarkGray]	1	4		11		metabolic process	nucleus	catalytic activity;RNA binding				4	11	4	838	0	10.437	5	95.5	8.38	4	0	0	16.13	20.8105	19.7337	20.7984	22.1246	22.6429	20.8191
	1.81148	1.41168	Pf02020	66882	Bzw1	ENSMUSG00000051223.14	Color2 [DarkGray]	1	4		1		metabolic process;regulation of biological process	cytoplasm;membrane	protein binding;RNA binding				2	10	2	419	0.002	3.796	4	48	5.92	2	0	0	6.75	19.3335	18.4152	19.0302	20.5469	20.5687	19.8984
	1.24411	1.41167	Pf00270, Pf00271, Pf02889, Pf04851	320632	Snrnp200	ENSMUSG00000003660.10	Color2 [DarkGray]	1	4		2		cell differentiation;metabolic process	membrane;nucleus;spliceosomal complex	catalytic activity;DNA binding;nucleotide binding;protein binding;RNA binding	mRNA Splicing - Major Pathway;mRNA Splicing - Minor Pathway	Spliceosome		13	38	13	2136	0	39.067	7	244.4	6.06	13	6	0	64.11	22.081	21.5465	22.6497	23.323	24.3175	22.8717
	0.94047	1.41136	Pf00400	107995	Cdc20	ENSMUSG00000006398.15	Color2 [DarkGray]	1	4		4		cell differentiation;cell division;cell organization and biogenesis;metabolic process;regulation of biological process	cytoplasm;cytoskeleton	enzyme regulator activity;protein binding	Amplification of signal from unattached kinetochores via a MAD2 inhibitory signal;APC/C:Cdc20 mediated degradation of Cyclin B;APC/C:Cdc20 mediated degradation of Securin;APC/C:Cdh1 mediated degradation of Cdc20 and other APC/C:Cdh1 targeted proteins i	Cell cycle;HTLV-I infection;Oocyte meiosis;Ubiquitin mediated proteolysis;Viral carcinogenesis		1	7	1	499	0.002	3.612	2	54.8	9.16	1	41	0	18.69	16.3296	16.9464	17.8045	18.4646	19.3887	17.4613
	1.02101	1.40987	Pf00533, Pf06732	64934	Pes1	ENSMUSG00000020430.12	Color2 [DarkGray]	1	4		11		cell organization and biogenesis;cell proliferation;metabolic process;regulation of biological process	chromosome;cytosol;membrane;nucleus	protein binding;RNA binding	Major pathway of rRNA processing in the nucleolus and cytosol			5	13	5	584	0	15.549	8	67.8	6.84	5	4	0	5.01	20.3738	19.9493	20.4999	21.5138	22.8444	20.6944
	0.89751	1.40894	Pf00125, Pf15630	319153;360198;97908;319152	Hist1h3i;Hist1h3a;Hist1h3g;Hist1h3h	ENSMUSG00000099517.1;ENSMUSG00000101355.1;ENSMUSG00000101972.1;ENSMUSG00000069265.2	Color2 [DarkGray]	1	4		13		cell organization and biogenesis;regulation of biological process	chromosome;membrane;nucleus	DNA binding;protein binding	Activated PKN1 stimulates transcription of AR (androgen receptor) regulated genes KLK2 and KLK3;B-WICH complex positively regulates rRNA expression;Factors involved in megakaryocyte development and platelet production;HATs acetylate histones;HDMs demethyl	Alcoholism;Systemic lupus erythematosus;Transcriptional misregulation in cancer		11	151	2	136	0	99.34	49	15.4	11.12	11	48	10	314.2	26.8682	25.3251	26.706	28.3876	28.1063	26.6322
	1.09923	1.40814	Pf00400, Pf08232	97387	Strn4	ENSMUSG00000030374.15	Color2 [DarkGray]	1	4		7			cytoplasm;membrane	protein binding				3	3	2	760	0.001	4.465	4	81.6	5.38	3	0	1	2.38	18.1262	17.8208	18.7146	19.7559	20.4977	18.6323
	1.51962	1.40733	Pf00566, Pf02020, Pf02847, Pf02854	208643	Eif4g1	ENSMUSG00000045983.15	Color2 [DarkGray]	1	4		16		cell organization and biogenesis;defense response;metabolic process;regulation of biological process;response to stimulus	cytoplasm;membrane;nucleus	nucleotide binding;protein binding;RNA binding	AUF1 (hnRNP D0) binds and destabilizes mRNA;Deadenylation of mRNA;GTP hydrolysis and joining of the 60S ribosomal subunit;ISG15 antiviral mechanism;L13a-mediated translational silencing of Ceruloplasmin expression;mTORC1-mediated signalling;Nonsense Media	RNA transport;Viral myocarditis	Translation Factors	8	25	8	1600	0	25.844	6	176	5.4	8	28	0	22.81	21.9745	21.8148	22.2524	23.2337	24.2032	22.8268
	0.789556	1.40493	Pf00009, Pf01926, Pf08701	30877	Gnl3	ENSMUSG00000042354.6	Color2 [DarkGray]	1	4		14		cell division;cell proliferation;regulation of biological process	membrane;nucleus	catalytic activity;nucleotide binding;protein binding;RNA binding	Major pathway of rRNA processing in the nucleolus and cytosol	Ribosome biogenesis in eukaryotes		6	31	6	538	0	18.064	11	60.7	9.11	6	5	0	31.51	20.8031	19.6511	21.3698	22.4138	22.8785	20.7465
	0.736894	1.40389	Pf00400, Pf08154	57750	Wdr12	ENSMUSG00000026019.15	Color2 [DarkGray]	1	4		1		cell proliferation;metabolic process;regulation of biological process;response to stimulus	nucleus	protein binding	Major pathway of rRNA processing in the nucleolus and cytosol		Delta-Notch Signaling Pathway	3	8	3	423	0	9.374	9	47.3	5.6	3	5	0	9.26	20.2756	19.0355	18.8971	21.3373	21.7667	19.3159
	0.475823	1.40376	Pf01267	12343	Capza2	ENSMUSG00000015733.13	Color2 [DarkGray]	1	4		6		cell organization and biogenesis;regulation of biological process	cytoskeleton;membrane	protein binding	Advanced glycosylation endproduct receptor signaling;COPI-independent Golgi-to-ER retrograde traffic;COPI-mediated anterograde transport;Factors involved in megakaryocyte development and platelet production;HSP90 chaperone cycle for steroid hormone recept	Endocytosis		17	170	12	286	0	137.451	78	32.9	5.85	17	22	0	459.36	22.228	25.6181	26.2342	25.5487	26.559	26.1838
	1.28235	1.40368	Pf00459	114663	Impa2	ENSMUSG00000024525.6	Color2 [DarkGray]	1	4		18		metabolic process;regulation of biological process;response to stimulus	cytoplasm	catalytic activity;metal ion binding;protein binding	Synthesis of IP2, IP, and Ins in the cytosol	Inositol phosphate metabolism;Metabolic pathways;Phosphatidylinositol signaling system		1	4	1	290	0.002	3.977	4	31.7	6.23	1	6	0	8.59	18.8342	17.6789	18.8665	20.1314	20.2579	19.2014
	1.38588	1.40208	Pf00226, Pf00515, Pf07719, Pf13414, Pf13424, Pf13431, Pf13432, Pf14559	56354	Dnajc7	ENSMUSG00000014195.15	Color2 [DarkGray]	1	4		11		metabolic process	cytoplasm;cytoskeleton;cytosol;membrane;nucleus	protein binding				10	50	10	494	0	37.342	24	56.4	6.49	10	0	0	100.65	22.2846	22.1488	22.7951	23.7056	24.602	23.1271
	1.06698	1.40158	Pf00520, Pf08344, Pf12796	22063	Trpc1		Color2 [DarkGray]	1	4		9		cellular homeostasis;metabolic process;regulation of biological process;response to stimulus;transport	cytoplasm;membrane	protein binding;transporter activity		Axon guidance;Glutamatergic synapse;Pancreatic secretion;Serotonergic synapse		1	1	1	793	0.039	1.41	1	91.2	8.05	1	4	0	0	19.9845	20.2279	20.7231	21.5742	22.7767	20.7895
	0.450775	1.3988	Pf04935	20935	Surf6	ENSMUSG00000036160.13	Color2 [DarkGray]	1	4		2		cell organization and biogenesis	nucleus	DNA binding;RNA binding				3	5	3	355	0	6.273	8	41.2	10.52	3	0	0	4.5	19.1852	16.2665	20.0878	20.4022	20.7553	18.5783
	0.968983	1.39741	Pf03719	77721	Mrps5	ENSMUSG00000027374.12	Color2 [DarkGray]	1	4		2		metabolic process	mitochondrion;ribosome	RNA binding;structural molecule activity	Mitochondrial translation elongation;Mitochondrial translation termination	Ribosome		2	8	2	432	0	6.684	6	48.2	10.14	2	6	0	15.12	19.1221	19.0243	20.2471	20.7086	21.8818	19.9953
	1.63149	1.39404	Pf00400, Pf04564, Pf08606, Pf11789	28000	Prpf19	ENSMUSG00000024735.13	Color2 [DarkGray]	1	4		19		cell organization and biogenesis;cell proliferation;metabolic process;regulation of biological process;response to stimulus	cytoplasm;cytoskeleton;membrane;nucleus;spliceosomal complex	catalytic activity;metal ion binding;protein binding	Dual incision in TC-NER;Formation of TC-NER Pre-Incision Complex;Gap-filling DNA repair synthesis and ligation in TC-NER;mRNA Splicing - Major Pathway	Spliceosome;Ubiquitin mediated proteolysis		4	28	4	504	0	11.082	8	55.2	6.61	4	12	0	50.73	22.4302	21.936	22.4871	23.5706	24.3296	23.1352
	1.20178	1.39396	Pf00012	15505	Hsph1	ENSMUSG00000029657.15	Color2 [DarkGray]	1	4		5		metabolic process;regulation of biological process;response to stimulus	cytoplasm;cytosol;extracellular;nucleus	enzyme regulator activity;nucleotide binding;protein binding		Protein processing in endoplasmic reticulum		15	61	14	858	0	61.927	21	96.3	5.53	15	1	1	137.36	22.665	22.0332	22.807	24.1193	24.6111	22.9566
	0.56673	1.39112	Pf01115	12345	Capzb	ENSMUSG00000028745.18	Color2 [DarkGray]	1	4		4		cell organization and biogenesis;regulation of biological process	cytoplasm;cytoskeleton;membrane	protein binding				20	206	20	301	0	125.119	58	33.7	6.43	20	0	0	526.21	23.1873	26.0508	26.6006	26.1431	26.9685	26.9005
	1.44041	1.39056	Pf00069, Pf00433, Pf07714, Pf14531	20111	Rps6ka1	ENSMUSG00000003644.17	Color2 [DarkGray]	1	4		4		cell death;cell proliferation;metabolic process;regulation of biological process;response to stimulus	cytoplasm;cytosol;nucleus	catalytic activity;enzyme regulator activity;metal ion binding;nucleotide binding;protein binding	Activated TLR4 signalling;CREB phosphorylation;ERK/MAPK targets;Gastrin-CREB signalling pathway via PKC and MAPK;RSK activation;Senescence-Associated Secretory Phenotype (SASP);Signaling by GPCR	Insulin resistance;Long-term potentiation;MAPK signaling pathway;mTOR signaling pathway;Neurotrophin signaling pathway;Oocyte meiosis;Progesterone-mediated oocyte maturation	Cytoplasmic Ribosomal Proteins;EGFR1 Signaling Pathway;IL-5 Signaling Pathway;Insulin Signaling;Kit Receptor Signaling Pathway;TYROBP Causal Network	4	7	4	724	0	12.594	6	81.5	8.1	4	57	0	7.98	19.8869	19.4719	20.096	21.1426	21.9491	20.5348
	0.971538	1.38961	Pf00313, Pf12901	229663	Csde1	ENSMUSG00000068823.10	Color2 [DarkGray]	1	4		3		metabolic process;regulation of biological process	cytoplasm;cytosol;Golgi;membrane	DNA binding;RNA binding			mRNA processing	20	109	20	798	0	77.98	28	88.7	6.37	20	1	0	119.92	22.6066	22.8411	23.5442	24.3935	25.4367	23.3305
	1.17475	1.38834	Pf01585, Pf01805, Pf12656	70616	Sugp1	ENSMUSG00000011306.7	Color2 [DarkGray]	1	4		8		metabolic process	nucleus;spliceosomal complex	RNA binding	mRNA Splicing - Major Pathway		mRNA processing	2	5	2	643	0.001	4.612	3	72.6	7.64	2	5	0	6.45	17.5049	17.0774	17.6791	18.9564	19.6373	17.8327
	0.846529	1.38818	Pf01667	67941	Rps27l	ENSMUSG00000036781.13	Color2 [DarkGray]	1	4		9		cell organization and biogenesis;metabolic process;regulation of biological process;response to stimulus	nucleus;ribosome	enzyme regulator activity;metal ion binding;RNA binding;structural molecule activity;translation regulator activity				7	99	2	84	0	52.067	44	9.5	9.45	7	0	8	255.79	24.5401	24.5834	25.7488	26.1952	27.54	25.3017
	0.899623	1.38665	Pf10213	232536	Mrps35		Color2 [DarkGray]	1	4		6			mitochondrion;ribosome	RNA binding;structural molecule activity				4	19	4	320	0	15.894	16	36	8.59	4	0	0	37.21	19.54	20.1475	20.8619	21.3772	22.7077	20.6244
	0.947432	1.38404	Pf00009, Pf01926, Pf02421, Pf06858, Pf08155, Pf08477	69237	Gtpbp4	ENSMUSG00000021149.7	Color2 [DarkGray]	1	4		13		cell differentiation;metabolic process;regulation of biological process;response to stimulus	cytoplasm;cytosol;Golgi;membrane;nucleus	catalytic activity;nucleotide binding;RNA binding		Ribosome biogenesis in eukaryotes		6	14	6	634	0	11.964	9	74.1	9.52	6	1	0	14.3	20.2792	19.6381	19.4573	21.7109	21.908	19.9079
	1.23095	1.38345	Pf00006, Pf00306, Pf02663, Pf02874, Pf05943	11946	Atp5a1	ENSMUSG00000025428.15	Color2 [DarkGray]	1	4		18		metabolic process;regulation of biological process;transport	membrane;mitochondrion	catalytic activity;nucleotide binding;protein binding;RNA binding;transporter activity	Cristae formation;Formation of ATP by chemiosmotic coupling	Alzheimer's disease;Huntington's disease;Metabolic pathways;Oxidative phosphorylation;Parkinson's disease	Electron Transport Chain;Oxidative phosphorylation	25	160	25	553	0	136.252	42	59.7	9.19	25	14	0	439.87	24.8204	25.158	25.2207	26.1712	27.4443	25.7338
	0.991524	1.38322	Pf07575	445007	Nup85	ENSMUSG00000020739.11	Color2 [DarkGray]	1	4		11		cell organization and biogenesis;cellular component movement;regulation of biological process;response to stimulus;transport	chromosome;cytoplasm;cytoskeleton;cytosol;membrane;nucleus	protein binding;structural molecule activity	Amplification of signal from unattached kinetochores via a MAD2 inhibitory signal;Nuclear Pore Complex (NPC) Disassembly;Regulation of Glucokinase by Glucokinase Regulatory Protein;Resolution of Sister Chromatid Cohesion;RHO GTPases Activate Formins;Se	RNA transport		1	4	1	656	0.003	2.599	2	74.7	5.57	1	42	0	6.02	18.257	18.372	19.3651	19.9315	21.0561	19.1562
	0.964074	1.37973	Pf00270, Pf00271, Pf14617	53817	Ddx39b	ENSMUSG00000019432.15	Color2 [DarkGray]	1	4		17		cell organization and biogenesis;metabolic process;regulation of biological process;response to stimulus;transport	cytoplasm;nucleus;spliceosomal complex	catalytic activity;nucleotide binding;protein binding;RNA binding	Cleavage of Growing Transcript in the Termination Region;mRNA 3'-end processing;Transport of Mature mRNA derived from an Intron-Containing Transcript	Influenza A;mRNA surveillance pathway;RNA transport;Spliceosome	mRNA processing	3	8	2	428	0	9.531	8	49	5.67	3	14	0	6.37	20.7405	19.7568	20.1692	21.7894	22.546	20.4703
	0.946841	1.37642	Pf00176, Pf00271, Pf00385, Pf11496, Pf13907	12648	Chd1	ENSMUSG00000023852.13	Color2 [DarkGray]	1	4		17		cell organization and biogenesis;metabolic process;regulation of biological process	cytoplasm;nucleus	catalytic activity;DNA binding;nucleotide binding;protein binding				4	13	2	1711	0	8.636	2	196.3	7.37	4	0	0	6.57	18.1883	17.1916	18.5911	19.7314	20.0613	18.3075
	1.02945	1.37611	Pf03587	14791	Emg1	ENSMUSG00000004268.11	Color2 [DarkGray]	1	4		6		cell organization and biogenesis;metabolic process	nucleus	catalytic activity;RNA binding	Major pathway of rRNA processing in the nucleolus and cytosol	Ribosome biogenesis in eukaryotes		3	7	3	244	0	7.111	13	27	8.91	3	5	0	8.04	18.664	17.142	17.4853	19.896	18.4215	19.1021
	0.891877	1.3743	Pf01282	20088;102642752	Rps24;LOC677113;LOC102642752	ENSMUSG00000025290.16	Color2 [DarkGray]	1	4		14;16	Acetyl [N-Term]	metabolic process	membrane;nucleus;ribosome	protein binding;RNA binding;structural molecule activity	Formation of a pool of free 40S subunits;Formation of the ternary complex, and subsequently, the 43S complex;GTP hydrolysis and joining of the 60S ribosomal subunit;L13a-mediated translational silencing of Ceruloplasmin expression;Nonsense Mediated Decay	Ribosome	Cytoplasmic Ribosomal Proteins;mRNA processing	5	67	5	133	0	32.556	42	15.4	10.78	5	19	0	185.19	24.6009	23.5837	25.2695	26.0849	26.6343	24.8577
	1.01996	1.37389	Pf00642	76014	Zc3h18	ENSMUSG00000017478.15	Color2 [DarkGray]	1	4		8			nucleus	metal ion binding;RNA binding				3	16	3	948	0	6.347	2	105.6	7.8	3	0	0	14.92	20.087	19.0487	20.8293	21.545	21.8827	20.6589
	0.96453	1.37234	Pf01398	68135	Eif3h	ENSMUSG00000022312.10	Color2 [DarkGray]	1	4		15		cell organization and biogenesis;metabolic process	cytoplasm;membrane	protein binding;RNA binding	Formation of a pool of free 40S subunits;Formation of the ternary complex, and subsequently, the 43S complex;GTP hydrolysis and joining of the 60S ribosomal subunit;L13a-mediated translational silencing of Ceruloplasmin expression;Ribosomal scanning and s	Measles;RNA transport	Translation Factors	6	28	6	352	0	29.815	21	39.8	6.67	6	14	0	59.25	21.4027	21.7568	22.2534	22.7094	24.403	22.4174
	1.23382	1.37224	Pf00153	56428	Mtch2	ENSMUSG00000027282.17;ENSMUSG00000111714.1	Color2 [DarkGray]	1	4		2;CHR_MG191_PATCH		cell death;cell organization and biogenesis;cellular component movement;metabolic process;regulation of biological process;response to stimulus;transport	membrane;mitochondrion;nucleus					2	13	2	303	0.001	5.694	9	33.5	8.25	2	0	0	8.8	20.1795	18.7719	19.0214	20.8894	21.076	20.1242
	0.98634	1.37202	Pf04438, Pf04795	70020	Ino80b	ENSMUSG00000030034.11	Color2 [DarkGray]	1	4		6		cell organization and biogenesis;metabolic process;regulation of biological process;response to stimulus	cytosol;membrane;nucleus	metal ion binding;protein binding	DNA Damage Recognition in GG-NER;UCH proteinases			1	1	1	375	0.002	2.868	2	40.5	9.41	1	8	0	1.77	16.3684	15.3975	17.0891	17.772	18.3379	16.8611
	1.06116	1.37001	Pf04048	20336	Exoc4	ENSMUSG00000029763.17	Color2 [DarkGray]	1	4		6		cell communication;cell differentiation;cell organization and biogenesis;regulation of biological process;transport	cytoplasm;endosome;Golgi;membrane	protein binding	Insulin processing;VxPx cargo-targeting to cilium	Tight junction		2	2	2	975	0.001	5.91	2	110.5	6.49	2	8	0	2.3	16.8979	16.5516	17.1902	18.2948	19.2277	17.2271
	1.54476	1.36889	Pf00069, Pf07714, Pf14531	12649	Chek1	ENSMUSG00000032113.16	Color2 [DarkGray]	1	4		9		cell death;cell organization and biogenesis;cell proliferation;metabolic process;regulation of biological process;response to stimulus	chromosome;cytoplasm;cytoskeleton;nucleus	catalytic activity;nucleotide binding;protein binding	Activation of ATR in response to replication stress;G2/M DNA damage checkpoint;Presynaptic phase of homologous DNA pairing and strand exchange;Processing of DNA double-strand break ends;Regulation of TP53 Activity through Phosphorylation;Signaling by SCF-	Cell cycle;HTLV-I infection;p53 signaling pathway;Viral carcinogenesis	IL-3 Signaling Pathway;miRNA regulation of DNA Damage Response	2	6	2	476	0.001	5.092	5	54.3	8.18	2	33	0	5.86	18.5603	18.2656	19.0398	20.1624	20.4756	19.3343
	1.13863	1.36885	Pf00307, Pf00616, Pf03836, Pf11016	29875	Iqgap1	ENSMUSG00000030536.10	Color2 [DarkGray]	1	4		7		cell growth;regulation of biological process;response to stimulus	cytoplasm;cytoskeleton;membrane;nucleus	enzyme regulator activity;protein binding	Nephrin family interactions;Neutrophil degranulation;RHO GTPases activate IQGAPs	Adherens junction;Proteoglycans in cancer;Regulation of actin cytoskeleton	G13 Signaling Pathway;Regulation of Actin Cytoskeleton	24	97	24	1657	0	100.377	19	188.6	6.48	24	14	0	210.86	23.4797	22.9796	23.9649	24.6356	25.7745	24.1207
	1.17586	1.36717	Pf00012, Pf02463, Pf06723	15481	Hspa8	ENSMUSG00000015656.17	Color2 [DarkGray]	1	4		9		cell organization and biogenesis;metabolic process;regulation of biological process;transport	cell surface;cytoplasm;cytosol;endosome;membrane;nucleus;spliceosomal complex;vacuole	catalytic activity;nucleotide binding;protein binding;RNA binding	Attenuation phase;AUF1 (hnRNP D0) binds and destabilizes mRNA;Clathrin-mediated endocytosis;GABA synthesis, release, reuptake and degradation;Golgi Associated Vesicle Biogenesis;HSP90 chaperone cycle for steroid hormone receptors (SHR);mRNA Splicing - Maj	Antigen processing and presentation;Endocytosis;Epstein-Barr virus infection;Estrogen signaling pathway;Influenza A;Legionellosis;Longevity regulating pathway - multiple species;MAPK signaling pathway;Measles;Protein processing in endoplasmic reticulum;Sp	Exercise-induced Circadian Regulation;MAPK signaling pathway	36	612	30	646	0	325.781	61	70.8	5.52	36	44	5	1645.73	27.4777	27.6134	27.8668	29.1684	29.8626	28.0285
	1.38338	1.36544	Pf00307, Pf03271	13589	Mapre1	ENSMUSG00000027479.14	Color2 [DarkGray]	1	4		2		cell division;regulation of biological process	cytoplasm;cytoskeleton;Golgi	protein binding;RNA binding	Amplification of signal from unattached kinetochores via a MAD2 inhibitory signal;Anchoring of the basal body to the plasma membrane;AURKA Activation by TPX2;Loss of Nlp from mitotic centrosomes;Recruitment of mitotic centrosome proteins and complexes;			3	10	3	268	0	7.001	13	30	5.22	3	29	0	11.3	19.1466	18.676	19.8727	20.2528	21.1983	20.3405
	0.830013	1.36482	Pf04988	54194	Akap8l		Color2 [DarkGray]	1	4		17		cell organization and biogenesis;metabolic process;regulation of biological process	chromosome;cytoplasm;nucleus	DNA binding;metal ion binding;protein binding;RNA binding				2	8	2	642	0.001	5.087	4	71.4	5.05	2	0	0	3.78	17.7052	16.8218	18.385	19.2075	19.9471	17.8518
	0.93168	1.36341	Pf00297	27367	Rpl3	ENSMUSG00000060036.13	Color2 [DarkGray]	1	4		15		cell organization and biogenesis;metabolic process;response to stimulus	cytoplasm;cytosol;nucleus;ribosome	RNA binding;structural molecule activity	Formation of a pool of free 40S subunits;GTP hydrolysis and joining of the 60S ribosomal subunit;L13a-mediated translational silencing of Ceruloplasmin expression;Major pathway of rRNA processing in the nucleolus and cytosol;Nonsense Mediated Decay (NMD)	Ribosome	Cytoplasmic Ribosomal Proteins	20	171	20	403	0	118.75	46	46.1	10.21	20	17	0	459.61	25.4789	24.8614	26.3601	27.2867	27.613	25.8911
	0.948332	1.36257	Pf04683	56436	Adrm1	ENSMUSG00000039041.15	Color2 [DarkGray]	1	4		2		cell organization and biogenesis;metabolic process;regulation of biological process;response to stimulus	cytoplasm;cytosol;membrane;nucleus;proteasome	enzyme regulator activity;protein binding	Ub-specific processing proteases;UCH proteinases			2	10	2	407	0	7.447	7	42	5.07	2	5	0	23.99	19.9661	20.7065	21.432	21.7997	23.0717	21.3209
	1.30141	1.36177	Pf01189, Pf13659	28114	Nsun2	ENSMUSG00000021595.18	Color2 [DarkGray]	1	4		13		cell division;metabolic process	cytoplasm;cytoskeleton;nucleus	catalytic activity;RNA binding				12	53	12	757	0	45.866	20	85.4	6.58	12	0	0	101.36	21.6912	21.9108	22.3124	23.0753	24.2186	22.7058
	1.0156	1.35976	Pf01189, Pf08062, Pf12847	110109	Nop2		Color2 [DarkGray]	1	4		6		cell organization and biogenesis;metabolic process;regulation of biological process	nucleus	catalytic activity;RNA binding				10	29	10	793	0	35.074	15	86.7	9.22	10	0	0	40.41	21.6526	21.5115	22.6876	23.3524	24.1673	22.4113
	0.744944	1.35948	Pf01158	54217	Rpl36		Color2 [DarkGray]	1	4		17		metabolic process	ribosome	RNA binding;structural molecule activity			Cytoplasmic Ribosomal Proteins	2	12	2	105	0	6.332	16	12.2	11.34	2	1	0	16.79	19.6026	19.9125	21.3251	21.8657	22.6326	20.4204
	0.902536	1.35864	Pf00238	65019;100044627;100862455	Rpl23;LOC100044627;LOC100862455	ENSMUSG00000071415.6	Color2 [DarkGray]	1	4		11;17		cell organization and biogenesis;metabolic process;regulation of biological process;response to stimulus	cytoplasm;membrane;ribosome	protein binding;RNA binding;structural molecule activity	Formation of a pool of free 40S subunits;GTP hydrolysis and joining of the 60S ribosomal subunit;L13a-mediated translational silencing of Ceruloplasmin expression;Major pathway of rRNA processing in the nucleolus and cytosol;Nonsense Mediated Decay (NMD)	Ribosome		7	106	7	140	0	65.077	64	14.9	10.51	7	16	0	297.07	25.674	25.8479	27.0378	27.2919	28.6103	26.7335
	1.48301	1.35781	Pf00009, Pf00025, Pf00071, Pf04670, Pf08477	19345	Rab5c	ENSMUSG00000019173.11	Color2 [DarkGray]	1	4		11		cell organization and biogenesis;regulation of biological process;response to stimulus;transport	endosome;membrane	catalytic activity;nucleotide binding;protein binding	Golgi Associated Vesicle Biogenesis;Neutrophil degranulation	Amoebiasis;Endocytosis;Phagosome;Ras signaling pathway;Tuberculosis;Vasopressin-regulated water reabsorption		5	9	4	216	0	16.096	35	23.4	8.41	5	14	1	16.28	20.7901	20.6823	20.775	22.3695	22.672	21.2793
	0.763904	1.3578	Pf00009, Pf01926, Pf03144, Pf11987, Pf14578	226982	Eif5b	ENSMUSG00000026083.12	Color2 [DarkGray]	1	4		1		metabolic process;regulation of biological process	cytoplasm	catalytic activity;metal ion binding;nucleotide binding;RNA binding	Cap-dependent Translation Initiation;GTP hydrolysis and joining of the 60S ribosomal subunit	RNA transport		6	11	6	1216	0	28.397	6	137.5	5.59	6	6	0	24.34	20.237	19.8242	19.5545	21.2265	22.6056	19.8571
	1.72331	1.35675	Pf00118	21454	Tcp1	ENSMUSG00000068039.12	Color2 [DarkGray]	1	4		17	Acetyl [N-Term]	metabolic process;regulation of biological process;transport	cytoplasm;cytoskeleton;Golgi	nucleotide binding;protein binding;RNA binding	Association of TriC/CCT with target proteins during biosynthesis;Cooperation of PDCL (PhLP1) and TRiC/CCT in G-protein beta folding			16	101	16	556	0	120.87	42	60.4	6.16	16	5	0	311.26	25.1264	24.236	25.0161	26.1286	26.5397	25.7804
	0.940719	1.35524	Pf00005, Pf00664, Pf13207, Pf13304	11306	Abcb7	ENSMUSG00000031333.7	Color2 [DarkGray]	1	4		X		cellular homeostasis;transport	membrane;mitochondrion	catalytic activity;nucleotide binding;transporter activity	Mitochondrial ABC transporters	ABC transporters		1	6	1	752	0.002	2.933	1	82.5	9.32	1	4	0	3.43	17.6553	17.0069	17.5973	18.5272	19.9886	17.8093
	1.52514	1.35384	Pf00006, Pf00306, Pf02874	11964	Atp6v1a	ENSMUSG00000052459.13	Color2 [DarkGray]	1	4		16		cellular homeostasis;metabolic process;response to stimulus;transport	cytosol;membrane;mitochondrion	catalytic activity;nucleotide binding;transporter activity	Insulin receptor recycling;Ion channel transport;ROS, RNS production in phagocytes;Transferrin endocytosis and recycling	Collecting duct acid secretion;Metabolic pathways;mTOR signaling pathway;Oxidative phosphorylation;Phagosome;Rheumatoid arthritis;Synaptic vesicle cycle		4	12	4	617	0	11.006	7	68.3	5.58	4	18	0	17.58	19.0916	19.3185	20.0641	21.0995	21.1614	20.2747
	0.930522	1.35357	Pf13458	218236	Fam120a	ENSMUSG00000038014.7	Color2 [DarkGray]	1	4		13			cytoplasm;cytosol;membrane;nucleus	RNA binding				3	6	3	1112	0	10.33	5	121.6	8.92	3	0	0	4.87	18.399	18.0384	18.2856	19.3159	20.8717	18.5961
	2.23472	1.34957	Pf01459	22333	Vdac1	ENSMUSG00000020402.11	Color2 [DarkGray]	1	4		11		cell communication;cell death;cell differentiation;defense response;regulation of biological process;response to stimulus;transport	membrane;mitochondrion;nucleus	nucleotide binding;protein binding;transporter activity	Pink/Parkin Mediated Mitophagy	Calcium signaling pathway;cGMP-PKG signaling pathway;HTLV-I infection;Huntington's disease;Influenza A;NOD-like receptor signaling pathway;Parkinson's disease		11	70	10	296	0	64.324	45	32.3	8.43	11	9	1	158.15	23.3972	23.3139	23.0322	24.6042	24.9853	24.2026
	1.20548	1.34922	Pf02330	12261	C1qbp		Color2 [DarkGray]	1	4		11		cell death;cell organization and biogenesis;defense response;metabolic process;regulation of biological process;response to stimulus	cell surface;cytoplasm;cytosol;extracellular;membrane;mitochondrion;nucleus;organelle lumen	protein binding;RNA binding				1	11	1	278	0.001	5.554	5	31	4.92	1	0	0	40.42	20.8072	20.0125	20.3837	21.8574	22.5112	20.8823
	1.91678	1.34894	Pf00719	67895	Ppa1	ENSMUSG00000020089.8	Color2 [DarkGray]	1	4		10		metabolic process	cytoplasm	catalytic activity;metal ion binding	Cytosolic tRNA aminoacylation;Pyrophosphate hydrolysis	Oxidative phosphorylation	Hypothetical Network for Drug Addiction	11	55	11	289	0	57.118	52	32.6	5.6	11	8	0	116.69	23.2699	22.7525	22.8916	24.65	24.5223	23.7885
	0.946195	1.34793	Pf15395	67246	2810474O19Rik	ENSMUSG00000032712.16	Color2 [DarkGray]	1	4		6								11	17	11	1521	0	31.564	9	168.9	7.44	11	0	0	21.09	19.3306	18.9194	19.6471	21.3588	21.1962	19.3857
	1.54138	1.34667	Pf00303	22171	Tyms	ENSMUSG00000025747.12	Color2 [DarkGray]	1	4		5	Acetyl [N-Term]	metabolic process;regulation of biological process;response to stimulus	cytoplasm;membrane;mitochondrion;nucleus;organelle lumen	catalytic activity;nucleotide binding;protein binding;RNA binding;translation regulator activity	Interconversion of nucleotide di- and triphosphates	Antifolate resistance;Metabolic pathways;One carbon pool by folate;Pyrimidine metabolism	One Carbon Metabolism;One carbon metabolism and related pathways	19	184	19	307	0	172.003	59	34.9	6.46	19	9	0	567.76	26.0263	25.0043	25.1412	27.1721	26.7128	26.3269
	1.25797	1.34409	Pf00183, Pf02518, Pf13589	15519	Hsp90aa1	ENSMUSG00000021270.13	Color2 [DarkGray]	1	4		12		cell organization and biogenesis;cellular component movement;metabolic process;regulation of biological process;response to stimulus;transport	cell surface;cytoplasm;cytosol;membrane;nucleus	catalytic activity;enzyme regulator activity;nucleotide binding;protein binding;RNA binding	Anchoring of the basal body to the plasma membrane;Attenuation phase;AURKA Activation by TPX2;Downregulation of ERBB2 signaling;eNOS activation;EPHB-mediated forward signaling;HSF1 activation;HSP90 chaperone cycle for steroid hormone receptors (SHR);Loss	Antigen processing and presentation;Estrogen signaling pathway;NOD-like receptor signaling pathway;Pathways in cancer;PI3K-Akt signaling pathway;Progesterone-mediated oocyte maturation;Prostate cancer;Protein processing in endoplasmic reticulum	EBV LMP1 signaling;Focal Adhesion-PI3K-Akt-mTOR-signaling pathway;IL-2 Signaling Pathway;IL-6 signaling Pathway;TNF-alpha NF-kB Signaling Pathway	50	488	34	733	0	353.308	68	84.7	5.01	50	60	0	1245.28	26.1938	26.5627	26.0783	27.2366	28.576	27.0544
	1.12717	1.34162	Pf00557	56307	Metap2	ENSMUSG00000036112.15	Color2 [DarkGray]	1	4		10		metabolic process	cytoplasm;cytosol;membrane	catalytic activity;metal ion binding;protein binding;RNA binding	Inactivation, recovery and regulation of the phototransduction cascade;Signaling by GPCR			2	10	2	478	0	6.593	4	52.9	5.82	2	5	0	15.38	18.7412	18.7016	18.8114	20.1629	21.0242	19.0921
	1.17615	1.33696		67922	Fam32a	ENSMUSG00000003039.9	Color2 [DarkGray]	1	4		8		cell death	nucleus	RNA binding				1	1	1	112	0.009	1.994	8	13.2	9.94	1	0	0	0	18.947	18.4232	19.5912	20.331	21.0381	19.6033
	0.594868	1.33639	Pf00076, Pf02136, Pf13893, Pf14259	27041	G3bp1	ENSMUSG00000018583.5	Color2 [DarkGray]	1	4		11		metabolic process;regulation of biological process;transport	cytoplasm;cytosol;membrane;nucleus	catalytic activity;DNA binding;nucleotide binding;protein binding;RNA binding			mRNA processing	8	68	8	465	0	65.114	25	51.8	5.59	8	1	0	130.35	21.6867	22.4815	22.899	23.0565	25.5412	22.4786
	0.380815	1.33577	Pf00400	241627	Wdr76	ENSMUSG00000027242.14	Color2 [DarkGray]	1	4		2		regulation of biological process;response to stimulus	nucleus	DNA binding;protein binding				2	2	2	622	0.001	4.308	4	69	9.36	2	0	0	2.41	18.25	14.7557	18.9604	18.6059	19.8883	17.4792
	1.1381	1.33478	Pf00013, Pf05641, Pf12235, Pf13014	14265	Fmr1		Color2 [DarkGray]	1	4		X		cellular component movement;metabolic process;regulation of biological process;response to stimulus;transport	chromosome;cytoplasm;cytosol;endoplasmic reticulum;membrane;nucleus	protein binding;RNA binding;translation regulator activity			mRNA processing	4	16	3	614	0	13.086	8	68.9	7.62	4	1	0	37.75	20.1482	19.1235	20.3973	21.2926	21.8637	20.5171
	0.826626	1.33137	Pf00443, Pf13423	59025	Usp14	ENSMUSG00000047879.16	Color2 [DarkGray]	1	4		18		cell communication;metabolic process;regulation of biological process	cell surface;cytoplasm;cytosol;membrane;nucleus;proteasome	catalytic activity;enzyme regulator activity;protein binding	Ub-specific processing proteases			1	6	1	493	0.002	3.618	2	56	5.24	1	4	0	2.37	17.173	16.2339	17.7468	18.5546	19.3292	17.2641
	0.772944	1.3283	Pf02735, Pf03730, Pf03731, Pf08785	22596	Xrcc5	ENSMUSG00000026187.8	Color2 [DarkGray]	1	4		1		cell differentiation;cell organization and biogenesis;cell proliferation;defense response;metabolic process;regulation of biological process;response to stimulus	chromosome;cytoplasm;membrane;nucleus	catalytic activity;DNA binding;nucleotide binding;protein binding;RNA binding	Neutrophil degranulation;Nonhomologous End-Joining (NHEJ)	Non-homologous end-joining	Non-homologous end joining	4	8	4	732	0	11.002	4	83	5.16	4	8	0	13.9	19.1094	20.2571	20.8171	21.2017	22.5303	20.4366
	0.726227	1.32744	Pf00076, Pf14259	269061	Cpsf7	ENSMUSG00000034820.3	Color2 [DarkGray]	1	4		19		cell organization and biogenesis;metabolic process	membrane;nucleus	RNA binding	Cleavage of Growing Transcript in the Termination Region;mRNA 3'-end processing;mRNA Splicing - Major Pathway;Processing of Intronless Pre-mRNAs	mRNA surveillance pathway	mRNA processing	2	10	2	471	0	10.597	7	52	8	2	13	0	31.7	18.7329	18.6003	19.5832	19.9544	21.7862	19.1581
	0.759081	1.32718	Pf00038, Pf00536, Pf01576, Pf04111, Pf04156, Pf05483, Pf05557, Pf05622, Pf05667, Pf05701, Pf05911, Pf07647, Pf09789, Pf12128, Pf13166, Pf13851	67533	Ppfibp1	ENSMUSG00000016487.15	Color2 [DarkGray]	1	4		6		cell organization and biogenesis;cellular component movement;metabolic process;regulation of biological process		catalytic activity;motor activity;protein binding;structural molecule activity	Receptor-type tyrosine-protein phosphatases			1	1	1	969	0.01	1.97	1	108.5	5.49	1	3	0	2.22	15.5764	15.6655	16.5333	17.3895	18.4665	15.9007
	1.08124	1.32556	Pf00850	433759	Hdac1	ENSMUSG00000028800.15	Color2 [DarkGray]	1	4		4		cell differentiation;cell organization and biogenesis;metabolic process;regulation of biological process;response to stimulus	chromosome;cytoplasm;cytosol;nucleus	catalytic activity;DNA binding;metal ion binding;protein binding	Deactivation of the beta-catenin transactivating complex;Downregulation of SMAD2/3:SMAD4 transcriptional activity;Factors involved in megakaryocyte development and platelet production;Formation of the beta-catenin:TCF transactivating complex;G0 and Early	Alcoholism;Amphetamine addiction;Cell cycle;Chronic myeloid leukemia;Epstein-Barr virus infection;Huntington's disease;Longevity regulating pathway - multiple species;Notch signaling pathway;Pathways in cancer;Thyroid hormone signaling pathway;Transcripti	Delta-Notch Signaling Pathway;EGFR1 Signaling Pathway;Estrogen signaling;Histone modifications;IL-6 signaling Pathway;Notch Signaling Pathway;PluriNetWork;TNF-alpha NF-kB Signaling Pathway	8	24	8	482	0	29.849	22	55	5.48	8	57	0	50.58	21.8091	20.643	21.5524	22.7966	23.3715	21.8131
	1.03476	1.32275	Pf01433, Pf11838, Pf13485	19155	Npepps	ENSMUSG00000001441.13	Color2 [DarkGray]	1	4		11		metabolic process;response to stimulus	cytoplasm;cytosol;nucleus	catalytic activity;metal ion binding	Antigen processing: Ubiquitination & Proteasome degradation			1	1	1	920	0.002	3.861	1	103.3	5.9	1	4	0	2.56	17.8319	17.2216	17.7887	19.0247	19.8724	17.9133
	1.13975	1.32233	Pf01504	18720	Pip5k1a	ENSMUSG00000028126.16	Color2 [DarkGray]	1	4		3		cell organization and biogenesis;cellular component movement;metabolic process;regulation of biological process;response to stimulus	cytoplasm;cytosol;membrane;nucleus	catalytic activity;nucleotide binding;protein binding	PI5P, PP2A and IER3 Regulate PI3K/AKT Signaling;Synthesis of PIPs at the plasma membrane	Choline metabolism in cancer;Endocytosis;Fc gamma R-mediated phagocytosis;Inositol phosphate metabolism;Metabolic pathways;Phosphatidylinositol signaling system;Phospholipase D signaling pathway;Regulation of actin cytoskeleton	Regulation of Actin Cytoskeleton	2	5	2	546	0.001	5.775	2	60.4	8.59	2	19	0	10.27	18.7564	17.9997	19.1831	20.7142	19.2537	19.9382
	0.777652	1.32136	Pf01798, Pf08060, Pf08156	67134	Nop56	ENSMUSG00000027405.16	Color2 [DarkGray]	1	4		2		metabolic process	cytoplasm;membrane;nucleus	protein binding;RNA binding	Major pathway of rRNA processing in the nucleolus and cytosol	Ribosome biogenesis in eukaryotes		18	91	18	580	0	85.954	40	64.4	9.14	18	5	0	202.12	23.9044	22.603	23.3921	24.7208	25.7559	23.3869
	0.671885	1.32088	Pf00307, Pf00435, Pf11971, Pf12128	20742	Spnb2;Sptbn1	ENSMUSG00000020315.18	Color2 [DarkGray]	1	4		11		cell organization and biogenesis;metabolic process;regulation of biological process;transport	cytoplasm;cytoskeleton;membrane;nucleus	protein binding;RNA binding;structural molecule activity				15	46	15	2154	0	65.998	8	251	5.54	15	0	0	109.48	21.0853	22.719	23.2697	22.8224	24.8471	23.3672
	1.22339	1.31857	Pf00956	53605	Nap1l1	ENSMUSG00000058799.15	Color2 [DarkGray]	1	4		10		cell organization and biogenesis	cytoplasm;membrane;nucleus	protein binding;RNA binding				6	36	5	391	0	29.107	32	45.3	4.46	6	0	1	82.04	22.2175	22.5129	23.1624	23.7	24.7734	23.3751
	1.04267	1.31804	Pf00069, Pf07714, Pf13360, Pf14531	13666	Eif2ak3		Color2 [DarkGray]	1	4		6		cell communication;cell differentiation;cell organization and biogenesis;metabolic process;regulation of biological process;response to stimulus;transport	cytoplasm;endoplasmic reticulum;membrane	catalytic activity;nucleotide binding;protein binding		Alzheimer's disease;Apoptosis;Epstein-Barr virus infection;Hepatitis C;Herpes simplex infection;Influenza A;Measles;Non-alcoholic fatty liver disease (NAFLD);Protein processing in endoplasmic reticulum	Translation Factors	7	41	7	1114	0	22.511	7	124.6	5.25	7	10	0	47.39	21.1242	19.6897	21.3538	22.5051	22.0958	21.5209
	0.929329	1.31772	Pf07145	67869	Paip2	ENSMUSG00000037058.14	Color2 [DarkGray]	1	4		18		regulation of biological process;response to stimulus	cytoplasm	RNA binding;translation regulator activity				1	5	1	124	0.015	1.858	6	14.7	4.12	1	0	0	4.93	18.3901	18.851	19.6238	20.305	21.22	19.2931
	0.922108	1.31699	Pf00651, Pf01344, Pf07646, Pf07707, Pf13415, Pf13418, Pf13964	117198	Ivns1abp	ENSMUSG00000023150.14	Color2 [DarkGray]	1	4		1		regulation of biological process	cytoplasm;cytoskeleton;cytosol;nucleus	protein binding		Influenza A		2	11	2	642	0	6.606	4	71.5	5.47	2	1	0	15.82	20.3842	18.783	20.779	21.3904	21.7138	20.7929
	0.990015	1.31402	Pf01336	109019	Nabp1	ENSMUSG00000026107.11	Color2 [DarkGray]	1	4		1		metabolic process;regulation of biological process;response to stimulus	cytosol;nucleus	DNA binding;RNA binding	RNA polymerase II transcribes snRNA genes			1	1	1	198	0.002	2.923	4	21.7	9.39	1	3	0	0	15.7302	15.0643	16.2748	16.7671	17.9895	16.2547
	0.725018	1.31199	Pf00097, Pf04380, Pf12126, Pf14634	18854	Pml	ENSMUSG00000036986.16	Color2 [DarkGray]	1	4		9		cell death;cell differentiation;cell organization and biogenesis;cellular component movement;cellular homeostasis;defense response;metabolic process;regulation of biological process;response to stimulus;transport	cytoplasm;cytosol;endoplasmic reticulum;endosome;membrane;nucleus	DNA binding;metal ion binding;protein binding	Regulation of PTEN localization;Regulation of RUNX1 Expression and Activity;Regulation of TP53 Activity through Acetylation;SUMOylation of DNA damage response and repair proteins	Acute myeloid leukemia;Endocytosis;Herpes simplex infection;Influenza A;Pathways in cancer;Transcriptional misregulation in cancer;Ubiquitin mediated proteolysis	miRNA regulation of DNA Damage Response;PluriNetWork;TNF-alpha NF-kB Signaling Pathway	4	15	4	885	0	12.98	5	98.2	5.63	4	28	0	24.34	20.1292	18.4858	19.7267	21.2454	21.5871	19.4452
	0.839723	1.3107	Pf00004, Pf00910, Pf01078, Pf05707, Pf06745, Pf07728, Pf12037, Pf13207, Pf13401	108888	Atad3a	ENSMUSG00000029036.18	Color2 [DarkGray]	1	4		4		cell growth;regulation of biological process	membrane;mitochondrion	catalytic activity;nucleotide binding;RNA binding	Neutrophil degranulation			14	37	14	591	0	52.183	25	66.7	9.29	14	3	0	57.16	22.1736	21.8579	22.63	23.0114	24.8959	22.6862
	0.954352	1.30933	Pf04564, Pf10408	63958	Ube4b	ENSMUSG00000028960.18	Color2 [DarkGray]	1	4		4		cell organization and biogenesis;metabolic process;regulation of biological process;response to stimulus	cytoplasm;nucleus	catalytic activity;nucleotide binding;protein binding		Protein processing in endoplasmic reticulum;Ubiquitin mediated proteolysis		1	4	1	1173	0.002	2.899	1	133.2	6.07	1	2	0	5.29	17.0583	16.8784	17.5208	17.9448	19.6831	17.7577
	0.644144	1.30927	Pf04000, Pf09368	65961	Utp3	ENSMUSG00000070697.4	Color2 [DarkGray]	1	4		5		cell organization and biogenesis;development;metabolic process	nucleus	protein binding;RNA binding	Major pathway of rRNA processing in the nucleolus and cytosol			2	5	2	469	0.001	5.78	5	53.4	5.54	2	4	0	3.43	18.5689	16.4589	18.2057	19.1903	20.0995	17.8715
	1.42571	1.30722	Pf00149	19053	Ppp2cb	ENSMUSG00000009630.10	Color2 [DarkGray]	1	4		8		cell organization and biogenesis;metabolic process;regulation of biological process;response to stimulus	chromosome;cytoplasm;cytoskeleton;cytosol;nucleus	catalytic activity;metal ion binding;protein binding	Activated TLR4 signalling;Amplification of signal from unattached kinetochores via a MAD2 inhibitory signal;Beta-catenin phosphorylation cascade;CTLA4 inhibitory signaling;Cyclin A/B1/B2 associated events during G2/M transition;DARPP-32 events;Disassem	Adrenergic signaling in cardiomyocytes;AMPK signaling pathway;Chagas disease (American trypanosomiasis);Dopaminergic synapse;Hepatitis C;Hippo signaling pathway;Long-term depression;mRNA surveillance pathway;Oocyte meiosis;PI3K-Akt signaling pathway;Sphin	Exercise-induced Circadian Regulation;Focal Adhesion-PI3K-Akt-mTOR-signaling pathway;Glycogen Metabolism;IL-6 signaling Pathway;Wnt Signaling Pathway and Pluripotency	1	8	1	309	0.002	3.888	4	35.6	5.43	1	106	0	18.17	19.8697	18.8943	20.0724	21.0098	21.2526	20.4956
	1.54965	1.30609	Pf00047, Pf00069, Pf07679, Pf07686, Pf07714, Pf13895, Pf13927	12978	Csf1r	ENSMUSG00000024621.15	Color2 [DarkGray]	1	4		18		cell differentiation;cell organization and biogenesis;cell proliferation;cellular component movement;defense response;metabolic process;regulation of biological process;response to stimulus	cell surface;membrane	catalytic activity;nucleotide binding;protein binding;receptor activity;signal transducer activity	Other interleukin signaling	Cytokine-cytokine receptor interaction;Endocytosis;Hematopoietic cell lineage;Osteoclast differentiation;Pathways in cancer;PI3K-Akt signaling pathway;Rap1 signaling pathway;Ras signaling pathway;Transcriptional misregulation in cancer	Focal Adhesion-PI3K-Akt-mTOR-signaling pathway	1	2	1	977	0.008	2.037	1	109.1	6.21	1	14	0	1.69	21.106	20.3002	21.5386	22.4944	22.3432	22.0254
	0.485421	1.30434	Pf04658	24074	Taf7	ENSMUSG00000051316.8	Color2 [DarkGray]	1	4		18		cell organization and biogenesis;metabolic process;regulation of biological process;response to stimulus	cytoplasm;Golgi;nucleus	DNA binding;protein binding	Regulation of TP53 Activity through Phosphorylation;RNA Polymerase II Pre-transcription Events;RNA Polymerase II Promoter Escape;RNA Polymerase II Transcription Initiation;RNA Polymerase II Transcription Pre-Initiation And Promoter Opening	Basal transcription factors	Estrogen signaling;Eukaryotic Transcription Initiation	2	3	2	341	0	6.282	8	39.1	5.33	2	14	0	6.25	19.8546	16.9356	20.4009	20.3333	21.1776	19.5933
	0.861037	1.30273	Pf02902	80886	Senp3	ENSMUSG00000005204.12	Color2 [DarkGray]	1	4		11		metabolic process	cytoplasm;nucleus	catalytic activity;protein binding	Major pathway of rRNA processing in the nucleolus and cytosol			2	11	2	568	0.001	5.416	5	64.4	8.75	2	4	0	15.8	18.9852	18.4351	19.8605	20.1777	21.4712	19.5402
	2.48424	1.30211	Pf00996	14569	Gdi2	ENSMUSG00000021218.9	Color2 [DarkGray]	1	4		13		metabolic process;regulation of biological process;response to stimulus;transport	cytoplasm;Golgi;membrane	catalytic activity;enzyme regulator activity;protein binding;RNA binding	Neutrophil degranulation;RAB GEFs exchange GTP for GDP on RABs;Rho GTPase cycle			3	17	3	445	0	9.624	7	50.5	6.25	3	10	0	32.79	20.676	20.3783	20.6116	22.2122	21.7795	21.5804
	1.25461	1.29763	Pf00025, Pf00503	14678	Gnai2	ENSMUSG00000032562.13	Color2 [DarkGray]	1	4		9		cell division;cell proliferation;regulation of biological process;response to stimulus	cytoplasm;cytoskeleton;cytosol;membrane;nucleus	catalytic activity;metal ion binding;nucleotide binding;protein binding;signal transducer activity	Adenylate cyclase inhibitory pathway;ADP signalling through P2Y purinoceptor 12;Adrenaline,noradrenaline inhibits insulin secretion;Cooperation of PDCL (PhLP1) and TRiC/CCT in G-protein beta folding;G-protein activation;PLC beta mediated events	Adrenergic signaling in cardiomyocytes;Alcoholism;Axon guidance;cAMP signaling pathway;cGMP-PKG signaling pathway;Chagas disease (American trypanosomiasis);Chemokine signaling pathway;Cholinergic synapse;Circadian entrainment;Cocaine addiction;Dopaminergi	Calcium Regulation in the Cardiac Cell;Chemokine signaling pathway;G Protein Signaling Pathways;Signal Transduction of S1P Receptor	3	11	3	355	0	9.666	9	40.5	5.45	3	66	0	18.27	21.3753	20.1519	21.0384	21.9747	22.7747	21.709
	0.798816	1.29632	Pf00439, Pf00628, Pf10537, Pf15613, Pf15614	22385	Baz1b	ENSMUSG00000002748.7	Color2 [DarkGray]	1	4		5		cell organization and biogenesis;metabolic process;regulation of biological process;response to stimulus	chromosome;nucleus	catalytic activity;metal ion binding;nucleotide binding;protein binding	B-WICH complex positively regulates rRNA expression			5	15	5	1479	0	14.524	4	170.5	8.6	5	4	0	21.97	20.5441	19.7273	20.7324	22.0749	22.5286	20.2893
	0.695438	1.29581	Pf02946	14886	Gtf2i	ENSMUSG00000060261.15	Color2 [DarkGray]	1	4		5		cellular homeostasis;metabolic process;regulation of biological process	cytoplasm;membrane;nucleus	DNA binding;protein binding		Basal transcription factors;cGMP-PKG signaling pathway;Herpes simplex infection	TNF-alpha NF-kB Signaling Pathway	9	25	9	998	0	27.635	10	112.2	6.55	9	4	0	29.38	19.5819	19.5869	20.4683	21.0187	22.6254	19.8805
	0.850864	1.29563	Pf00400, Pf14077	216156	Wdr18	ENSMUSG00000035754.8	Color2 [DarkGray]	1	4		10		development	cytoplasm;nucleus	protein binding	Major pathway of rRNA processing in the nucleolus and cytosol			1	1	1	431	0.008	2.106	3	47.2	6.89	1	4	0	0	17.1372	15.2613	15.9452	17.0083	18.3031	16.9192
	1.20298	1.29377	Pf12799, Pf13855, Pf14580	11737	Anp32a	ENSMUSG00000032249.14	Color2 [DarkGray]	1	4		9		cell organization and biogenesis;metabolic process;regulation of biological process;transport	cytoplasm;endoplasmic reticulum;nucleus	protein binding	HuR (ELAVL1) binds and stabilizes mRNA			3	7	3	247	0	8.572	18	28.5	4.07	3	3	0	9.67	19.3942	18.9085	20.4507	21.2434	20.9072	20.4842
	0.942851	1.2922	Pf00400	234699	Edc4		Color2 [DarkGray]	1	4		8		metabolic process	cytoplasm;membrane;nucleus	protein binding		RNA degradation		1	1	1	1406	0.001	5.236	1	152.4	5.78	1	1	0	2.71	17.5329	16.8455	17.7488	18.9563	19.4974	17.55
	1.09463	1.29197	Pf03650	70456	Mpc2	ENSMUSG00000026568.6	Color2 [DarkGray]	1	4		1		regulation of biological process;transport	membrane;mitochondrion;nucleus	transporter activity			Glycolysis and Gluconeogenesis	1	2	1	127	0.005	2.377	8	14.3	10.61	1	1	0	3.86	18.8573	18.2507	18.9909	19.8567	20.9278	19.1903
	0.881783	1.29197	Pf09733	52615	Suz12	ENSMUSG00000017548.15	Color2 [DarkGray]	1	4		11		cell organization and biogenesis;metabolic process;regulation of biological process	chromosome;nucleus	catalytic activity;DNA binding;metal ion binding;protein binding;RNA binding	Oxidative Stress Induced Senescence;PKMTs methylate histone lysines;PRC2 methylates histones and DNA;Regulation of PTEN gene transcription;SUMOylation of chromatin organization proteins;Transcriptional Regulation by E2F6		PluriNetWork	5	14	5	741	0	19.687	7	83	8.81	5	24	0	16.39	20.9481	20.2691	21.2089	22.2314	23.1073	20.9633
	0.839341	1.29174	Pf00179, Pf14461	22196;102641751	Ube2i;LOC100044900;LOC102641751	ENSMUSG00000015120.15	Color2 [DarkGray]	1	4		17;18		cell division;development;metabolic process;regulation of biological process	cytoplasm;cytosol;nucleus	catalytic activity;nucleotide binding;protein binding;RNA binding	Meiotic Synapsis;Mus musculus biological processes;Negative regulation of activity of TFAP2 (AP-2) family transcription factors;Recruitment and ATM-mediated phosphorylation of repair and signaling proteins at DNA double strand breaks;SUMO is transferred f	MicroRNAs in cancer;NF-kappa B signaling pathway;RNA transport;Ubiquitin mediated proteolysis	PluriNetWork;TNF-alpha NF-kB Signaling Pathway	3	11	3	158	0	12.006	24	18	8.66	3	28	0	30.95	21.8873	19.9611	20.9434	22.9439	22.3221	21.4011
	0.887366	1.2917	Pf09731	76614	Immt	ENSMUSG00000052337.15	Color2 [DarkGray]	1	4		6		cell organization and biogenesis;cellular homeostasis	membrane;mitochondrion	protein binding;RNA binding				22	90	22	757	0	83.902	34	83.8	6.61	22	0	0	174.73	24.0549	23.2474	24.1671	25.2131	26.1246	24.0067
	0.865701	1.29102	Pf13465	245671	Klf8	ENSMUSG00000041649.13	Color2 [DarkGray]	1	4		X		metabolic process;regulation of biological process	cytosol;nucleus	DNA binding;metal ion binding				2	4	2	355	0.001	6.064	5	38.8	8.37	2	0	0	4.08	17.5539	17.9004	19.0103	19.2401	20.4615	18.636
	0.984145	1.28921	Pf05091	55944	Eif3d	ENSMUSG00000016554.8	Color2 [DarkGray]	1	4		15		cell organization and biogenesis;metabolic process;regulation of biological process	cytoplasm;membrane	RNA binding	Formation of a pool of free 40S subunits;Formation of the ternary complex, and subsequently, the 43S complex;GTP hydrolysis and joining of the 60S ribosomal subunit;L13a-mediated translational silencing of Ceruloplasmin expression;Ribosomal scanning and s	RNA transport	Translation Factors	8	46	8	548	0	48.912	19	63.9	6.05	8	13	0	135.32	22.6058	22.3154	23.4565	24.0416	24.9841	23.2196
	0.990845	1.2888	Pf00400, Pf12799, Pf13855	71735	Lrwd1	ENSMUSG00000029703.10	Color2 [DarkGray]	1	4		5		cell organization and biogenesis;metabolic process	chromosome;cytoplasm;cytoskeleton;cytosol;nucleus	DNA binding;nucleotide binding;protein binding				1	2	1	648	0.007	2.177	1	71.5	7.87	1	0	0	3.66	19.0214	18.1502	19.1276	20.1316	20.9247	19.1093
	1.14239	1.28866	Pf01222, Pf09465	98386	Lbr	ENSMUSG00000004880.11	Color2 [DarkGray]	1	4		1		metabolic process	cytoplasm;membrane;nucleus	catalytic activity;DNA binding;protein binding;RNA binding	Cholesterol biosynthesis			8	53	8	626	0	27.763	15	71.4	9.36	8	4	0	94.98	22.8215	22.1128	22.9416	23.9437	24.701	23.0972
	1.32341	1.28717	Pf04099, Pf04628	59005	Trappc2l	ENSMUSG00000015013.9	Color2 [DarkGray]	1	4		8		cell organization and biogenesis;transport	cytoplasm;cytosol;endoplasmic reticulum;Golgi		COPII (Coat Protein 2) Mediated Vesicle Transport;RAB GEFs exchange GTP for GDP on RABs			1	2	1	139	0.004	2.562	6	16	6.77	1	10	0	0	16.4309	15.4317	15.7356	17.6722	17.2908	16.4968
	0.917706	1.28588	Pf01048	22271	Upp1	ENSMUSG00000020407.13	Color2 [DarkGray]	1	4		11		cell communication;metabolic process;response to stimulus	cytoplasm	catalytic activity	Pyrimidine catabolism;Pyrimidine salvage	Drug metabolism - other enzymes;Metabolic pathways;Pyrimidine metabolism		5	19	5	311	0	18.382	22	34.1	6.58	5	9	0	35.64	21.7174	19.8633	21.0648	22.7762	22.2134	21.5135
	1.08818	1.2832	Pf00023, Pf12796, Pf13606, Pf13637, Pf13857	53380	Psmd10	ENSMUSG00000031429.14	Color2 [DarkGray]	1	4		X		cell death;cell organization and biogenesis;regulation of biological process	cytoplasm;cytoskeleton;cytosol;nucleus;proteasome	protein binding	ABC-family proteins mediated transport;Activation of NF-kappaB in B cells;Antigen processing: Ubiquitination & Proteasome degradation;APC/C:Cdc20 mediated degradation of Securin;APC/C:Cdh1 mediated degradation of Cdc20 and other APC/C:Cdh1 targeted protei		Proteasome Degradation	1	4	1	231	0.006	2.261	3	25.1	6.06	1	126	0	1.75	18.3416	18.394	19.2962	19.687	20.8575	19.3369
	1.10339	1.28079	Pf00009, Pf03144, Pf09173	26905	Eif2s3x	ENSMUSG00000035150.15	Color2 [DarkGray]	1	4		X		metabolic process	cytoplasm	catalytic activity;nucleotide binding;protein binding;RNA binding	ABC-family proteins mediated transport;Formation of the ternary complex, and subsequently, the 43S complex;GTP hydrolysis and joining of the 60S ribosomal subunit;L13a-mediated translational silencing of Ceruloplasmin expression;Recycling of eIF2:GDP;Ribo	RNA transport	Translation Factors	7	24	7	472	0	21.261	18	51	8.4	7	15	0	32.67	21.8351	20.3717	21.228	22.9971	22.4691	21.811
	1.12115	1.27595	Pf07686	16142	Iglv1		Color2 [DarkGray]	1	4		16		response to stimulus						1	6	1	110	0.007	2.162	8	11.6	8	1	0	0	11.72	21.9457	20.3818	21.3639	22.9714	22.5429	22.0049
	1.13852	1.26998	Pf00270, Pf00271, Pf08061	13207	Ddx5		Color2 [DarkGray]	1	4		11		cell differentiation;cell organization and biogenesis;metabolic process;regulation of biological process;response to stimulus	cytoplasm;membrane;nucleus;spliceosomal complex	catalytic activity;nucleotide binding;protein binding;RNA binding			mRNA processing	26	220	20	614	0	118.313	39	69.2	8.92	26	1	6	468.37	26.2595	25.2696	26.1584	27.3304	27.7967	26.3704
	1.17808	1.26971	Pf00004, Pf06068, Pf07724, Pf07728, Pf09336, Pf13191, Pf13401	60530	Fignl1	ENSMUSG00000035455.12	Color2 [DarkGray]	1	4		11		cell differentiation;cell organization and biogenesis;cell proliferation;metabolic process;regulation of biological process;response to stimulus	chromosome;cytoplasm;nucleus	catalytic activity;metal ion binding;nucleotide binding				2	8	1	683	0.001	4.393	3	74.8	6.44	2	0	1	13.27	20.3015	19.6033	20.0952	21.26	22.0756	20.4736
	1.2917	1.2686	Pf00347	20005	Rpl9	ENSMUSG00000047215.14	Color2 [DarkGray]	1	4		5		metabolic process	membrane;nucleus;ribosome	RNA binding;structural molecule activity		Ribosome	Cytoplasmic Ribosomal Proteins;mRNA processing	13	93	13	192	0	92.1	69	21.9	9.95	13	3	0	243.73	25.3431	25.2949	25.6621	26.6253	27.5095	25.9711
	1.82549	1.26802	Pf01839, Pf08441, Pf13517	16400	Itga3	ENSMUSG00000001507.16	Color2 [DarkGray]	1	4		11		cell differentiation;cell organization and biogenesis;cellular component movement;regulation of biological process;response to stimulus	cell surface;membrane	protein binding	Basigin interactions;Integrin cell surface interactions;Laminin interactions;MET activates PTK2 signaling	Arrhythmogenic right ventricular cardiomyopathy (ARVC);Dilated cardiomyopathy;ECM-receptor interaction;Focal adhesion;Hematopoietic cell lineage;Hypertrophic cardiomyopathy (HCM);Pathways in cancer;PI3K-Akt signaling pathway;Regulation of actin cytoskelet	Focal Adhesion;Focal Adhesion-PI3K-Akt-mTOR-signaling pathway;Integrin-mediated Cell Adhesion;Primary Focal Segmental Glomerulosclerosis FSGS	13	106	13	1053	0	76.182	15	116.7	6.57	13	25	0	205.98	24.4743	23.7616	24.6352	25.8379	25.5338	25.3035
	0.717634	1.26666	Pf02008, Pf12851	52463	Tet1	ENSMUSG00000047146.16	Color2 [DarkGray]	1	4		10		cell differentiation;cell organization and biogenesis;metabolic process;regulation of biological process	nucleus	catalytic activity;DNA binding;metal ion binding;protein binding			PluriNetWork	5	11	5	2007	0	17.693	3	219.1	8.19	5	1	0	17.49	18.8628	18.7017	20.0674	20.4867	21.6544	19.2909
	1.13686	1.26619	Pf00025, Pf00071, Pf08477	19384;102641332	LOC100045999;Ran;LOC102641332	ENSMUSG00000029430.13	Color2 [DarkGray]	1	4		5;9		cell division;cell organization and biogenesis;regulation of biological process;response to stimulus;transport	chromosome;cytoplasm;endosome;membrane;nucleus	catalytic activity;metal ion binding;nucleotide binding;protein binding;RNA binding;transporter activity	Regulation of cholesterol biosynthesis by SREBP (SREBF);Transcriptional regulation by small RNAs	Epstein-Barr virus infection;HTLV-I infection;Ribosome biogenesis in eukaryotes;RNA transport		9	118	9	216	0	48.199	35	24.4	7.49	9	11	0	274.05	25.9309	25.5263	26.2082	27.0862	28.0267	26.3511
	1.21577	1.26342	Pf04716	68202	Ndufa5	ENSMUSG00000023089.12	Color2 [DarkGray]	1	4		6		cell organization and biogenesis;metabolic process;transport	membrane;mitochondrion	catalytic activity	Complex I biogenesis		Electron Transport Chain;Oxidative phosphorylation	2	6	2	116	0	6.938	25	13.4	8.1	2	7	0	10.88	17.8481	17.5704	17.5163	18.8234	19.7744	18.1274
	0.708118	1.2625	Pf01201	20116;100040298	Rps8;Gm15501	ENSMUSG00000047675.15	Color2 [DarkGray]	1	4		4;7		metabolic process	cytoplasm;cytosol;endoplasmic reticulum;membrane;nucleus;ribosome	RNA binding;structural molecule activity	Formation of a pool of free 40S subunits;Formation of the ternary complex, and subsequently, the 43S complex;GTP hydrolysis and joining of the 60S ribosomal subunit;L13a-mediated translational silencing of Ceruloplasmin expression;Nonsense Mediated Decay	Ribosome	Cytoplasmic Ribosomal Proteins	14	147	14	208	0	95.919	59	24.2	10.32	14	18	0	394.77	25.1166	24.192	26.1322	26.9045	27.0903	25.2335
	0.996076	1.26066	Pf00861, Pf14204	100503670	Rpl5	ENSMUSG00000058558.12	Color2 [DarkGray]	1	4		5		cell organization and biogenesis;metabolic process;regulation of biological process;response to stimulus	cytoplasm;membrane;nucleus;ribosome	protein binding;RNA binding;structural molecule activity	Formation of a pool of free 40S subunits;GTP hydrolysis and joining of the 60S ribosomal subunit;L13a-mediated translational silencing of Ceruloplasmin expression;Major pathway of rRNA processing in the nucleolus and cytosol;Nonsense Mediated Decay (NMD)	Ribosome		8	50	8	297	0	46.085	32	34.4	9.77	8	16	0	99	22.6649	23.0536	23.0161	24.2974	25.1092	23.1099
	0.664896	1.25581	Pf02463, Pf04111, Pf04156, Pf08317, Pf09726, Pf12128, Pf13166, Pf14362	67241	Smc6	ENSMUSG00000020608.7	Color2 [DarkGray]	1	4		12		cell organization and biogenesis;metabolic process;regulation of biological process;response to stimulus	chromosome;nucleus	nucleotide binding;protein binding	SUMOylation of DNA damage response and repair proteins			3	11	3	1097	0	7.854	3	127.1	7.17	3	5	0	10.98	19.4707	17.5268	19.1672	19.9554	21.0395	18.9371
	0.861131	1.25569	Pf02544	106529	Tecr	ENSMUSG00000031708.16	Color2 [DarkGray]	1	4		8		metabolic process	cytoplasm;endoplasmic reticulum;membrane;nucleus	catalytic activity	Synthesis of very long-chain fatty acyl-CoAs	Biosynthesis of unsaturated fatty acids;Fatty acid elongation;Fatty acid metabolism		6	36	6	308	0	25.512	17	36.1	9.55	6	8	0	75.28	22.3442	21.5827	22.6675	22.9663	24.6414	22.7538
	0.811245	1.25553	Pf01163, Pf06293	66878	Riok3	ENSMUSG00000024404.6	Color2 [DarkGray]	1	4		18		defense response;metabolic process;regulation of biological process;response to stimulus	cytoplasm;membrane	catalytic activity;metal ion binding;nucleotide binding				2	17	2	519	0.001	5.245	3	58.7	5.69	2	0	0	17.09	18.1305	18.8576	19.5232	19.5904	21.2733	19.4141
	0.495439	1.25423	Pf01602, Pf02296, Pf02883, Pf13646	11771	Ap2a1	ENSMUSG00000060279.14	Color2 [DarkGray]	1	4		7		regulation of biological process;transport	membrane	protein binding;transporter activity	Cargo recognition for clathrin-mediated endocytosis;LDL clearance;MHC class II antigen presentation;Recycling pathway of L1;Retrograde neurotrophin signalling;Trafficking of GluR2-containing AMPA receptors;VLDLR internalisation and degradation;WNT5A-depen	Endocrine and other factor-regulated calcium reabsorption;Endocytosis;Huntington's disease;Synaptic vesicle cycle	EGFR1 Signaling Pathway	1	2	1	977	0	7.444	3	107.6	7.03	1	37	0	6.3	17.4445	20.021	21.0959	20.6032	21.2018	20.519
	0.974402	1.25299	Pf03344, Pf04004, Pf04147, Pf04615, Pf04931, Pf05793	235497	Leo1	ENSMUSG00000042487.6	Color2 [DarkGray]	1	4		9		cell organization and biogenesis;metabolic process;regulation of biological process;response to stimulus	nucleus	catalytic activity;DNA binding;protein binding	E3 ubiquitin ligases ubiquitinate target proteins;Formation of RNA Pol II elongation complex;Formation of the beta-catenin:TCF transactivating complex;RNA Polymerase II Pre-transcription Events		PluriNetWork	2	5	2	667	0	7.27	4	75.6	4.46	2	14	0	6.31	18.2601	19.0207	19.4606	19.4076	21.083	20.0098
	0.820675	1.25161	Pf02463, Pf05667, Pf10174, Pf12128, Pf13166, Pf13304, Pf13476, Pf13851	226026	Smc5		Color2 [DarkGray]	1	4		19		cell division;cell organization and biogenesis;cellular component movement;metabolic process;regulation of biological process;response to stimulus	chromosome;nucleus	nucleotide binding	SUMOylation of DNA damage response and repair proteins			3	9	3	1101	0	7.621	3	128.7	8.56	3	5	0	4.02	19.2379	18.5696	19.9514	20.6775	21.4166	19.4196
	1.08915	1.24871	Pf00764, Pf03054, Pf06508	11898	Ass1	ENSMUSG00000076441.9	Color2 [DarkGray]	1	4		2		metabolic process;regulation of biological process;response to stimulus	cytoplasm;cytosol;endoplasmic reticulum;membrane;mitochondrion;nucleus;vacuole	catalytic activity;nucleotide binding;protein binding;RNA binding	Urea cycle	Alanine, aspartate and glutamate metabolism;Arginine biosynthesis;Biosynthesis of amino acids;Metabolic pathways	Alanine and aspartate metabolism	18	100	18	412	0	110.95	54	46.6	8.22	18	9	0	272.02	24.1884	23.7326	24.2915	25.0658	26.3037	24.5891
	0.647466	1.24244	Pf10444, Pf10512	52276	Cdca8	ENSMUSG00000028873.16	Color2 [DarkGray]	1	4		4		cell division;cell organization and biogenesis	chromosome;cytoplasm;cytoskeleton;nucleus	protein binding	Amplification of signal from unattached kinetochores via a MAD2 inhibitory signal;Resolution of Sister Chromatid Cohesion;RHO GTPases Activate Formins;Separation of Sister Chromatids;SUMOylation of DNA replication proteins			4	12	4	289	0	11.632	15	32.2	10.13	4	21	0	12.61	19.9917	18.7772	20.172	21.605	21.67	19.3931
	1.02307	1.23861	Pf00888, Pf10557	72584	Cul4b	ENSMUSG00000031095.15	Color2 [DarkGray]	1	4		X		cell organization and biogenesis;metabolic process;regulation of biological process;response to stimulus	cytosol;nucleus	catalytic activity;DNA binding;protein binding	DNA Damage Recognition in GG-NER;Dual Incision in GG-NER;Dual incision in TC-NER;Formation of Incision Complex in GG-NER;Formation of TC-NER Pre-Incision Complex;Gap-filling DNA repair synthesis and ligation in TC-NER;Neddylation;Recognition of DNA damage	Nucleotide excision repair;Ubiquitin mediated proteolysis		6	22	6	970	0	21.405	7	110.6	8.37	6	17	0	34.55	20.7692	19.9488	20.8555	21.7072	22.6374	20.9447
	0.334639	1.23718	Pf00787, Pf12799, Pf13855	64652	Nisch	ENSMUSG00000021910.15	Color2 [DarkGray]	1	4		14		cell death;cell organization and biogenesis;metabolic process;regulation of biological process;response to stimulus;transport	cytoplasm;cytosol;endosome;membrane	protein binding			Hypothetical Network for Drug Addiction	5	11	5	1593	0	15.802	4	174.9	5.16	5	1	0	13.61	17.731	20.5078	17.9593	22.303	19.5238	18.0828
	1.28414	1.23714	Pf00168, Pf00397, Pf00632	17999	Nedd4	ENSMUSG00000032216.14	Color2 [DarkGray]	1	4		9		cell organization and biogenesis;metabolic process;regulation of biological process;response to stimulus;transport	chromosome;cytoplasm;cytosol;Golgi;membrane	catalytic activity;protein binding	Downregulation of ERBB4 signaling;ISG15 antiviral mechanism;Regulation of PTEN stability and activity	Endocytosis;Epstein-Barr virus infection;Ubiquitin mediated proteolysis	Proteasome Degradation	6	20	6	887	0	19.078	9	102.6	5.26	6	17	0	27.52	20.5825	20.2022	20.9266	21.7091	22.545	21.1685
	0.723789	1.23456	Pf00252	94063	Mrpl16	ENSMUSG00000024683.5	Color2 [DarkGray]	1	4		19		cell organization and biogenesis;metabolic process	mitochondrion;ribosome	RNA binding;structural molecule activity	Mitochondrial translation elongation;Mitochondrial translation termination	Ribosome		3	8	3	251	0	9.096	14	28.8	10.27	3	6	0	10.47	18.761	19.0236	19.4298	19.5457	21.8178	19.5544
	0.927111	1.23428	Pf00009, Pf00679, Pf03144, Pf03764, Pf14492	20624	Eftud2	ENSMUSG00000020929.14	Color2 [DarkGray]	1	4		11		metabolic process	cytosol;membrane;nucleus;spliceosomal complex	catalytic activity;nucleotide binding;protein binding;RNA binding	mRNA Splicing - Major Pathway;mRNA Splicing - Minor Pathway	Spliceosome	mRNA processing	8	33	7	971	0	34.734	11	109.3	5	8	7	0	79.13	22.5046	21.4515	22.6318	23.3001	24.3491	22.6417
	1.51883	1.23365	Pf00310, Pf01380, Pf13230, Pf13522, Pf13537, Pf13580	14584	Gfpt2	ENSMUSG00000020363.6	Color2 [DarkGray]	1	4		11		metabolic process		catalytic activity	Synthesis of UDP-N-acetyl-glucosamine	Alanine, aspartate and glutamate metabolism;Amino sugar and nucleotide sugar metabolism;Insulin resistance;Metabolic pathways		2	11	2	682	0.001	5.601	3	77	7.15	2	10	0	8.67	18.9085	18.0444	18.912	19.6764	20.33	19.5595
	0.394813	1.23245	Pf00018, Pf00169, Pf00397, Pf00620, Pf14604	75415	Arhgap12	ENSMUSG00000041225.16	Color2 [DarkGray]	1	4		18		cell organization and biogenesis;regulation of biological process;response to stimulus		enzyme regulator activity;protein binding	Rho GTPase cycle			2	5	2	838	0	7.808	3	95.3	7.59	2	3	0	5.75	17.2588	16.5358	19.943	19.151	20.5539	17.73
	0.983759	1.23141	Pf08039	70257	2010107E04Rik	ENSMUSG00000021290.5	Color2 [DarkGray]	1	4		12			membrane;mitochondrion					1	11	1	58	0.002	2.771	14	6.7	9.99	1	0	0	20.32	20.5212	19.9505	21.3219	21.7605	22.6084	21.1189
	1.20537	1.2267	Pf00130, Pf00169, Pf00621, Pf07649	16800	Arhgef2	ENSMUSG00000028059.15	Color2 [DarkGray]	1	4		3		cell division;cell organization and biogenesis;defense response;regulation of biological process;response to stimulus	cytoplasm;cytoskeleton;Golgi	metal ion binding;protein binding	G alpha (12/13) signalling events;NRAGE signals death through JNK;Rho GTPase cycle;Signalling by NGF			1	1	1	985	0.035	1.488	1	111.9	7.25	1	11	0	0	16.9281	16.8859	17.5033	18.4515	19.019	17.5268
	0.451292	1.22611	Pf05680	11958	Atp5k	ENSMUSG00000050856.16	Color2 [DarkGray]	1	4		5		metabolic process;transport	membrane;mitochondrion	catalytic activity;transporter activity	Cristae formation;Formation of ATP by chemiosmotic coupling	Metabolic pathways;Oxidative phosphorylation	Electron Transport Chain;Oxidative phosphorylation	2	4	2	71	0.001	5.846	23	8.2	9.35	2	11	0	10.51	17.9385	20.1523	19.9922	19.7131	22.4414	19.6067
	0.724936	1.22593	Pf00855, Pf02737, Pf03446, Pf03807, Pf14833	74022	Glyr1	ENSMUSG00000022536.13	Color2 [DarkGray]	1	4		16		metabolic process	chromosome;cytosol;Golgi;nucleus	catalytic activity;DNA binding;nucleotide binding;protein binding				4	33	4	546	0	24.468	10	59.7	9.22	4	0	0	62.25	20.7865	19.4742	21.1999	21.9088	22.5928	20.6368
	0.976313	1.22557	Pf00043, Pf00133, Pf00458, Pf09334, Pf13410, Pf14497	216443	Mars	ENSMUSG00000040354.14	Color2 [DarkGray]	1	4		10		cell communication;metabolic process;regulation of biological process;response to stimulus	cytoplasm;cytosol;membrane;mitochondrion	catalytic activity;nucleotide binding;RNA binding		Aminoacyl-tRNA biosynthesis;Selenocompound metabolism		4	15	4	902	0	16.523	5	101.4	7.14	4	2	0	13.97	20.3873	20.6236	21.2305	21.8365	22.9546	21.1271
	0.832211	1.22528	Pf00350, Pf01926, Pf12763	13660	Ehd1	ENSMUSG00000024772.9;ENSMUSG00000107039.1	Color2 [DarkGray]	1	4		19;CHR_MG4249_PATCH		cell organization and biogenesis;regulation of biological process;response to stimulus;transport	endosome;membrane	metal ion binding;nucleotide binding;protein binding	Factors involved in megakaryocyte development and platelet production	Endocytosis	Insulin Signaling	6	21	6	534	0	35.424	13	60.6	6.83	6	4	0	58.93	20.275	21.0657	21.4124	21.7525	23.31	21.3665
	0.189086	1.22417		56309	Mycbp	ENSMUSG00000028647.13	Color2 [DarkGray]	1	4		4		metabolic process;regulation of biological process	cytoplasm;cytosol;mitochondrion;nucleus					2	9	2	103	0.001	5.976	19	12	5.91	2	0	0	7.89	21.6542	15.0409	22.6925	20.8539	22.177	20.0291
	0.575135	1.22169	Pf00276, Pf03939	268449	Rpl23a	ENSMUSG00000058546.8	Color2 [DarkGray]	1	4		11		cell organization and biogenesis;metabolic process	nucleus;ribosome	protein binding;RNA binding;structural molecule activity		Ribosome	Cytoplasmic Ribosomal Proteins	6	53	6	156	0	23.908	33	17.7	10.45	6	2	0	109.26	23.275	21.7655	24.1222	25.0726	24.7617	22.9934
	0.886472	1.22166	Pf01399, Pf05470	56347	Eif3c	ENSMUSG00000030738.11	Color2 [DarkGray]	1	4		7		metabolic process;regulation of biological process	cytoplasm	protein binding;RNA binding	Formation of a pool of free 40S subunits;Formation of the ternary complex, and subsequently, the 43S complex;GTP hydrolysis and joining of the 60S ribosomal subunit;L13a-mediated translational silencing of Ceruloplasmin expression;Ribosomal scanning and s	RNA transport	Translation Factors	17	102	17	911	0	75.948	18	105.5	5.78	17	13	0	214.1	24.0541	23.5425	24.5311	25.0826	26.3389	24.3712
	1.282	1.21953	Pf00004, Pf03796, Pf06068, Pf13481	20174	Ruvbl2	ENSMUSG00000003868.14	Color2 [DarkGray]	1	4		7		cell organization and biogenesis;metabolic process;regulation of biological process;response to stimulus	cytosol;nucleus	catalytic activity;DNA binding;nucleotide binding;protein binding				17	86	17	463	0	63.489	37	51.1	5.64	17	0	0	159.04	23.5688	23.1284	23.8988	24.9956	25.2642	23.9947
	0.677166	1.21696	Pf03061	64833	Acot10	ENSMUSG00000047565.4	Color2 [DarkGray]	1	4		15		metabolic process	mitochondrion	catalytic activity	Mitochondrial Fatty Acid Beta-Oxidation			2	10	2	439	0.001	5.019	4	50.5	7.88	2	4	0	10.41	19.7667	17.416	19.7129	20.2333	20.6001	19.7131
	0.690961	1.21683	Pf00850, Pf02148	15185	Hdac6	ENSMUSG00000031161.15	Color2 [DarkGray]	1	4		X		cell growth;cell organization and biogenesis;metabolic process;regulation of biological process;response to stimulus;transport	cytoplasm;cytosol;membrane;nucleus	catalytic activity;DNA binding;metal ion binding;protein binding	Cilium Assembly;HSF1 activation	Alcoholism;Viral carcinogenesis	Estrogen signaling;TNF-alpha NF-kB Signaling Pathway	4	10	4	1149	0	15.627	4	125.7	5.78	4	10	0	18.36	19.7151	18.6417	20.972	20.588	21.8629	20.5283
	1.55821	1.21638	Pf00018, Pf00241, Pf07653, Pf14604	13169	Dbnl	ENSMUSG00000020476.14	Color2 [DarkGray]	1	4		11		cell organization and biogenesis;regulation of biological process;response to stimulus;transport	cytoplasm;cytoskeleton;cytosol;endosome;Golgi;membrane	protein binding	Caspase-mediated cleavage of cytoskeletal proteins;Neurexins and neuroligins;Neutrophil degranulation			1	2	1	436	0.008	2.104	2	48.7	4.92	1	11	0	4.24	18.3808	17.9201	18.6384	20.0969	19.3619	19.1296
	0.533711	1.21401	Pf03800, Pf05483, Pf08317, Pf12128, Pf13654	66977	Nuf2	ENSMUSG00000026683.14	Color2 [DarkGray]	1	4		1		cell division;cell organization and biogenesis	chromosome;membrane;nucleus		Amplification of signal from unattached kinetochores via a MAD2 inhibitory signal;Resolution of Sister Chromatid Cohesion;RHO GTPases Activate Formins;Separation of Sister Chromatids			2	5	2	463	0.001	5.444	4	54.6	8.22	2	16	0	4.45	17.0207	18.1635	18.744	19.0047	20.7732	17.7924
	1.02216	1.21262	Pf01068, Pf04675, Pf04679	16881	Lig1		Color2 [DarkGray]	1	4		7		cell division;metabolic process;response to stimulus	mitochondrion;nucleus	catalytic activity;DNA binding;metal ion binding;nucleotide binding		Base excision repair;DNA replication;Mismatch repair;Nucleotide excision repair		16	64	16	916	0	62.711	20	102.2	6.81	16	4	0	130.24	22.5656	22.0949	22.9174	23.5898	24.6753	22.9506
	0.551665	1.21082	Pf00249, Pf01448	104383	Rcor2	ENSMUSG00000024968.13	Color2 [DarkGray]	1	4		19		metabolic process;regulation of biological process	chromosome;nucleus	DNA binding;protein binding			PluriNetWork	5	21	4	523	0	15.959	11	57.9	9.01	5	1	1	28.65	19.21	19.8121	20.8194	21.4521	22.4625	19.5594
	0.5553	1.20759	Pf05843	228410	Cstf3	ENSMUSG00000027176.8	Color2 [DarkGray]	1	4		2		metabolic process	nucleus	protein binding;RNA binding	Cleavage of Growing Transcript in the Termination Region;mRNA 3'-end processing;mRNA Splicing - Major Pathway;Processing of Intronless Pre-mRNAs	mRNA surveillance pathway	mRNA processing	1	7	1	717	0.001	3.288	2	82.8	8.12	1	13	0	2.79	16.3251	17.285	17.3083	17.5444	19.9708	17.0261
	0.820291	1.20315	Pf00004, Pf00006, Pf00910, Pf01057, Pf01078, Pf05496, Pf07724, Pf07726, Pf07728, Pf13191	23996	Psmc4	ENSMUSG00000030603.16	Color2 [DarkGray]	1	4		7	Acetyl [N-Term]	metabolic process;regulation of biological process;response to stimulus	cytoplasm;cytosol;membrane;nucleus;proteasome	catalytic activity;nucleotide binding;protein binding;RNA binding	ABC-family proteins mediated transport;Activation of NF-kappaB in B cells;Antigen processing: Ubiquitination & Proteasome degradation;APC/C:Cdc20 mediated degradation of Securin;APC/C:Cdh1 mediated degradation of Cdc20 and other APC/C:Cdh1 targeted protei	Epstein-Barr virus infection;Proteasome	Proteasome Degradation	14	94	14	418	0	109.367	56	47.4	5.21	14	128	0	290.92	23.6543	23.3073	24.0945	24.593	26.1149	23.9577
	0.693227	1.20267	Pf01199	619547;68436;100043876	Rpl34-ps1;Rpl34;Gm4705	ENSMUSG00000062006.12	Color2 [DarkGray]	1	4		17;3;6		metabolic process	mitochondrion;ribosome	protein binding;RNA binding;structural molecule activity	Formation of a pool of free 40S subunits;GTP hydrolysis and joining of the 60S ribosomal subunit;L13a-mediated translational silencing of Ceruloplasmin expression;Major pathway of rRNA processing in the nucleolus and cytosol;Nonsense Mediated Decay (NMD)	Ribosome	Cytoplasmic Ribosomal Proteins	6	60	6	117	0	24.31	31	13.3	11.47	6	17	0	114.63	24.1953	23.7382	25.4049	25.8941	26.5684	24.4839
	0.561232	1.20145	Pf00307, Pf00435, Pf08726, Pf11971, Pf13499, Pf13514	11474	Actn3	ENSMUSG00000006457.3	Color2 [DarkGray]	1	4		19		cell differentiation;regulation of biological process;response to stimulus		metal ion binding;protein binding	Striated Muscle Contraction	Adherens junction;Amoebiasis;Arrhythmogenic right ventricular cardiomyopathy (ARVC);Focal adhesion;Leukocyte transendothelial migration;Regulation of actin cytoskeleton;Systemic lupus erythematosus;Tight junction;Viral carcinogenesis	Striated Muscle Contraction	8	84	1	900	0	53.25	9	103	5.45	8	12	0	196.26	19.1485	21.767	21.8243	21.4241	22.5742	22.346
	1.03298	1.19706	Pf00025, Pf00071, Pf08477	12540	Cdc42	ENSMUSG00000006699.17	Color2 [DarkGray]	1	4		4		cell communication;cell differentiation;cell organization and biogenesis;cellular component movement;metabolic process;regulation of biological process;response to stimulus;transport	cytoplasm;cytoskeleton;cytosol;membrane;vacuole	catalytic activity;nucleotide binding;protein binding	CD28 dependent Vav1 pathway;CDO in myogenesis;DCC mediated attractive signaling;EGFR downregulation;EPHB-mediated forward signaling;Factors involved in megakaryocyte development and platelet production;MAPK6/MAPK4 signaling;Mitotic Prometaphase;Regulation	Adherens junction;AGE-RAGE signaling pathway in diabetic complications;Axon guidance;Bacterial invasion of epithelial cells;Chemokine signaling pathway;Endocytosis;Fc gamma R-mediated phagocytosis;Focal adhesion;GnRH signaling pathway;Leukocyte transendot	Chemokine signaling pathway;EGFR1 Signaling Pathway;Focal Adhesion;G13 Signaling Pathway;IL-3 Signaling Pathway;Integrin-mediated Cell Adhesion;MAPK signaling pathway;Oxidative Damage;p38 MAPK Signaling Pathway;Regulation of Actin Cytoskeleton	4	22	4	191	0	18.227	31	21.2	6.55	4	73	0	49.89	21.3933	21.2114	22.1425	22.8008	23.5716	21.9659
	0.526472	1.19438	Pf00505, Pf09011, Pf12336	20674	Sox2		Color2 [DarkGray]	1	4		3		cell communication;cell differentiation;development;metabolic process;regulation of biological process;response to stimulus	cytoplasm;cytosol;nucleus	DNA binding;protein binding;RNA binding		Hippo signaling pathway;Signaling pathways regulating pluripotency of stem cells	Dopaminergic Neurogenesis;PluriNetWork;Wnt Signaling Pathway and Pluripotency	2	5	2	319	0.002	4.087	13	34.4	9.82	2	5	0	7.91	21.2645	20.6271	18.6694	21.6801	22.2775	20.1866
	0.919208	1.19437	Pf00076, Pf13893, Pf14259	230908	Tardbp	ENSMUSG00000041459.15	Color2 [DarkGray]	1	4		4		cell organization and biogenesis;metabolic process;regulation of biological process;response to stimulus	cytoplasm;nucleus	DNA binding;protein binding;RNA binding			mRNA processing	13	108	13	414	0	71.636	36	44.5	6.7	13	1	0	295.07	24.4348	23.8299	24.7102	25.3378	26.5469	24.6734
	0.963765	1.18804	Pf00287	11931	Atp1b1	ENSMUSG00000026576.12	Color2 [DarkGray]	1	4		1		cell organization and biogenesis;cellular homeostasis;metabolic process;regulation of biological process;response to stimulus;transport	membrane	catalytic activity;enzyme regulator activity;metal ion binding;nucleotide binding;protein binding;transporter activity	Basigin interactions;Ion homeostasis;Ion transport by P-type ATPases	Adrenergic signaling in cardiomyocytes;Aldosterone-regulated sodium reabsorption;Bile secretion;cAMP signaling pathway;Carbohydrate digestion and absorption;Cardiac muscle contraction;cGMP-PKG signaling pathway;Endocrine and other factor-regulated calcium	Calcium Regulation in the Cardiac Cell	1	7	1	304	0.002	3.724	4	35.2	8.65	1	27	0	10.41	19.0924	18.6453	19.4476	20.0167	21.2593	19.4734
	0.980427	1.18798	Pf00204, Pf00521, Pf01751, Pf02449, Pf02518, Pf08070	21973	Top2a	ENSMUSG00000020914.17	Color2 [DarkGray]	1	4		11	Acetyl [N-Term]	cell differentiation;cell division;cell organization and biogenesis;metabolic process;regulation of biological process;response to stimulus	chromosome;nucleus	catalytic activity;DNA binding;metal ion binding;nucleotide binding;protein binding;RNA binding	SUMOylation of DNA replication proteins	Platinum drug resistance		54	359	43	1528	0	295.622	36	172.7	8.6	54	6	13	687.87	26.1708	25.1208	26.2541	27.3874	27.5512	26.171
	0.471105	1.18505	Pf00307, Pf00435, Pf08726, Pf11971, Pf13499	60595	Actn4	ENSMUSG00000054808.15	Color2 [DarkGray]	1	4		7		cell organization and biogenesis;cellular component movement;regulation of biological process;response to stimulus;transport	cytoplasm;cytoskeleton;cytosol;nucleus	DNA binding;metal ion binding;protein binding;RNA binding	Platelet degranulation	Adherens junction;Amoebiasis;Arrhythmogenic right ventricular cardiomyopathy (ARVC);Focal adhesion;Leukocyte transendothelial migration;Regulation of actin cytoskeleton;Systemic lupus erythematosus;Tight junction;Viral carcinogenesis	Striated Muscle Contraction	47	433	26	912	0	321.578	57	104.9	5.41	47	14	26	1018.08	24.0676	26.8393	27.2904	26.4354	27.7954	27.5216
	1.3887	1.18309	Pf00009, Pf00679, Pf03144, Pf03764, Pf14492	28030	Gfm1	ENSMUSG00000027774.16	Color2 [DarkGray]	1	4		3		metabolic process	mitochondrion	catalytic activity;nucleotide binding;RNA binding	Mitochondrial translation elongation			1	1	1	751	0.026	1.618	1	83.5	6.92	1	4	0	0	17.9818	17.6022	17.9562	19.5671	18.3004	19.2219
	1.36477	1.18268	Pf00076, Pf13893, Pf14259	56403	Syncrip	ENSMUSG00000032423.12	Color2 [DarkGray]	1	4		9		cell differentiation;metabolic process;regulation of biological process;response to stimulus	cytoplasm;endoplasmic reticulum;membrane;nucleus;spliceosomal complex	RNA binding			mRNA processing	10	61	10	562	0	47.447	20	62.6	7.56	10	1	0	126.7	22.7155	22.2106	22.835	23.6612	24.4347	23.2133
	0.917994	1.18255	Pf07686	16142	Iglv1		Color2 [DarkGray]	1	4		16		response to stimulus	membrane					2	5	2	117	0.001	4.92	42	12.2	5.21	2	0	0	8.63	22.2259	20.3818	21.3639	22.9714	22.5429	22.0049
	0.75648	1.18213	Pf01798, Pf08060, Pf08156	55989	Nop58	ENSMUSG00000026020.9	Color2 [DarkGray]	1	4		1		metabolic process	cytosol;membrane;nucleus	protein binding;RNA binding	Major pathway of rRNA processing in the nucleolus and cytosol;SUMOylation of RNA binding proteins	Ribosome biogenesis in eukaryotes		8	41	8	536	0	53.047	18	60.3	8.34	8	10	0	110.51	22.782	21.8351	21.965	23.5614	24.4056	22.1615
	1.34624	1.18179	Pf01411, Pf02272, Pf07973	234734	Aars	ENSMUSG00000031960.14	Color2 [DarkGray]	1	4		8		metabolic process;regulation of biological process	cytoplasm;cytosol;membrane;mitochondrion	catalytic activity;metal ion binding;nucleotide binding;protein binding;RNA binding		Aminoacyl-tRNA biosynthesis		15	45	15	968	0	54.95	18	106.8	5.67	15	1	0	60.57	22.1764	22.3621	22.3105	23.1426	24.2727	22.979
	0.64877	1.18122	Pf00069, Pf07714	69131	Cdk12	ENSMUSG00000003119.14	Color2 [DarkGray]	1	4		11		metabolic process;regulation of biological process	chromosome;nucleus	catalytic activity;DNA binding;nucleotide binding;protein binding	TP53 Regulates Transcription of DNA Repair Genes			3	11	2	1484	0	8.708	2	163.6	9.47	3	5	0	7.26	16.6905	16.8865	18.1533	18.2568	19.6833	17.3339
	0.597431	1.18035	Pf00628, Pf00855, Pf00856	18193	Nsd1		Color2 [DarkGray]	1	4		13		cell organization and biogenesis;development;metabolic process;regulation of biological process	chromosome;nucleus	catalytic activity;DNA binding;metal ion binding;protein binding				7	17	7	2588	0	16.326	3	283.9	7.9	7	0	0	19.6	19.9789	18.1791	19.8554	20.6146	21.6216	19.3184
	0.85281	1.18005	Pf00293	53893	Nudt5	ENSMUSG00000025817.12	Color2 [DarkGray]	1	4		2		cell organization and biogenesis;metabolic process	nucleus	catalytic activity;metal ion binding;protein binding;RNA binding	Phosphate bond hydrolysis by NUDT proteins	Purine metabolism	Purine metabolism	6	15	6	218	0	21.035	37	24	5.48	6	7	0	31.39	20.2779	20.1794	20.8845	21.4321	22.7573	20.6927
	0.492221	1.17955	Pf00117, Pf06418, Pf07722	51797	Ctps	ENSMUSG00000028633.7	Color2 [DarkGray]	1	4		4		cell proliferation;metabolic process	membrane	catalytic activity;nucleotide binding;protein binding	Interconversion of nucleotide di- and triphosphates	Metabolic pathways;Pyrimidine metabolism		3	9	3	591	0	9.264	6	66.6	6.58	3	5	0	11.24	18.3993	19.7012	18.2375	20.2656	21.4052	18.2059
	1.0286	1.17745	Pf01196	27397	Mrpl17	ENSMUSG00000030879.10	Color2 [DarkGray]	1	4		7		cell organization and biogenesis;metabolic process	membrane;mitochondrion;ribosome	protein binding;structural molecule activity	Mitochondrial translation elongation;Mitochondrial translation termination	Ribosome		1	5	1	176	0.002	2.74	5	20.2	9.82	1	6	0	8.53	16.6132	17.2617	17.4044	17.9437	19.2142	17.6538
	0.956995	1.17638	Pf10168	19069	Nup88	ENSMUSG00000040667.11	Color2 [DarkGray]	1	4		11		transport	nucleus	protein binding;transporter activity	Nuclear Pore Complex (NPC) Disassembly;Regulation of Glucokinase by Glucokinase Regulatory Protein;snRNP Assembly;SUMOylation of chromatin organization proteins;SUMOylation of DNA damage response and repair proteins;SUMOylation of DNA replication proteins	RNA transport		1	5	1	753	0.003	2.669	1	84.9	6.27	1	29	0	9.01	18.0638	18.551	18.9766	19.4719	20.6865	18.9621
	0.675485	1.17502	Pf01246	68193	Rpl24	ENSMUSG00000098274.7	Color2 [DarkGray]	1	4		16		cell organization and biogenesis;cellular component movement;metabolic process;regulation of biological process	cytoplasm;membrane;ribosome	protein binding;RNA binding;structural molecule activity	Formation of a pool of free 40S subunits;GTP hydrolysis and joining of the 60S ribosomal subunit;L13a-mediated translational silencing of Ceruloplasmin expression;Major pathway of rRNA processing in the nucleolus and cytosol;Nonsense Mediated Decay (NMD)	Ribosome	Cytoplasmic Ribosomal Proteins	6	58	6	157	0	33.694	32	17.8	11.25	6	17	0	138.56	25.2299	24.2629	26.194	26.468	27.3399	25.4041
	1.05168	1.17466	Pf00750, Pf03485, Pf05746	104458	Rars	ENSMUSG00000018848.4	Color2 [DarkGray]	1	4		11		metabolic process	cytoplasm;cytosol;membrane;mitochondrion;nucleus	catalytic activity;nucleotide binding;protein binding;RNA binding		Aminoacyl-tRNA biosynthesis		13	79	13	660	0	55.877	25	75.6	7.55	13	1	0	114.94	22.5862	22.4138	23.2366	23.7035	24.8049	23.2523
	0.731937	1.17328	Pf01429, Pf14048	17192	Mbd3	ENSMUSG00000035478.14	Color2 [DarkGray]	1	4		10		cell organization and biogenesis;metabolic process;regulation of biological process;response to stimulus	chromosome;cytoplasm;nucleus	DNA binding;nucleotide binding;protein binding	Regulation of PTEN gene transcription;Regulation of TP53 Activity through Acetylation;RNA Polymerase I Transcription Initiation		PluriNetWork	4	19	4	285	0	22.845	21	32.1	5.82	4	15	0	49.37	20.8852	20.2956	22.2194	22.35	23.0884	21.4818
	1.18073	1.17279	Pf00006, Pf00306, Pf02874	11947	Atp5b	ENSMUSG00000025393.12	Color2 [DarkGray]	1	4		10		cell differentiation;cellular homeostasis;metabolic process;regulation of biological process;transport	cell surface;membrane;mitochondrion;nucleus	catalytic activity;metal ion binding;nucleotide binding;protein binding;receptor activity;transporter activity	Cristae formation;Formation of ATP by chemiosmotic coupling	Alzheimer's disease;Huntington's disease;Metabolic pathways;Oxidative phosphorylation;Parkinson's disease	Electron Transport Chain;Oxidative phosphorylation	14	79	14	529	0	89.446	40	56.3	5.34	14	14	0	207.16	23.4862	23.1903	22.9208	24.3382	25.1459	23.6315
	0.919785	1.17205	Pf03637	101513	Mob2	ENSMUSG00000025147.7	Color2 [DarkGray]	1	4		7	Acetyl [N-Term]	cell organization and biogenesis;regulation of biological process	cytoplasm;cytosol;nucleus	metal ion binding				3	19	3	235	0	6.64	10	26.8	6.52	3	0	0	39.49	21.4054	20.0375	21.8442	22.7315	22.1524	21.9194
	0.817659	1.172	Pf00848, Pf14778	226499	BC003331	ENSMUSG00000006010.14	Color2 [DarkGray]	1	4		1		metabolic process	membrane	catalytic activity;metal ion binding				4	13	4	447	0	14.06	9	50	6.14	4	0	0	24.67	20.86	18.8927	19.7385	21.6826	20.6863	20.6383
	0.792775	1.17163	Pf00270, Pf00271, Pf13307	72047	Ddx42	ENSMUSG00000020705.6	Color2 [DarkGray]	1	4		11		metabolic process;regulation of biological process	cytoplasm;cytosol;membrane;nucleus	catalytic activity;nucleotide binding;RNA binding	mRNA Splicing - Major Pathway;mRNA Splicing - Minor Pathway	Spliceosome		4	21	4	929	0	10.16	4	101.9	6.98	4	6	0	21.19	20.0143	20.376	20.5293	20.8782	22.8064	20.7498
	0.541166	1.16961	Pf00096, Pf13465	329003	Zfp516	ENSMUSG00000058881.12	Color2 [DarkGray]	1	4		18		cell differentiation;metabolic process;regulation of biological process;response to stimulus	nucleus	DNA binding;metal ion binding;protein binding				1	3	1	1157	0.019	1.753	1	124.7	8.51	1	0	0	0	17.4138	16.1079	18.6494	18.3599	19.703	17.6171
	0.9095	1.16881	Pf00270, Pf00271, Pf04851	13205	Ddx3x	ENSMUSG00000000787.12	Color2 [DarkGray]	1	4		X		cell death;cell organization and biogenesis;defense response;metabolic process;regulation of biological process;response to stimulus	cytoplasm;cytosol;membrane;mitochondrion;nucleus	catalytic activity;DNA binding;enzyme regulator activity;nucleotide binding;protein binding;RNA binding	Neutrophil degranulation	Hepatitis B;RIG-I-like receptor signaling pathway;Viral carcinogenesis	mRNA processing;TNF-alpha NF-kB Signaling Pathway	27	141	9	662	0	124.46	37	73.1	7.18	27	8	17	374.45	25.0721	23.9313	25.3765	26.215	26.5073	25.1641
	0.891601	1.16522	Pf07528, Pf12171, Pf12874	22763	Zfr	ENSMUSG00000022201.15	Color2 [DarkGray]	1	4		15		development	chromosome;cytoplasm;nucleus	DNA binding;metal ion binding;RNA binding			Exercise-induced Circadian Regulation	8	54	8	1074	0	33.508	9	116.8	9.04	8	2	0	80.73	20.7959	20.69	21.4502	22.0179	23.1723	21.2415
	1.03672	1.16521	Pf15396	56306;102636734	Fam60a;LOC102636734	ENSMUSG00000039985.14	Color2 [DarkGray]	1	4		16;6		regulation of biological process	nucleus	protein binding				1	1	1	221	0.037	1.435	4	24.8	9.47	1	0	0	0	17.3149	17.5785	18.2955	18.658	19.7456	18.2809
	0.519681	1.16509	Pf00628, Pf14061, Pf15057	17765	Mtf2	ENSMUSG00000029267.17	Color2 [DarkGray]	1	4		5		cell differentiation;cell organization and biogenesis;regulation of biological process	cytoplasm;nucleus	DNA binding;metal ion binding;protein binding	PRC2 methylates histones and DNA		PluriNetWork	3	6	3	593	0	9.935	5	66.9	8.68	3	4	0	15.42	21.2414	19.7526	21.3498	22.503	23.039	20.297
	0.752068	1.16493	Pf00046, Pf12756, Pf13909	11538	Adnp	ENSMUSG00000051149.15	Color2 [DarkGray]	1	4		2	Acetyl [N-Term]	cell communication;metabolic process;regulation of biological process;response to stimulus	cytoplasm;nucleus	DNA binding;metal ion binding;protein binding				8	39	8	1108	0	26.6	9	124.2	6.86	8	0	0	58.43	21.3605	20.6322	21.5223	22.427	23.4265	21.1563
	0.414637	1.16446	Pf09731, Pf10495	18541	Pcnt		Color2 [DarkGray]	1	4		10		cell organization and biogenesis;cell proliferation;cellular component movement;regulation of biological process;response to stimulus	cytoplasm;cytoskeleton	protein binding;structural molecule activity				3	4	3	2898	0	6.975	1	329.3	5.36	3	0	0	2.06	15.4152	16.7539	18.8467	18.2505	19.2634	16.9953
	0.813872	1.16436		245877	Map7d1;Mtap7d1	ENSMUSG00000028849.17	Color2 [DarkGray]	1	4		4		cell organization and biogenesis	cytoplasm;cytoskeleton;cytosol	structural molecule activity				1	4	1	846	0.002	3.417	2	93.2	10.15	1	0	0	1.67	16.7206	16.5335	17.3302	18.2007	18.9961	16.8805
	0.804904	1.15919	Pf00023, Pf12075, Pf12796, Pf13606, Pf13637, Pf13857	235041	Kank2	ENSMUSG00000032194.9	Color2 [DarkGray]	1	4		9		cell death;metabolic process;regulation of biological process	cytoplasm;mitochondrion	protein binding				3	13	3	843	0	6.953	3	90.2	5.55	3	0	0	7.72	19.3919	19.1123	20.4368	20.6205	21.803	19.995
	0.885048	1.15825	Pf01496, Pf02463, Pf04111, Pf06470, Pf10168, Pf12128, Pf13304, Pf13476, Pf13555	13006	Smc3	ENSMUSG00000024974.10	Color2 [DarkGray]	1	4		19		cell division;cell organization and biogenesis;metabolic process;regulation of biological process;response to stimulus;transport	chromosome;nucleus	nucleotide binding;protein binding;transporter activity	Cohesin Loading onto Chromatin;Establishment of Sister Chromatid Cohesion;Meiotic Synapsis;Mus musculus biological processes;Resolution of Sister Chromatid Cohesion;Separation of Sister Chromatids;SUMOylation of DNA damage response and repair proteins	Cell cycle;Oocyte meiosis		11	29	11	1217	0	27.33	12	141.5	7.18	11	21	0	36.91	21.3553	21.5679	21.676	22.7112	23.7246	21.6381
	1.30855	1.15713	Pf00233, Pf08499	18574	Pde1b	ENSMUSG00000022489.5	Color2 [DarkGray]	1	4		15		cell differentiation;metabolic process;regulation of biological process;response to stimulus	cytoplasm;cytosol;nucleus	catalytic activity;metal ion binding;protein binding	Cam-PDE 1 activation;cGMP effects;G alpha (s) signalling events	Calcium signaling pathway;Morphine addiction;Olfactory transduction;Purine metabolism;Renin secretion;Taste transduction	G Protein Signaling Pathways;Purine metabolism	1	6	1	535	0.027	1.605	3	61.2	5.72	1	25	0	0	20.5063	19.3462	20.0616	21.206	21.4993	20.6802
	0.712785	1.15689	Pf00091, Pf03953	22146	Tuba1c	ENSMUSG00000043091.8	Color2 [DarkGray]	1	4		15		cell organization and biogenesis	cytoplasm;cytoskeleton;membrane;nucleus	catalytic activity;nucleotide binding;structural molecule activity	Hedgehog 'off' state;Hedgehog 'on' state;Intraflagellar transport	Apoptosis;Gap junction;Phagosome		14	210	1	449	0	129.668	36	49.9	5.1	14	10	0	512.35	17.4539	19.1646	19.469	19.237	20.5911	19.73
	0.422291	1.15612	Pf04564, Pf04641, Pf11789, Pf13148	66394	Nosip	ENSMUSG00000003421.13	Color2 [DarkGray]	1	4		7		development;metabolic process;regulation of biological process	cytoplasm;nucleus	catalytic activity;metal ion binding;RNA binding	NOSIP mediated eNOS trafficking			6	22	6	301	0	21.896	28	33.2	8.62	6	4	0	26.95	18.3019	19.605	21.3403	21.2075	22.0574	19.4507
	0.849343	1.15481	Pf00749, Pf03950, Pf04557, Pf04558	97541	Qars	ENSMUSG00000032604.16	Color2 [DarkGray]	1	4		9		metabolic process;regulation of biological process	cytoplasm;cytosol	catalytic activity;enzyme regulator activity;nucleotide binding;protein binding;RNA binding		Aminoacyl-tRNA biosynthesis;Metabolic pathways		5	14	5	775	0	18.557	6	87.6	7.31	5	2	0	22.54	20.1446	20.5357	21.8077	21.386	22.6981	21.8683
	0.955822	1.15351	Pf00270, Pf00271, Pf00622	104721	Ddx1	ENSMUSG00000037149.9	Color2 [DarkGray]	1	4		12		development;metabolic process;regulation of biological process;response to stimulus	cytoplasm;cytosol;membrane;nucleus	catalytic activity;DNA binding;nucleotide binding;protein binding;RNA binding			mRNA processing	12	78	12	740	0	56.682	22	82.4	7.21	12	1	0	193.19	23.0032	22.5409	23.3766	24.017	25.0613	23.3029
	0.621062	1.15218	Pf00313	56449	Csda;Ybx3	ENSMUSG00000030189.15	Color2 [DarkGray]	1	4		6		metabolic process;regulation of biological process;response to stimulus	cytoplasm;cytosol;nucleus	DNA binding;protein binding;RNA binding		Tight junction		6	36	2	361	0	29.837	22	38.8	9.69	6	1	4	66.7	21.4901	20.2467	21.5479	22.9877	22.9422	20.8114
	1.12306	1.1514	Pf00307, Pf03271	212307	Mapre2	ENSMUSG00000024277.14	Color2 [DarkGray]	1	4		18		cell division	cytoplasm;cytoskeleton	protein binding				2	3	2	326	0.002	4.056	7	36.9	5.38	2	0	0	3.63	18.9121	17.6288	18.5791	19.279	20.1044	19.1908
	0.812311	1.14896	Pf10172	66498	Dda1	ENSMUSG00000074247.10	Color2 [DarkGray]	1	4		8		regulation of biological process			Neddylation			2	2	2	102	0.002	2.96	20	11.7	8.68	2	3	0	0	17.6036	17.3597	18.7725	18.7618	20.0154	18.4055
	0.775732	1.14871	Pf10248	30853	Mlf2	ENSMUSG00000030120.14	Color2 [DarkGray]	1	4		6		defense response;response to stimulus	cytoplasm;membrane;nucleus	protein binding				1	1	1	247	0.004	2.517	4	28	6.98	1	0	0	1.96	17.1605	16.9769	17.8308	18.2065	19.6728	17.5351
	1.03284	1.14796	Pf07574, Pf08746	67711	Nsmce1		Color2 [DarkGray]	1	4		7		metabolic process;regulation of biological process;response to stimulus	chromosome;nucleus	catalytic activity;metal ion binding;protein binding				1	1	1	266	0.002	2.945	3	30.7	6.89	1	0	0	2.14	15.7607	15.2958	15.9692	17.1162	17.473	15.8804
	0.591206	1.14566	Pf08640	216987	Utp6	ENSMUSG00000035575.11	Color2 [DarkGray]	1	4		11		metabolic process	nucleus	protein binding;RNA binding	Major pathway of rRNA processing in the nucleolus and cytosol	Ribosome biogenesis in eukaryotes		2	4	2	597	0	6.409	5	70.4	7.71	2	5	0	2.74	18.3136	17.7754	16.5935	18.7578	19.8944	17.4674
	0.674617	1.14536	Pf00467	19941;100034726	Rpl26;Gm15772	ENSMUSG00000060938.14	Color2 [DarkGray]	1	4		11;5		metabolic process;regulation of biological process;response to stimulus	cytoplasm;membrane;ribosome	protein binding;RNA binding;structural molecule activity	Formation of a pool of free 40S subunits;GTP hydrolysis and joining of the 60S ribosomal subunit;L13a-mediated translational silencing of Ceruloplasmin expression;Major pathway of rRNA processing in the nucleolus and cytosol;Nonsense Mediated Decay (NMD)	Ribosome	Cytoplasmic Ribosomal Proteins;mRNA processing	11	123	11	145	0	50.721	37	17.2	10.55	11	18	0	205.71	24.3142	23.4975	25.0645	25.8026	26.2886	24.2211
	0.743842	1.14146	Pf00373, Pf00887, Pf13897	170760	Acbd3		Color2 [DarkGray]	1	4		1		metabolic process;transport	Golgi;membrane;mitochondrion	protein binding				1	2	1	525	0.001	5.716	3	60.1	5.11	1	0	0	5.34	16.3384	17.1787	17.9725	17.9355	19.3365	17.642
	0.417803	1.14014	Pf04869, Pf04871, Pf13514	56041	Uso1	ENSMUSG00000029407.10	Color2 [DarkGray]	1	4		5		cell organization and biogenesis;transport	cytoplasm;cytosol;endoplasmic reticulum;Golgi;membrane	protein binding;RNA binding;transporter activity	COPII (Coat Protein 2) Mediated Vesicle Transport;COPI-mediated anterograde transport			6	26	6	959	0	26.152	7	106.9	4.93	6	9	0	51.02	19.7774	20.3496	21.6322	21.0335	23.7433	20.4029
	1.00832	1.13851	Pf01712, Pf02223	67273	Ndufa10	ENSMUSG00000026260.12	Color2 [DarkGray]	1	4		1		cell organization and biogenesis;metabolic process;transport	mitochondrion;organelle lumen	catalytic activity	Complex I biogenesis	Alzheimer's disease;Huntington's disease;Metabolic pathways;Non-alcoholic fatty liver disease (NAFLD);Oxidative phosphorylation;Parkinson's disease	Electron Transport Chain;Oxidative phosphorylation	6	29	6	355	0	21.424	15	40.6	7.78	6	13	0	74.91	24.4069	23.1277	24.3971	25.1986	25.6181	24.5306
	0.932339	1.13776	Pf00076, Pf13893, Pf14259	13046	Celf1	ENSMUSG00000005506.16;ENSMUSG00000110883.1	Color2 [DarkGray]	1	4		2;CHR_MG191_PATCH		cell organization and biogenesis;metabolic process;regulation of biological process	cytoplasm;nucleus	protein binding;RNA binding			Adipogenesis genes;mRNA processing	2	6	2	486	0.001	5.647	4	52.1	8.46	2	2	0	0	18.8467	17.9961	18.5031	19.7144	20.4061	18.6387
	0.433024	1.13746	Pf00036, Pf00307, Pf00435, Pf08726, Pf11971, Pf13405, Pf13499	109711	Actn1	ENSMUSG00000015143.15	Color2 [DarkGray]	1	4		12	Acetyl [N-Term]	cell differentiation;cell organization and biogenesis;regulation of biological process	cytoplasm;cytoskeleton;membrane;nucleus	metal ion binding;protein binding;RNA binding	Platelet degranulation;Regulation of cytoskeletal remodeling and cell spreading by IPP complex components	Adherens junction;Amoebiasis;Arrhythmogenic right ventricular cardiomyopathy (ARVC);Focal adhesion;Leukocyte transendothelial migration;Regulation of actin cytoskeleton;Systemic lupus erythematosus;Tight junction;Viral carcinogenesis	Focal Adhesion;Regulation of Actin Cytoskeleton	42	411	21	892	0	299.857	49	103	5.38	42	19	0	993.95	22.4851	25.0463	25.7478	24.5222	25.9125	26.257
	0.703856	1.13713	Pf02586	232210	8430410A17Rik;Hmces	ENSMUSG00000030060.14	Color2 [DarkGray]	1	4		6		metabolic process		catalytic activity;DNA binding				3	4	3	353	0	8.137	8	40.1	8.57	3	0	0	8.85	18.8449	18.9385	19.7581	20.5755	21.3409	19.0365
	0.948911	1.13575	Pf01015	20091	Rps3a;Rps3a1	ENSMUSG00000028081.6	Color2 [DarkGray]	1	4		3		cell differentiation;metabolic process;regulation of biological process	cytoplasm;cytosol;endoplasmic reticulum;nucleus;ribosome	protein binding;RNA binding;structural molecule activity	Formation of a pool of free 40S subunits;Formation of the ternary complex, and subsequently, the 43S complex;GTP hydrolysis and joining of the 60S ribosomal subunit;L13a-mediated translational silencing of Ceruloplasmin expression;Nonsense Mediated Decay	Ribosome	Cytoplasmic Ribosomal Proteins	23	251	23	264	0	138.816	61	29.9	9.73	23	18	0	477.38	25.916	25.9014	26.4704	27.2637	28.1295	26.3018
	0.942937	1.13264	Pf09329, Pf09332	70024	Mcm10	ENSMUSG00000026669.14	Color2 [DarkGray]	1	4		2		cell proliferation;metabolic process;response to stimulus	nucleus	DNA binding;metal ion binding;protein binding	Activation of ATR in response to replication stress;Activation of the pre-replicative complex;M/G1 Transition;Regulation of DNA replication;Removal of licensing factors from origins		DNA Replication	1	5	1	885	0.001	3.3	1	98.3	8.85	1	14	0	10.48	16.9161	16.5333	16.9364	18.8381	17.9964	16.9492
	0.854367	1.13213	Pf01781	67671;625646;664868	Rpl38;Rpl38-ps1;Rpl38-ps2	ENSMUSG00000057322.12	Color2 [DarkGray]	1	4		11;4;6		cell organization and biogenesis;metabolic process;regulation of biological process	ribosome	RNA binding;structural molecule activity	Formation of a pool of free 40S subunits;GTP hydrolysis and joining of the 60S ribosomal subunit;L13a-mediated translational silencing of Ceruloplasmin expression;Major pathway of rRNA processing in the nucleolus and cytosol;Nonsense Mediated Decay (NMD)	Ribosome	Cytoplasmic Ribosomal Proteins;mRNA processing	7	108	7	70	0	21.998	56	8.2	10.1	7	18	0	226.12	25.0324	24.9832	26.1115	26.2437	27.4637	25.8162
	0.840271	1.13204	Pf07539	70683	Utp20		Color2 [DarkGray]	1	4		10		metabolic process	membrane;nucleus	RNA binding				5	20	5	2788	0	17.014	2	317.5	8.09	5	0	0	39.02	21.1813	20.1491	20.8462	21.4841	22.9336	21.155
	0.955801	1.13157	Pf00042	15129;100503605;101488143	Hbb-b1;Beta-s;Hbb-bs;Hbb-bt		Color2 [DarkGray]	1	4		7		regulation of biological process;transport		antioxidant activity;catalytic activity;metal ion binding;protein binding;transporter activity		African trypanosomiasis;Malaria		6	37	6	147	0	22.11	44	15.8	7.65	6	2	0	68.24	21.9583	20.8471	22.491	23.116	23.2141	22.361
	0.723273	1.12906	Pf00385, Pf01393	12419	Cbx5	ENSMUSG00000009575.14	Color2 [DarkGray]	1	4		15		regulation of biological process	chromosome;nucleus	protein binding	Factors involved in megakaryocyte development and platelet production			7	44	6	191	0	34.116	45	22.2	5.86	7	2	0	95.68	22.6948	21.5171	22.6936	24.0302	24.0255	22.2371
	0.534681	1.12689	Pf00538	50709	Hist1h1e	ENSMUSG00000051627.2	Color2 [DarkGray]	1	4		13		cell organization and biogenesis;metabolic process;regulation of biological process	chromosome;nucleus	DNA binding;metal ion binding;nucleotide binding;protein binding;RNA binding				9	94	2	219	0	49.952	28	22	11.11	9	0	0	265.44	22.2661	20.5065	22.2384	23.4971	23.5459	21.3487
	0.734703	1.12139	Pf00252	110954;100043391	Rpl10;Rpl10-ps1	ENSMUSG00000008682.13;ENSMUSG00000058443.5	Color2 [DarkGray]	1	4		2;9;X		cell organization and biogenesis;metabolic process;regulation of biological process	cytoplasm;endoplasmic reticulum;membrane;nucleus;ribosome	RNA binding;structural molecule activity;translation regulator activity		Ribosome	Cytoplasmic Ribosomal Proteins	16	229	2	214	0	98.813	66	24.6	10.08	16	2	0	492.51	24.115	23.5481	25.1108	25.3597	26.3068	24.4716
	0.760353	1.12018	Pf01778	19943	Rpl28	ENSMUSG00000030432.12	Color2 [DarkGray]	1	4		7		metabolic process;regulation of biological process	membrane;ribosome	RNA binding;structural molecule activity	Formation of a pool of free 40S subunits;GTP hydrolysis and joining of the 60S ribosomal subunit;L13a-mediated translational silencing of Ceruloplasmin expression;Major pathway of rRNA processing in the nucleolus and cytosol;Nonsense Mediated Decay (NMD)	Ribosome	Cytoplasmic Ribosomal Proteins	10	91	10	137	0	37.472	57	15.7	12.02	10	17	0	139.32	24.7711	24.7414	25.885	26.3735	27.1626	25.222
	1.22427	1.1184	Pf00443, Pf06337, Pf13423, Pf14533, Pf14836	14479	Usp15	ENSMUSG00000020124.10	Color2 [DarkGray]	1	4		10		cell organization and biogenesis;metabolic process;regulation of biological process;response to stimulus	cytoplasm;cytosol;mitochondrion;nucleus	catalytic activity;protein binding	Ub-specific processing proteases			20	89	19	981	0	66.006	19	112.3	5.17	20	4	1	175.1	23.4017	22.5318	23.8387	24.56	24.5742	23.9932
	0.816092	1.117	Pf00366	27207	Rps11	ENSMUSG00000003429.11	Color2 [DarkGray]	1	4		7		cell differentiation;metabolic process	cytoplasm;membrane;ribosome	RNA binding;structural molecule activity	Formation of a pool of free 40S subunits;Formation of the ternary complex, and subsequently, the 43S complex;GTP hydrolysis and joining of the 60S ribosomal subunit;L13a-mediated translational silencing of Ceruloplasmin expression;Nonsense Mediated Decay	Ribosome	Cytoplasmic Ribosomal Proteins;mRNA processing;TNF-alpha NF-kB Signaling Pathway	21	266	21	158	0	112.309	69	18.4	10.3	21	20	0	560.35	27.2044	27.1039	28.1157	28.711	29.4718	27.5922
	0.726342	1.11688	Pf04433	20588	Smarcc1	ENSMUSG00000032481.16	Color2 [DarkGray]	1	4		9		cell organization and biogenesis;metabolic process;regulation of biological process;response to stimulus	chromosome;cytoplasm;nucleus	DNA binding;protein binding	RMTs methylate histone arginines;RUNX1 interacts with co-factors whose precise effect on RUNX1 targets is not known		PluriNetWork;TNF-alpha NF-kB Signaling Pathway	9	33	9	1104	0	50.038	11	122.8	5.73	9	10	0	82.8	21.113	21.483	22.1739	22.3548	23.9334	21.8323
	0.371982	1.11671		27984	Efhd2		Color2 [DarkGray]	1	4		4			membrane	metal ion binding;protein binding				3	6	3	240	0	9.116	13	26.8	5.06	3	0	0	6.84	16.542	18.9581	20.7817	19.3865	19.9254	20.32
	0.395319	1.11629	Pf00038, Pf01576, Pf04111, Pf05957, Pf12128, Pf13166	16687	Krt6a	ENSMUSG00000058354.6	Color2 [DarkGray]	1	4		15		cell organization and biogenesis;defense response;metabolic process;regulation of biological process;response to stimulus		catalytic activity;motor activity;structural molecule activity	Formation of the cornified envelope			5	52	1	553	0	23.974	9	59.3	7.94	5	3	0	117.65	19.7949	17.0226	18.1465	21.1472	18.9488	18.2168
	0.763626	1.11622	Pf04931	18432	Mybbp1a	ENSMUSG00000040463.16	Color2 [DarkGray]	1	4		11		cell communication;cell differentiation;metabolic process;regulation of biological process;response to stimulus;transport	cytoplasm;membrane;nucleus	catalytic activity;DNA binding;metal ion binding;protein binding;RNA binding	B-WICH complex positively regulates rRNA expression			32	143	32	1344	0	164.301	27	151.9	8.95	32	4	0	292.75	24.059	23.4002	24.4412	25.0823	26.1226	24.0443
	0.235119	1.11589	Pf00307, Pf11971	13518	Dst		Color2 [DarkGray]	1	4		1		cell organization and biogenesis;cellular component movement;regulation of biological process;transport	cytoplasm;cytoskeleton;endoplasmic reticulum;membrane;nucleus	metal ion binding;protein binding			Alpha6-Beta4 Integrin Signaling Pathway	8	24	4	482	0	25.118	17	55	9.38	8	1	0	29.69	16.3716	21.09	22.2686	20.0695	21.6322	21.3761
	1.21706	1.11532	Pf03810, Pf13513	238799	Tnpo1	ENSMUSG00000009470.16	Color2 [DarkGray]	1	4		13		transport	cytoplasm;membrane;nucleus	protein binding;RNA binding;transporter activity	Intraflagellar transport			2	10	2	898	0.001	5.127	2	102.3	4.98	2	3	0	7.55	18.4909	18.3387	18.9265	19.7475	20.3566	18.998
	0.693267	1.1151	Pf00270, Pf00271	53975	Ddx20	ENSMUSG00000027905.15	Color2 [DarkGray]	1	4		3		cell organization and biogenesis;metabolic process;regulation of biological process	cytoplasm;cytosol;membrane;nucleus	catalytic activity;DNA binding;nucleotide binding;protein binding	snRNP Assembly	RNA transport	mRNA processing	3	7	3	825	0	6.952	4	91.7	6.74	3	5	0	5.43	19.2947	19.3024	19.9807	20.5826	21.8755	19.4651
	0.788284	1.11499	Pf00411	20044	Rps14	ENSMUSG00000024608.10	Color2 [DarkGray]	1	4		18		cell differentiation;cell organization and biogenesis;metabolic process;regulation of biological process	membrane;mitochondrion;ribosome	RNA binding;structural molecule activity;translation regulator activity	Formation of a pool of free 40S subunits;Formation of the ternary complex, and subsequently, the 43S complex;GTP hydrolysis and joining of the 60S ribosomal subunit;L13a-mediated translational silencing of Ceruloplasmin expression;Major pathway of rRNA pr	Ribosome	Cytoplasmic Ribosomal Proteins;mRNA processing	13	126	13	151	0	130.757	79	16.3	10.05	13	22	0	298.82	25.5441	25.5271	26.3426	26.9481	27.9353	25.8754
	0.743885	1.11385	Pf03215, Pf08542, Pf13177, Pf13401	69263	Rfc3	ENSMUSG00000033970.15	Color2 [DarkGray]	1	4		5		metabolic process;regulation of biological process;response to stimulus	nucleus	catalytic activity;DNA binding	Activation of ATR in response to replication stress;Dual Incision in GG-NER;Dual incision in TC-NER;G2/M DNA damage checkpoint;Gap-filling DNA repair synthesis and ligation in GG-NER;Gap-filling DNA repair synthesis and ligation in TC-NER;HDR through Sing	DNA replication;Mismatch repair;Nucleotide excision repair	DNA Replication	1	3	1	356	0.002	3.102	5	40.5	8.38	1	56	0	0	17.6337	16.882	16.8505	18.4934	19.1889	17.0254
	0.61923	1.11127	Pf02373	277250	Kdm3b		Color2 [DarkGray]	1	4		18		cell organization and biogenesis;metabolic process;regulation of biological process;response to stimulus	chromosome;nucleus	antioxidant activity;catalytic activity;DNA binding;metal ion binding				7	21	7	1562	0	24.757	6	170.8	6.92	7	0	0	22.06	20.8133	19.3791	20.4623	21.1321	22.5958	20.2606
	0.925175	1.11054	Pf00400, Pf15512	110749	Chaf1b	ENSMUSG00000022945.11	Color2 [DarkGray]	1	4		16		cell organization and biogenesis;metabolic process;regulation of biological process;response to stimulus	cytosol;nucleus	protein binding				1	1	1	572	0.01	1.964	2	63.1	6.55	1	0	0	0	17.7117	17.0673	17.0561	18.2632	19.3412	17.5624
	0.719578	1.11028	Pf00136, Pf03104, Pf08996, Pf12254	18968	Pola1	ENSMUSG00000006678.6	Color2 [DarkGray]	1	4		X		cell proliferation;metabolic process;response to stimulus	chromosome;cytoplasm;cytosol;nucleus	catalytic activity;DNA binding;metal ion binding;nucleotide binding;protein binding	Activation of the pre-replicative complex;DNA replication initiation;Inhibition of replication initiation of damaged DNA by RB1/E2F1;M/G1 Transition;Polymerase switching;Polymerase switching on the C-strand of the telomere;Removal of the Flap Intermediate	DNA replication;Metabolic pathways;Purine metabolism;Pyrimidine metabolism	DNA Replication;Nucleotide Metabolism;Purine metabolism	1	4	1	1465	0.002	3.166	1	167.2	5.74	1	32	0	3.3	17.5308	16.4876	17.4541	18.4192	19.2591	17.125
	0.850867	1.10826	Pf02518, Pf07496, Pf13589	17450	Morc1	ENSMUSG00000022652.6	Color2 [DarkGray]	1	4		16		cell differentiation;development;metabolic process;regulation of biological process	nucleus	metal ion binding				1	5	1	950	0.007	2.153	1	108.2	8.22	1	0	0	6.04	16.4205	16.7904	17.5287	17.8671	18.9716	17.2255
	0.898533	1.10283	Pf02671, Pf08295	20466	Sin3a	ENSMUSG00000042557.14	Color2 [DarkGray]	1	4		9		cell differentiation;cell organization and biogenesis;cellular homeostasis;metabolic process;regulation of biological process;response to stimulus	chromosome;nucleus	catalytic activity;DNA binding;protein binding;RNA binding	Mus musculus biological processes;NoRC negatively regulates rRNA expression;Regulation of lipid metabolism by Peroxisome proliferator-activated receptor alpha (PPARalpha);RUNX1 regulates genes involved in megakaryocyte differentiation and platelet functio	Huntington's disease;Thyroid hormone signaling pathway;Transcriptional misregulation in cancer	Delta-Notch Signaling Pathway;EGFR1 Signaling Pathway;Estrogen signaling;Hedgehog Signaling Pathway;PluriNetWork	9	31	9	1274	0	34.068	10	145	7.25	9	18	0	60.64	22.037	21.7798	22.1772	22.8675	24.167	22.2679
	0.732166	1.1015	Pf00017, Pf00018, Pf07653, Pf14604	14784	Grb2	ENSMUSG00000059923.13	Color2 [DarkGray]	1	4		11		cell differentiation;cell organization and biogenesis;cellular component movement;defense response;metabolic process;regulation of biological process;response to stimulus;transport	cytoplasm;cytosol;endosome;Golgi;membrane;nucleus	catalytic activity;protein binding;RNA binding	Antigen activates B Cell Receptor (BCR) leading to generation of second messengers;Cargo recognition for clathrin-mediated endocytosis;CD28 dependent Vav1 pathway;DAP12 signaling;Downstream signal transduction;EGFR downregulation;EGFR Transactivation by G	Acute myeloid leukemia;Alcoholism;B cell receptor signaling pathway;Breast cancer;Chemokine signaling pathway;Choline metabolism in cancer;Chronic myeloid leukemia;Dorso-ventral axis formation;EGFR tyrosine kinase inhibitor resistance;Endocrine resistance	Alpha6-Beta4 Integrin Signaling Pathway;Chemokine signaling pathway;EGFR1 Signaling Pathway;EPO Receptor Signaling;ErbB signaling pathway;ESC Pluripotency Pathways;Estrogen signaling;Focal Adhesion;Focal Adhesion-PI3K-Akt-mTOR-signaling pathway;IL-2 Signa	5	22	5	217	0	14.935	24	25.2	6.32	5	186	0	35.02	21.2927	19.7006	21.4314	21.7939	22.6679	21.2674
	0.679015	1.101	Pf00004, Pf00910, Pf01078, Pf05496, Pf07724, Pf07726, Pf07728, Pf13191, Pf13207, Pf13401	67089	Psmc6	ENSMUSG00000021832.7	Color2 [DarkGray]	1	4		14		metabolic process;regulation of biological process;response to stimulus	cytoplasm;membrane;nucleus;proteasome	catalytic activity;nucleotide binding;protein binding;RNA binding	ABC-family proteins mediated transport;Activation of NF-kappaB in B cells;Antigen processing: Ubiquitination & Proteasome degradation;APC/C:Cdc20 mediated degradation of Securin;APC/C:Cdh1 mediated degradation of Cdc20 and other APC/C:Cdh1 targeted protei	Epstein-Barr virus infection;Proteasome	Proteasome Degradation	10	54	10	389	0	41.441	28	44.1	7.49	10	128	0	151.44	23.2345	22.8279	23.716	24.2185	25.6213	23.2415
	0.616648	1.10036	Pf01918	102614	Rpp25	ENSMUSG00000062309.8	Color2 [DarkGray]	1	4		9		metabolic process	nucleus	catalytic activity;RNA binding		Ribosome biogenesis in eukaryotes;RNA transport		2	6	2	199	0.001	5.264	10	21	9.16	2	2	0	7.32	19.5103	17.9209	20.3039	20.0723	21.1136	19.8503
	1.11723	1.09971	Pf00583, Pf08445, Pf13508, Pf13527, Pf13673	56292	Naa10	ENSMUSG00000031388.14	Color2 [DarkGray]	1	4		X		metabolic process;regulation of biological process	cytoplasm;cytosol;membrane;nucleus;ribosome	catalytic activity;protein binding				4	8	4	235	0	9.003	20	26.5	5.64	4	0	0	11.59	19.8162	20.0158	20.7079	20.9327	22.0307	20.8757
	0.937817	1.09718	Pf08389	72322	Xpo5	ENSMUSG00000067150.5	Color2 [DarkGray]	1	4		17		regulation of biological process;transport	cytoplasm;cytosol;nucleus	protein binding;RNA binding;transporter activity		RNA transport		3	12	3	1204	0	6.685	2	136.9	5.82	3	1	0	19.11	19.3032	19.2829	20.104	20.3574	21.5929	20.0313
	0.915674	1.09525		54405	Ndufa1	ENSMUSG00000016427.7	Color2 [DarkGray]	1	4		X		cell organization and biogenesis;metabolic process;transport	cytosol;membrane;mitochondrion		Complex I biogenesis	Alzheimer's disease;Huntington's disease;Metabolic pathways;Non-alcoholic fatty liver disease (NAFLD);Oxidative phosphorylation;Parkinson's disease	Electron Transport Chain	1	1	1	70	0.007	2.18	16	8.1	9.48	1	12	0	0	18.186	17.8884	18.476	19.4469	20.1048	18.2844
	0.878905	1.09233	Pf00312	66407	Mrps15	ENSMUSG00000028861.13	Color2 [DarkGray]	1	4		4		cell organization and biogenesis;metabolic process	mitochondrion;nucleus;ribosome	RNA binding;structural molecule activity	Mitochondrial translation elongation;Mitochondrial translation termination	Ribosome		3	16	3	258	0	8.089	14	29.4	10.13	3	6	0	12.58	19.8378	19.112	20.5179	21.0181	21.5722	20.1543
	0.708235	1.09071	Pf01667	57294;100043813	Rps27;Gm9846;Rps27rt	ENSMUSG00000090733.6;ENSMUSG00000050621.7	Color2 [DarkGray]	1	4		3;9		cell organization and biogenesis;metabolic process	ribosome	metal ion binding;protein binding;structural molecule activity	Amplification of signal from unattached kinetochores via a MAD2 inhibitory signal;Formation of a pool of free 40S subunits;Formation of the ternary complex, and subsequently, the 43S complex;GTP hydrolysis and joining of the 60S ribosomal subunit;L13a-	Ribosome	Cytoplasmic Ribosomal Proteins;mRNA processing	6	105	1	84	0	48.87	43	9.5	9.45	6	35	0	299.52	23.9234	24.3278	24.8505	25.398	26.6123	24.3635
	0.734303	1.08853	Pf04146	213541	Ythdf2	ENSMUSG00000040025.17	Color2 [DarkGray]	1	4		4		cell organization and biogenesis;regulation of biological process	cytoplasm;cytosol;nucleus	RNA binding				3	16	3	579	0	15.925	7	62.2	8.79	3	0	0	38.83	20.6484	20.6352	20.8642	21.657	23.0409	20.7155
	0.534277	1.08781	Pf00385, Pf01393	12412	Cbx1	ENSMUSG00000018666.13	Color2 [DarkGray]	1	4		11		regulation of biological process	chromosome;nucleus	protein binding				3	19	2	185	0	21.212	20	21.4	4.93	3	0	0	45.85	20.2532	17.9085	19.7773	20.52	21.274	19.4084
	0.647348	1.08102	Pf00097, Pf00622, Pf13445, Pf13639, Pf13765, Pf13920, Pf13923, Pf14634, Pf15227	217069	Trim25	ENSMUSG00000000275.16	Color2 [DarkGray]	1	4		11		defense response;metabolic process;regulation of biological process;response to stimulus	cytoplasm;cytosol	catalytic activity;metal ion binding;protein binding;RNA binding	Termination of translesion DNA synthesis	Influenza A;NF-kappa B signaling pathway;RIG-I-like receptor signaling pathway		7	15	7	634	0	26.963	13	71.7	8.28	7	7	0	17.01	20.9317	21.3418	22.6437	22.6058	23.7256	21.8289
	0.920928	1.07999	Pf00076, Pf13893, Pf14259	66055	0610009D07Rik;Sf3b14;Sf3b6	ENSMUSG00000037361.8	Color2 [DarkGray]	1	4		12		metabolic process	nucleus;spliceosomal complex	RNA binding	mRNA Splicing - Major Pathway;mRNA Splicing - Minor Pathway	Spliceosome	mRNA processing	2	9	2	125	0.001	5.155	14	14.6	9.38	2	7	0	12.64	20.1836	19.5297	20.3025	20.9346	22.0033	20.3179
	0.806586	1.07952	Pf01399	13669	Eif3a	ENSMUSG00000024991.7	Color2 [DarkGray]	1	4		19		cell organization and biogenesis;metabolic process;regulation of biological process	cytoplasm;cytoskeleton;cytosol;membrane;nucleus	protein binding;RNA binding	Formation of a pool of free 40S subunits;Formation of the ternary complex, and subsequently, the 43S complex;GTP hydrolysis and joining of the 60S ribosomal subunit;L13a-mediated translational silencing of Ceruloplasmin expression;Ribosomal scanning and s	RNA transport	Translation Factors	15	80	15	1344	0	60.98	11	161.8	6.77	15	13	0	172.99	23.2306	23.2	23.8072	24.403	25.5498	23.5235
	1.21686	1.07809	Pf01873	67204	Eif2s2	ENSMUSG00000074656.12	Color2 [DarkGray]	1	4		2		cell proliferation;metabolic process	cytoplasm	metal ion binding;protein binding;RNA binding	ABC-family proteins mediated transport;Formation of the ternary complex, and subsequently, the 43S complex;GTP hydrolysis and joining of the 60S ribosomal subunit;L13a-mediated translational silencing of Ceruloplasmin expression;Recycling of eIF2:GDP;Ribo	RNA transport	Translation Factors	8	30	8	331	0	28.904	31	38.1	5.8	8	15	0	64.68	21.944	21.6868	22.3706	23.151	23.6722	22.4126
	0.685872	1.07653	Pf06467, Pf12012	67785	Zmym4	ENSMUSG00000042446.16	Color2 [DarkGray]	1	4		4		cell organization and biogenesis;development;regulation of biological process	cytoplasm	DNA binding;metal ion binding				9	26	9	1549	0	33.952	7	172.3	6.8	9	0	0	31.66	20.1081	19.6975	21.0892	21.4808	22.3266	20.3169
	0.692403	1.07614	Pf00244	22627	Ywhae	ENSMUSG00000020849.13	Color2 [DarkGray]	1	4		11	Acetyl [N-Term]	cellular component movement;cellular homeostasis;metabolic process;regulation of biological process;response to stimulus;transport	cytoplasm;cytosol;membrane;mitochondrion;nucleus	catalytic activity;protein binding;RNA binding	Activation of BAD and translocation to mitochondria;Anchoring of the basal body to the plasma membrane;AURKA Activation by TPX2;Chk1/Chk2(Cds1) mediated inactivation of Cyclin B:Cdk1 complex;HSF1 activation;Loss of Nlp from mitotic centrosomes;NADE modula	Cell cycle;Epstein-Barr virus infection;Hippo signaling pathway;Neurotrophin signaling pathway;Oocyte meiosis;PI3K-Akt signaling pathway;Viral carcinogenesis	Alpha6-Beta4 Integrin Signaling Pathway;Calcium Regulation in the Cardiac Cell;Myometrial Relaxation and Contraction Pathways;TNF-alpha NF-kB Signaling Pathway	11	102	9	255	0	66.361	53	29.2	4.74	11	61	0	236.69	24.8428	22.7448	24.2598	25.5333	25.1408	24.4017
	0.712114	1.07402	Pf00213	28080;102641678	Atp5o;LOC100047429;LOC102641678	ENSMUSG00000022956.10	Color2 [DarkGray]	1	4		16;3		metabolic process;transport	membrane;mitochondrion;nucleus	catalytic activity;protein binding;transporter activity	Cristae formation;Formation of ATP by chemiosmotic coupling	Alzheimer's disease;Huntington's disease;Metabolic pathways;Oxidative phosphorylation;Parkinson's disease	Electron Transport Chain;Oxidative phosphorylation	7	42	7	213	0	25.646	38	23.3	9.99	7	14	0	116.01	23.2822	23.4418	23.9084	24.1112	25.9325	23.8108
	0.695522	1.0704	Pf00069, Pf01636, Pf03962, Pf07714	26409	Map3k7	ENSMUSG00000028284.13	Color2 [DarkGray]	1	4		4		cell death;metabolic process;regulation of biological process;response to stimulus	cytoplasm;cytosol;membrane	catalytic activity;metal ion binding;nucleotide binding;protein binding;signal transducer activity	activated TAK1 mediates p38 MAPK activation;Activated TLR4 signalling;Ca2+ pathway;CLEC7A (Dectin-1) signaling;Downstream TCR signaling;FCERI mediated NF-kB activation;Interleukin-1 family signaling;IRAK2 mediated activation of TAK1 complex;IRAK2 mediated	Adherens junction;AMPK signaling pathway;Epstein-Barr virus infection;Herpes simplex infection;Leishmaniasis;MAPK signaling pathway;Measles;NF-kappa B signaling pathway;NOD-like receptor signaling pathway;Osteoclast differentiation;RIG-I-like receptor sig	EBV LMP1 signaling;FAS pathway and Stress induction of HSP regulation;IL-1 Signaling Pathway;IL-6 signaling Pathway;Insulin Signaling;MAPK signaling pathway;NLR Proteins;p38 MAPK Signaling Pathway;Wnt Signaling Pathway and Pluripotency;Wnt Signaling Pathw	1	7	1	579	0.002	3.113	2	64.2	6.67	1	76	0	3.56	17.2505	15.8472	17.9896	18.4498	18.3703	17.4784
	0.486968	1.06963	Pf00400	53317	Plrg1	ENSMUSG00000027998.11	Color2 [DarkGray]	1	4		3		metabolic process;regulation of biological process	membrane;nucleus;spliceosomal complex	protein binding	mRNA Splicing - Major Pathway	Spliceosome		1	1	1	513	0.001	3.276	2	56.9	9.17	1	5	0	3.22	19.0751	18.943	17.6608	19.3914	21.1936	18.3028
	0.642189	1.06961	Pf06920, Pf11878, Pf14429	67299	Dock7		Color2 [DarkGray]	1	4		4		cell differentiation;cell organization and biogenesis;development;regulation of biological process;response to stimulus		protein binding				1	7	1	2130	0.002	2.984	1	241.3	6.71	1	0	0	0	16.8842	15.9747	18.1435	18.1199	18.7584	17.3329
	0.737483	1.06959	Pf00297	94062	Mrpl3	ENSMUSG00000032563.16	Color2 [DarkGray]	1	4		9		metabolic process	mitochondrion;ribosome	RNA binding;structural molecule activity	Mitochondrial translation elongation;Mitochondrial translation termination	Ribosome		2	3	2	348	0.002	3.821	5	39.1	9.55	2	6	0	1.7	17.6075	18.2146	19.0187	18.9904	20.3832	18.676
	1.12309	1.0667	Pf00578, Pf08534, Pf10417	11758	Prdx6		Color2 [DarkGray]	1	4		1		cell organization and biogenesis;cellular homeostasis;metabolic process;regulation of biological process;response to stimulus	cytoplasm;cytosol;membrane;mitochondrion;nucleus;vacuole	antioxidant activity;catalytic activity;protein binding		Metabolic pathways		10	43	10	224	0	40.952	48	24.9	6.01	10	1	0	111.64	23.2295	22.1322	22.8458	24.3742	23.7249	23.3085
	0.98687	1.06658	Pf00025, Pf00071, Pf01926, Pf04670, Pf08477, Pf09439	76308	Rab1b	ENSMUSG00000024870.5	Color2 [DarkGray]	1	4		19		cell organization and biogenesis;metabolic process;regulation of biological process;response to stimulus;transport	cytoplasm;Golgi;membrane;mitochondrion	catalytic activity;nucleotide binding	COPI-dependent Golgi-to-ER retrograde traffic;COPII (Coat Protein 2) Mediated Vesicle Transport;COPI-mediated anterograde transport;RAB geranylgeranylation	Legionellosis		3	15	2	201	0	14.974	22	22.2	5.73	3	14	0	48.68	20.5565	20.1751	21.1785	21.6872	22.4279	20.9948
	0.804806	1.06326	Pf00400	17997	Nedd1	ENSMUSG00000019988.7	Color2 [DarkGray]	1	4		10		cell division;cell organization and biogenesis;regulation of biological process	cytoplasm;cytoskeleton	protein binding	Anchoring of the basal body to the plasma membrane;AURKA Activation by TPX2;Loss of Nlp from mitotic centrosomes;Recruitment of mitotic centrosome proteins and complexes;Recruitment of NuMA to mitotic centrosomes;Regulation of PLK1 Activity at G2/M Transi			1	1	1	660	0.005	2.352	2	71.2	7.84	1	16	0	0	15.8465	15.9256	16.1358	16.8364	18.1643	16.097
	0.318293	1.06301	Pf00022	238880	Actbl2	ENSMUSG00000055194.3	Color2 [DarkGray]	1	4		13			cytoplasm;cytoskeleton	nucleotide binding				13	284	2	376	0	117.306	34	42	5.49	13	0	0	747.29	15.9432	18.8903	19.8399	17.9676	20.3707	19.524
	0.581335	1.06254	Pf01704, Pf12804	227620	Uap1l1	ENSMUSG00000026956.15	Color2 [DarkGray]	1	4		2		metabolic process	cytosol	catalytic activity		Amino sugar and nucleotide sugar metabolism;Metabolic pathways		1	1	1	507	0.004	2.449	2	56.6	5.43	1	2	0	0	15.9994	14.9889	16.7103	16.3095	18.2497	16.3269
	1.0348	1.05942	Pf03483, Pf03484	23874	Farsb	ENSMUSG00000026245.16	Color2 [DarkGray]	1	4		1		cell organization and biogenesis;metabolic process	cytoplasm;membrane	catalytic activity;metal ion binding;nucleotide binding;RNA binding		Aminoacyl-tRNA biosynthesis		7	25	7	589	0	18.424	12	65.7	7.12	7	1	0	41.05	21.4919	20.2587	21.3687	22.2069	22.518	21.5726
	0.730247	1.05886	Pf00012, Pf06723	15525	Hspa4		Color2 [DarkGray]	1	4		11		cell organization and biogenesis;regulation of biological process;response to stimulus;transport	cytoplasm;cytosol;nucleus	nucleotide binding;protein binding				9	17	8	841	0	32.176	15	94.1	5.24	9	0	0	24.12	20.8357	20.5444	21.1098	21.3983	23.1651	21.1031
	0.436245	1.05529	Pf00069, Pf07714	69562	Cdk13	ENSMUSG00000041297.7	Color2 [DarkGray]	1	4		13		metabolic process;regulation of biological process	chromosome;cytosol;Golgi;nucleus	catalytic activity;DNA binding;nucleotide binding;protein binding;RNA binding	Neutrophil degranulation;TP53 Regulates Transcription of DNA Repair Genes			4	14	3	1511	0	17.012	4	164.5	9.69	4	8	0	26.18	18.781	16.868	19.8091	19.8711	20.3326	18.4202
	0.584415	1.05517	Pf00252	238217	Rpl10l	ENSMUSG00000060499.7	Color2 [DarkGray]	1	4		12		cell organization and biogenesis;metabolic process	membrane;nucleus;ribosome	RNA binding;structural molecule activity				16	214	2	214	0	91.109	64	24.5	10.11	16	0	19	428.9	25.38	25.0032	26.2707	26.8088	27.7268	25.2838
	1.15828	1.05441	Pf00085, Pf06201, Pf13098	53382	Txnl1	ENSMUSG00000024583.2	Color2 [DarkGray]	1	4		18		cellular homeostasis;metabolic process;regulation of biological process;response to stimulus;transport	cytoplasm;cytosol;nucleus;proteasome	antioxidant activity;catalytic activity				3	18	3	289	0	8.095	10	32.2	4.96	3	0	0	29.23	20.7416	19.7594	20.6856	21.7185	21.7531	20.8782
	0.263661	1.05301	Pf00687	66409	Rsl1d1	ENSMUSG00000005846.11	Color2 [DarkGray]	1	4		16		cell differentiation;metabolic process;regulation of biological process	membrane;nucleus	protein binding;RNA binding				4	11	4	452	0	20.098	12	50.4	9.98	4	0	0	35.22	21.4683	18.8546	20.0842	21.1336	23.6471	18.7855
	0.302769	1.05207	Pf00038, Pf01576, Pf03962, Pf04156, Pf08614, Pf09728, Pf09763, Pf11559, Pf12128, Pf13514	223915	Krt73	ENSMUSG00000063661.5	Color2 [DarkGray]	1	4		15		transport	nucleus	catalytic activity;motor activity;protein binding;structural molecule activity	Formation of the cornified envelope			3	13	1	539	0	10.559	6	58.9	8.09	3	3	0	35.45	22.9154	19.3302	20.6643	23.9182	21.1864	20.9616
	0.762671	1.05173	Pf00017, Pf00018, Pf00069, Pf07653, Pf07714, Pf08239, Pf08919, Pf12913, Pf14604	11352	Abl2		Color2 [DarkGray]	1	4		1		cell differentiation;cell organization and biogenesis;cellular homeostasis;defense response;metabolic process;regulation of biological process;response to stimulus;transport	cytoplasm;cytoskeleton	catalytic activity;metal ion binding;nucleotide binding;protein binding				1	4	1	1182	0.002	3.539	1	128.1	7.84	1	0	0	2.36	17.0535	16.32	16.5171	17.2648	18.8564	16.9246
	0.609453	1.05082	Pf00888, Pf10557	75717	Cul5		Color2 [DarkGray]	1	4		9		cellular component movement;cellular homeostasis;metabolic process;response to stimulus	cytoplasm;membrane;nucleus	catalytic activity;protein binding		Ubiquitin mediated proteolysis		3	4	3	780	0	10.318	5	90.9	7.81	3	1	0	7.43	19.2759	18.0212	19.5902	19.5714	21.2133	19.2551
	0.64923	1.04977	Pf00198, Pf00364, Pf02817	27402	Pdhx	ENSMUSG00000010914.10	Color2 [DarkGray]	1	4		2		metabolic process	mitochondrion;organelle lumen	catalytic activity	Glyoxylate metabolism and glycine degradation;Regulation of pyruvate dehydrogenase (PDH) complex;Signaling by Retinoic Acid	Metabolic pathways	Glycolysis and Gluconeogenesis;TCA Cycle	3	5	3	501	0	8.01	5	54	7.75	3	13	0	9.13	19.1299	18.8237	19.9186	19.9273	21.622	19.4722
	1.08038	1.04612	Pf00705, Pf02747	18538	Pcna	ENSMUSG00000027342.14	Color2 [DarkGray]	1	4		2		cell organization and biogenesis;cellular homeostasis;metabolic process;regulation of biological process;response to stimulus	nucleus	catalytic activity;DNA binding;enzyme regulator activity;protein binding	Dual Incision in GG-NER;Dual incision in TC-NER;Gap-filling DNA repair synthesis and ligation in GG-NER;Gap-filling DNA repair synthesis and ligation in TC-NER;HDR through Homologous Recombination (HRR);Mismatch repair (MMR) directed by MSH2:MSH6 (MutSalp	Base excision repair;Cell cycle;DNA replication;Hepatitis B;HTLV-I infection;Mismatch repair;Nucleotide excision repair	DNA Replication;G1 to S cell cycle control;Mismatch repair;Oxidative Damage;Primary Focal Segmental Glomerulosclerosis FSGS	11	96	11	261	0	73	55	28.8	4.77	11	67	0	216.35	24.7768	23.7927	24.5481	25.9091	25.5929	24.7539
	0.676778	1.04414	Pf01388, Pf02373, Pf02375, Pf02928	16468	Jarid2	ENSMUSG00000038518.15	Color2 [DarkGray]	1	4		13		cell differentiation;cell organization and biogenesis;development;metabolic process;regulation of biological process	mitochondrion;nucleus	catalytic activity;DNA binding;protein binding	PRC2 methylates histones and DNA	Signaling pathways regulating pluripotency of stem cells	PluriNetWork	2	6	2	1234	0	6.408	2	137.4	9.42	2	5	0	6.89	17.9386	18.1287	18.775	19.6613	20.2505	18.0631
	0.713851	1.04145	Pf00380	69527	Mrps9	ENSMUSG00000060679.14	Color2 [DarkGray]	1	4		1		metabolic process	mitochondrion;ribosome	RNA binding;structural molecule activity	Mitochondrial translation elongation;Mitochondrial translation termination	Ribosome		1	1	1	390	0.001	4.126	4	44.9	8.81	1	6	0	3.28	16.7317	16.2682	16.5602	17.9596	18.4392	16.2856
	0.665018	1.03938	Pf00076, Pf13893, Pf14259	53890	Sart3	ENSMUSG00000018974.7	Color2 [DarkGray]	1	4		5		cell organization and biogenesis;cell proliferation;metabolic process;regulation of biological process	cytoplasm;nucleus	protein binding;RNA binding			mRNA processing	4	15	4	962	0	15.526	5	109.6	5.24	4	1	0	24.99	19.4568	19.8022	20.437	20.6666	22.1708	19.9768
	0.700863	1.03895	Pf13771, Pf13832	70998	Phf6	ENSMUSG00000025626.16	Color2 [DarkGray]	1	4		X		metabolic process;regulation of biological process	chromosome;nucleus	DNA binding;metal ion binding;protein binding;RNA binding				1	7	1	364	0.001	3.277	3	41.1	8.73	1	0	0	3.38	17.5203	16.0727	18.0112	17.884	18.9284	17.9086
	1.17873	1.03748	Pf00298, Pf03946	269261	Rpl12	ENSMUSG00000038900.17	Color2 [DarkGray]	1	4		2		cell organization and biogenesis;metabolic process	cytoplasm;membrane;nucleus;ribosome	protein binding;RNA binding;structural molecule activity	Formation of a pool of free 40S subunits;GTP hydrolysis and joining of the 60S ribosomal subunit;L13a-mediated translational silencing of Ceruloplasmin expression;Major pathway of rRNA processing in the nucleolus and cytosol;Nonsense Mediated Decay (NMD)	Ribosome	Cytoplasmic Ribosomal Proteins;mRNA processing	6	59	6	165	0	38.193	55	17.8	9.42	6	18	0	192.85	24.819	25.0514	24.9925	26.0958	26.6406	25.2391
	0.731183	1.03713	Pf00458, Pf00587, Pf00749, Pf01406, Pf03129, Pf03950, Pf09180, Pf14497	107508	Eprs	ENSMUSG00000026615.14	Color2 [DarkGray]	1	4		1		metabolic process;regulation of biological process;response to stimulus	cytoplasm;cytosol;membrane	catalytic activity;metal ion binding;nucleotide binding;protein binding;RNA binding		Aminoacyl-tRNA biosynthesis;Metabolic pathways;Porphyrin and chlorophyll metabolism	Parkinsons Disease Pathway	35	205	35	1512	0	176.057	26	170	7.66	35	4	0	460.19	24.4494	24.6422	25.2952	25.4699	26.9998	25.0285
	0.887824	1.0365	Pf06602	97287	Mtmr14	ENSMUSG00000030269.14	Color2 [DarkGray]	1	4		6		metabolic process	cytoplasm	catalytic activity;receptor activity;signal transducer activity	Macroautophagy;Synthesis of PIPs at the plasma membrane	Inositol phosphate metabolism;Metabolic pathways;Phosphatidylinositol signaling system		1	8	1	648	0.019	1.749	2	72.4	6.76	1	10	0	5.26	18.0412	17.7506	19.2339	19.4632	19.8505	18.8214
	1.22121	1.03582	Pf00478, Pf00571, Pf00977, Pf01070, Pf03060, Pf05690	23917	Impdh1	ENSMUSG00000003500.13	Color2 [DarkGray]	1	4		6		cell proliferation;metabolic process	cytoplasm;cytosol;nucleus	catalytic activity;DNA binding;metal ion binding	Neutrophil degranulation;Purine ribonucleoside monophosphate biosynthesis	Drug metabolism - other enzymes;Metabolic pathways;Purine metabolism	Nucleotide Metabolism;Purine metabolism	2	13	1	514	0.001	4.399	3	55.2	6.8	2	12	0	25.36	18.3323	17.3285	17.8594	19.1228	19.1748	18.33
	0.853162	1.03573	Pf00009, Pf03143, Pf03144	13627	Eef1a1;LOC101056619	ENSMUSG00000037742.14	Color2 [DarkGray]	1	4		9		cell organization and biogenesis;metabolic process;regulation of biological process;response to stimulus	cytoplasm;cytoskeleton;cytosol;membrane;nucleus	catalytic activity;nucleotide binding;protein binding;RNA binding		Legionellosis;RNA transport	EGFR1 Signaling Pathway;Translation Factors	24	451	24	462	0	351.834	58	50.1	9.01	24	4	0	1602.4	27.8141	27.6792	27.6404	28.9255	29.6181	27.6973
	0.697185	1.0355	Pf04824, Pf04825	19357	Rad21	ENSMUSG00000022314.9	Color2 [DarkGray]	1	4		15		cell death;cell division;cell organization and biogenesis;metabolic process;regulation of biological process;response to stimulus	chromosome;membrane;nucleus	protein binding	Cohesin Loading onto Chromatin;Establishment of Sister Chromatid Cohesion;Meiotic Synapsis;Mus musculus biological processes;Resolution of Sister Chromatid Cohesion;Separation of Sister Chromatids;SUMOylation of DNA damage response and repair proteins	Cell cycle	mRNA processing	3	10	3	635	0	6.542	7	72	4.64	3	21	0	1.76	19.9271	19.4876	20.0522	20.6512	22.0812	19.841
	0.775702	1.03536	Pf09793	268490	Lsm12	ENSMUSG00000020922.11	Color2 [DarkGray]	1	4		11								2	12	2	195	0	8.174	19	21.7	7.74	2	0	0	24.54	18.7788	18.6351	19.7834	19.8219	21.0685	19.4131
	0.580277	1.03397	Pf00181, Pf03947	26961	Rpl8	ENSMUSG00000003970.8	Color2 [DarkGray]	1	4		15		metabolic process;response to stimulus	cytoplasm;membrane;ribosome	protein binding;RNA binding;structural molecule activity	Formation of a pool of free 40S subunits;GTP hydrolysis and joining of the 60S ribosomal subunit;L13a-mediated translational silencing of Ceruloplasmin expression;Major pathway of rRNA processing in the nucleolus and cytosol;Nonsense Mediated Decay (NMD)	Ribosome	Cytoplasmic Ribosomal Proteins;mRNA processing;TNF-alpha NF-kB Signaling Pathway	13	114	13	257	0	75.193	44	28	11.03	13	19	0	220.84	24.2797	23.6606	25.2655	25.8569	26.2761	24.1746
	1.02188	1.03329	Pf00400	72124	Seh1l	ENSMUSG00000079614.3	Color2 [DarkGray]	1	4		18		cell communication;cell division;cell organization and biogenesis;defense response;regulation of biological process;response to stimulus;transport	chromosome;membrane;nucleus;vacuole	protein binding	Amplification of signal from unattached kinetochores via a MAD2 inhibitory signal;Nuclear Pore Complex (NPC) Disassembly;Regulation of Glucokinase by Glucokinase Regulatory Protein;Resolution of Sister Chromatid Cohesion;RHO GTPases Activate Formins;Se	mTOR signaling pathway;RNA transport		1	5	1	360	0.002	3.71	3	39.7	8.05	1	43	0	8.52	19.1662	18.118	18.8159	19.9603	20.2137	19.026
	0.575885	1.03222	Pf00828	26451	Rpl27a	ENSMUSG00000046364.14	Color2 [DarkGray]	1	4		7		metabolic process	cytosol;endoplasmic reticulum;membrane;ribosome	RNA binding;structural molecule activity	Formation of a pool of free 40S subunits;GTP hydrolysis and joining of the 60S ribosomal subunit;L13a-mediated translational silencing of Ceruloplasmin expression;Major pathway of rRNA processing in the nucleolus and cytosol;Nonsense Mediated Decay (NMD)	Ribosome	Cytoplasmic Ribosomal Proteins	7	124	7	148	0	51.091	41	16.6	11.12	7	17	0	275.53	25.8314	24.7706	26.5713	26.9892	27.6657	25.6151
	1.03109	1.0305	Pf07686	619916	Ighv1-72		Color2 [DarkGray]	1	4		12		cell organization and biogenesis;defense response;metabolic process;regulation of biological process;response to stimulus		protein binding				2	15	2	117	0	11.68	43	12.9	9.13	2	0	0	41.33	22.2105	20.9653	22.3258	22.8523	23.1729	22.5678
	0.742521	1.03029	Pf05383, Pf14259	207214	Larp4		Color2 [DarkGray]	1	4		15		cell organization and biogenesis;metabolic process;regulation of biological process	cytoplasm;cytosol;membrane	RNA binding				5	26	5	719	0	20.001	9	79.7	6.39	5	0	0	26.82	20.9473	20.8999	21.3828	21.6275	23.333	21.3604
	0.529256	1.03	Pf08423, Pf13481, Pf14520	19361	Rad51	ENSMUSG00000027323.10	Color2 [DarkGray]	1	4		2		cell organization and biogenesis;metabolic process;regulation of biological process;response to stimulus	chromosome;cytoplasm;cytoskeleton;cytosol;mitochondrion;nucleus;organelle lumen	catalytic activity;DNA binding;nucleotide binding;protein binding	HDR through Single Strand Annealing (SSA);Meiotic Recombination;Mus musculus biological processes;Presynaptic phase of homologous DNA pairing and strand exchange;Resolution of D-loop Structures through Holliday Junction Intermediates;Resolution of D-loop	Fanconi anemia pathway;Homologous recombination;Pancreatic cancer;Pathways in cancer	Homologous recombination;miRNA regulation of DNA Damage Response	1	9	1	339	0.002	3.992	4	36.9	5.6	1	19	0	3.78	16.9373	16.7656	19.1141	18.8689	19.1884	17.8498
	0.482875	1.02756	Pf01564, Pf13847	20810	Srm	ENSMUSG00000006442.10	Color2 [DarkGray]	1	4		4		metabolic process		catalytic activity;protein binding	Metabolism of polyamines	Arginine and proline metabolism;beta-Alanine metabolism;Cysteine and methionine metabolism;Glutathione metabolism;Metabolic pathways	Nucleotide Metabolism	2	3	2	302	0.001	4.828	6	34	5.5	2	9	0	2.03	18.183	16.0261	18.7359	19.4943	18.1444	18.389
	0.609041	1.02576	Pf10245	64655	Mrps22	ENSMUSG00000032459.9	Color2 [DarkGray]	1	4		9			mitochondrion;ribosome	structural molecule activity	Mitochondrial translation elongation;Mitochondrial translation termination			2	4	2	359	0.001	5.697	7	41.2	8.56	2	5	0	5.3	18.1318	18.1256	18.707	19.6795	20.4129	17.9493
	1.39635	1.02517	Pf00533, Pf00644, Pf00645, Pf02877, Pf05406, Pf08063	11545	Parp1		Color2 [DarkGray]	1	4		1		cell death;cell organization and biogenesis;metabolic process;regulation of biological process;response to stimulus	cytoplasm;membrane;mitochondrion;nucleus	catalytic activity;DNA binding;metal ion binding;nucleotide binding;protein binding;RNA binding			FAS pathway and Stress induction of HSP regulation;PluriNetWork	14	53	14	1013	0	53.272	15	113	8.95	14	2	0	105.84	23.096	23.032	23.2081	24.1567	24.7134	23.5416
	0.877491	1.02432	Pf11931, Pf12108, Pf13297	75062	Sf3a3	ENSMUSG00000028902.4	Color2 [DarkGray]	1	4		4		metabolic process	nucleus;spliceosomal complex	metal ion binding;RNA binding	mRNA Splicing - Major Pathway	Spliceosome	Exercise-induced Circadian Regulation;mRNA processing	3	9	3	501	0	10.891	8	58.8	5.34	3	8	0	22.6	21.7858	21.4618	22.2048	22.3168	23.8397	22.3688
	0.75179	1.02334		94175	Hrg		Color2 [DarkGray]	1	4		16		coagulation;defense response;regulation of biological process;response to stimulus;transport	endosome;extracellular;membrane;vacuole	enzyme regulator activity;metal ion binding;protein binding				2	17	2	525	0	9.06	5	59.1	7.66	2	0	0	21.17	20.4924	18.9271	20.2204	21.2521	21.3475	20.1105
	0.712761	1.02242	Pf00076, Pf13893, Pf14259	56275	Rbm14	ENSMUSG00000006456.10	Color2 [DarkGray]	1	4		19		cell organization and biogenesis;defense response;metabolic process;regulation of biological process;response to stimulus	cytoplasm;nucleus	RNA binding	RUNX2 regulates bone development		mRNA processing	15	79	15	669	0	67.438	24	69.4	9.67	15	6	0	168.16	23.2809	23.0936	23.8371	24.2688	25.5635	23.4466
	1.10096	1.01902	Pf05485	59016	Thap11	ENSMUSG00000036442.8	Color2 [DarkGray]	1	4		8		metabolic process;regulation of biological process	cytoplasm;nucleus	DNA binding;metal ion binding;protein binding			PluriNetWork	1	1	1	305	0.002	3.168	3	33.3	8.82	1	1	0	2.49	17.0765	16.5133	17.1654	17.7917	18.6639	17.3566
	0.832774	1.01642	Pf01063	12035	Bcat1	ENSMUSG00000030268.17	Color2 [DarkGray]	1	4		6		metabolic process	cytoplasm;cytosol;mitochondrion	catalytic activity;protein binding	Branched-chain amino acid catabolism	2-Oxocarboxylic acid metabolism;Biosynthesis of amino acids;Cysteine and methionine metabolism;Metabolic pathways;Pantothenate and CoA biosynthesis;Valine, leucine and isoleucine biosynthesis;Valine, leucine and isoleucine degradation		2	10	2	386	0	6.609	5	42.8	5.39	2	10	0	24.31	21.6991	20.0723	21.4023	22.5523	22.0333	21.6373
	0.5674	1.01615	Pf00063, Pf00261, Pf00612, Pf00769, Pf01442, Pf01843, Pf02463, Pf04111, Pf04156, Pf05483, Pf05557, Pf05622, Pf06160, Pf06548, Pf06705, Pf07028, Pf07888, Pf07926, Pf08317, Pf09311, Pf09726, Pf10174, Pf12128	17918	Myo5a	ENSMUSG00000034593.16	Color2 [DarkGray]	1	4		9		cell communication;cell differentiation;cell organization and biogenesis;cellular component movement;metabolic process;regulation of biological process;response to stimulus;transport	cytoplasm;cytoskeleton;cytosol;endoplasmic reticulum;endosome;extracellular;Golgi;membrane;vacuole	catalytic activity;metal ion binding;motor activity;nucleotide binding;protein binding;RNA binding				18	80	18	1853	0	67.153	11	215.4	8.63	18	0	0	129.66	22.2942	22.0282	24.4672	24.3266	23.7943	23.7171
	0.425612	1.01612	Pf00176, Pf00271	22589	Atrx	ENSMUSG00000031229.16	Color2 [DarkGray]	1	4		X		cell organization and biogenesis;metabolic process;regulation of biological process;response to stimulus	chromosome;cytoplasm;nucleus	catalytic activity;DNA binding;metal ion binding;nucleotide binding;protein binding			PluriNetWork	8	29	8	2476	0	26.257	4	278.4	6.68	8	1	0	32.34	20.4081	19.2608	20.0967	22.1259	21.6508	19.0373
	0.632913	1.01554	Pf00578, Pf08534, Pf10417, Pf13905	11757	Prdx3	ENSMUSG00000024997.7	Color2 [DarkGray]	1	4		19		cell death;cell differentiation;cell organization and biogenesis;cellular homeostasis;metabolic process;regulation of biological process;response to stimulus	cytoplasm;cytosol;endosome;mitochondrion	antioxidant activity;catalytic activity;enzyme regulator activity;protein binding	Detoxification of Reactive Oxygen Species			2	2	2	257	0.001	4.586	9	28.1	7.58	2	3	0	4.67	18.3467	18.8413	18.5703	21.0192	18.8875	18.8982
	0.907672	1.01495	Pf00047, Pf07679, Pf07686	619846;434037	Igkv5-48;Igkv12-47	ENSMUSG00000076563.2	Color2 [DarkGray]	1	4		6		response to stimulus						1	7	1	115	0.002	3.712	10	12.6	5.94	1	0	0	12.63	18.1552	16.8369	18.1365	19.2052	18.7535	18.2148
	0.836865	1.01361	Pf00244	22628	Ywhag	ENSMUSG00000051391.9	Color2 [DarkGray]	1	4		5	Acetyl [N-Term]	metabolic process;regulation of biological process;response to stimulus;transport	cytoplasm;cytosol;membrane	catalytic activity;protein binding;RNA binding	Activation of BAD and translocation to mitochondria;Anchoring of the basal body to the plasma membrane;AURKA Activation by TPX2;Chk1/Chk2(Cds1) mediated inactivation of Cyclin B:Cdk1 complex;Loss of Nlp from mitotic centrosomes;Recruitment of mitotic cent	Cell cycle;Epstein-Barr virus infection;Hippo signaling pathway;Oocyte meiosis;PI3K-Akt signaling pathway;Viral carcinogenesis	Calcium Regulation in the Cardiac Cell;Myometrial Relaxation and Contraction Pathways;TNF-alpha NF-kB Signaling Pathway	10	85	7	247	0	70.652	55	28.3	4.89	10	46	0	268.27	24.1951	22.5251	23.5596	24.7981	24.6364	23.8861
	1.41825	1.01276	Pf14880	66379	2310016M24Rik;Cox14	ENSMUSG00000023020.2	Color2 [DarkGray]	1	4		15		cell organization and biogenesis	membrane;mitochondrion					1	1	1	57	0.015	1.843	14	6.4	9.79	1	0	0	0	17.042	17.3608	16.8964	17.7765	18.717	17.844
	0.731148	1.01236	Pf01775	76808	Rpl18a	ENSMUSG00000045128.9	Color2 [DarkGray]	1	4		8		metabolic process;response to stimulus	membrane;ribosome	RNA binding;structural molecule activity	Formation of a pool of free 40S subunits;GTP hydrolysis and joining of the 60S ribosomal subunit;L13a-mediated translational silencing of Ceruloplasmin expression;Major pathway of rRNA processing in the nucleolus and cytosol;Nonsense Mediated Decay (NMD)	Ribosome	Cytoplasmic Ribosomal Proteins	12	125	12	176	0	62.542	56	20.7	10.71	12	17	0	214.06	24.0558	23.9666	24.9897	25.5404	26.181	24.3278
	0.557339	1.0114	Pf00400	110379	Sec13	ENSMUSG00000030298.10	Color2 [DarkGray]	1	4		6		cell organization and biogenesis;regulation of biological process;transport	chromosome;cytosol;endoplasmic reticulum;membrane;nucleus;vacuole	protein binding	Amplification of signal from unattached kinetochores via a MAD2 inhibitory signal;Antigen Presentation: Folding, assembly and peptide loading of class I MHC;COPII (Coat Protein 2) Mediated Vesicle Transport;MHC class II antigen presentation;Resolution	mTOR signaling pathway;Protein processing in endoplasmic reticulum;RNA transport		1	2	1	322	0.003	2.721	4	35.5	5.38	1	32	0	1.97	16.1143	16.1187	17.2945	17.6209	18.6836	16.2572
	0.863019	1.01136	Pf00043, Pf00647, Pf02798, Pf13409, Pf13410, Pf13417, Pf14497	67160	Eef1g	ENSMUSG00000071644.10	Color2 [DarkGray]	1	4		19		metabolic process;response to stimulus	cytoplasm;endoplasmic reticulum;membrane;nucleus	catalytic activity;protein binding;RNA binding	Eukaryotic Translation Elongation	Legionellosis	Translation Factors	6	50	6	437	0	41.636	13	50	6.74	6	5	0	110.75	22.4229	22.6331	22.5284	23.2288	24.5935	22.7961
	0.581193	1.01133	Pf03378, Pf03810, Pf08506	110750	Cse1l	ENSMUSG00000002718.14	Color2 [DarkGray]	1	4		2		transport	cytoplasm;cytosol;membrane;nucleus	protein binding;transporter activity				4	5	4	971	0	12.793	5	110.4	5.77	4	0	0	9.15	21.9374	19.4308	20.0554	21.4591	21.819	21.1795
	0.586398	1.01064		229675	Rsbn1	ENSMUSG00000044098.14	Color2 [DarkGray]	1	4		3			nucleus	protein binding				1	3	1	795	0.004	2.556	1	89.2	8.65	1	0	0	1.85	18.2809	16.1839	18.2479	18.6138	19.1408	17.9899
	0.547934	1.01034	Pf02463, Pf05262, Pf05557, Pf06470, Pf09726, Pf09731, Pf10186, Pf12128, Pf13175, Pf13304, Pf13476, Pf13555, Pf13558	24061	Smc1a	ENSMUSG00000041133.11	Color2 [DarkGray]	1	4		X		cell division;cell organization and biogenesis;metabolic process;regulation of biological process;response to stimulus	chromosome;cytosol;nucleus	nucleotide binding;protein binding;RNA binding	Cohesin Loading onto Chromatin;Establishment of Sister Chromatid Cohesion;Meiotic Synapsis;Mus musculus biological processes;Resolution of Sister Chromatid Cohesion;Separation of Sister Chromatids;SUMOylation of DNA damage response and repair proteins	Cell cycle;Oocyte meiosis	miRNA regulation of DNA Damage Response;mRNA processing	15	50	15	1233	0	53.586	13	143.1	7.64	15	23	0	115.86	22.5048	21.8585	22.7145	23.4658	24.6594	21.9837
	0.487344	1.00862	Pf00439, Pf09247, Pf12157, Pf15288	270627	Taf1		Color2 [DarkGray]	1	4		X		cell organization and biogenesis;metabolic process;regulation of biological process;response to stimulus	nucleus	catalytic activity;DNA binding;nucleotide binding;protein binding	Regulation of TP53 Activity through Phosphorylation;RNA Polymerase II Pre-transcription Events;RNA Polymerase II Promoter Escape;RNA Polymerase II Transcription Initiation;RNA Polymerase II Transcription Pre-Initiation And Promoter Opening	Basal transcription factors		5	14	5	1891	0	14.351	3	214.3	5.11	5	12	0	20.07	21.543	19.0566	19.7957	21.7535	21.5568	20.1109
	0.875487	1.00855	Pf00085, Pf01216, Pf13098, Pf13848, Pf13905	12304	Pdia4		Color2 [DarkGray]	1	4		6		cellular homeostasis;metabolic process;regulation of biological process;response to stimulus	cell surface;endoplasmic reticulum;organelle lumen	catalytic activity;metal ion binding;RNA binding		Protein processing in endoplasmic reticulum;Thyroid hormone synthesis		4	16	4	638	0	11.5	7	71.9	5.31	4	2	0	21.81	19.6685	19.9102	20.3426	20.7386	21.9419	20.2665
	0.906825	1.00707	Pf14443, Pf14444	219158	2610301G19Rik;Ccar2	ENSMUSG00000033712.5	Color2 [DarkGray]	1	4		14		cell death;cell organization and biogenesis;metabolic process;regulation of biological process;response to stimulus	cytoplasm;nucleus;organelle lumen;spliceosomal complex	enzyme regulator activity;protein binding;RNA binding	Regulation of HSF1-mediated heat shock response		TNF-alpha NF-kB Signaling Pathway	3	3	3	922	0	10.582	4	102.9	5.25	3	5	0	6.33	18.9394	18.5576	19.2649	19.5925	20.8675	19.3232
	0.780645	1.00706	Pf13085, Pf13183, Pf13534	67680	Sdhb	ENSMUSG00000009863.14	Color2 [DarkGray]	1	4		4		metabolic process;transport	membrane;mitochondrion	catalytic activity;metal ion binding	Citric acid cycle (TCA cycle)	Alzheimer's disease;Carbon metabolism;Citrate cycle (TCA cycle);Huntington's disease;Metabolic pathways;Non-alcoholic fatty liver disease (NAFLD);Oxidative phosphorylation;Parkinson's disease	Electron Transport Chain;TCA Cycle	7	34	7	282	0	23.238	29	31.8	8.68	7	14	0	51.15	21.6071	21.1562	22.1325	22.198	23.6823	22.0367
	0.750595	1.00612	Pf05064	18226	Nup62	ENSMUSG00000109511.1	Color2 [DarkGray]	1	4		7		cell death;cell organization and biogenesis;cellular component movement;metabolic process;regulation of biological process;response to stimulus;transport	cytoplasm;cytoskeleton;membrane;nucleus	protein binding;structural molecule activity;transporter activity	Nuclear Pore Complex (NPC) Disassembly;Regulation of Glucokinase by Glucokinase Regulatory Protein;snRNP Assembly;SUMOylation of chromatin organization proteins;SUMOylation of DNA damage response and repair proteins;SUMOylation of DNA replication proteins	RNA transport		3	12	3	526	0	14.049	7	53.2	5.31	3	29	0	41.07	21.1324	20.8562	21.8874	22.1348	23.2921	21.4674
	0.746152	1.00557	Pf00183, Pf02518, Pf13589	22027	Hsp90b1	ENSMUSG00000020048.13	Color2 [DarkGray]	1	4		10		cell organization and biogenesis;metabolic process;regulation of biological process;response to stimulus;transport	cytosol;endoplasmic reticulum;extracellular;membrane;nucleus;organelle lumen	nucleotide binding;protein binding;RNA binding	Post-translational protein phosphorylation;Regulation of Insulin-like Growth Factor (IGF) transport and uptake by Insulin-like Growth Factor Binding Proteins (IGFBPs);Scavenging by Class A Receptors;Trafficking and processing of endosomal TLR	Estrogen signaling pathway;Pathways in cancer;PI3K-Akt signaling pathway;Prostate cancer;Protein processing in endoplasmic reticulum;Thyroid hormone synthesis	Focal Adhesion-PI3K-Akt-mTOR-signaling pathway	17	113	15	802	0	72.819	20	92.4	4.82	17	18	0	265.1	22.7525	23.6149	23.343	23.6171	25.3678	23.7422
	0.401128	1.00543	Pf00130, Pf00261, Pf00620	26934	Racgap1	ENSMUSG00000023015.13	Color2 [DarkGray]	1	4		15		cell differentiation;cell division;cell organization and biogenesis;cell proliferation;development;regulation of biological process;response to stimulus;transport	cytoplasm;cytoskeleton;membrane;nucleus	enzyme regulator activity;metal ion binding;protein binding	COPI-dependent Golgi-to-ER retrograde traffic;Kinesins;MHC class II antigen presentation;Rho GTPase cycle		Signal Transduction of S1P Receptor;Wnt Signaling Pathway and Pluripotency	3	5	3	628	0	9.968	6	70.1	8.51	3	16	0	8.28	17.9997	18.2695	19.2926	18.8294	21.4711	18.2777
	0.789293	1.00475	Pf04916	71772	Plbd2	ENSMUSG00000029598.12	Color2 [DarkGray]	1	4		5		metabolic process	organelle lumen;vacuole	catalytic activity				6	26	6	594	0	30.251	16	66.2	6.13	6	0	0	69.01	22.8853	21.1475	22.5162	23.5223	23.3575	22.6834
	0.941036	1.00454	Pf01194	66491	Polr2l	ENSMUSG00000038489.8	Color2 [DarkGray]	1	4		7		metabolic process	nucleus	catalytic activity;DNA binding;metal ion binding	B-WICH complex positively regulates rRNA expression;Dual incision in TC-NER;FGFR2 alternative splicing;Formation of RNA Pol II elongation complex;Formation of TC-NER Pre-Incision Complex;Formation of the Early Elongation Complex;Gap-filling DNA repair syn	Cytosolic DNA-sensing pathway;Epstein-Barr virus infection;Huntington's disease;Metabolic pathways;Purine metabolism;Pyrimidine metabolism;RNA polymerase	Purine metabolism	1	6	1	67	0.004	2.491	13	7.6	7.77	1	56	0	7.35	19.8495	19.6072	20.0162	20.6392	21.7475	20.1
	0.467895	1.00267	Pf00646, Pf12937	107035	Fbxo38	ENSMUSG00000042211.6	Color2 [DarkGray]	1	4		18		regulation of biological process	cytoplasm;nucleus	protein binding				1	2	1	1194	0.003	3.066	1	133.8	6.09	1	0	0	4.05	15.1183	16.8714	16.9261	18.0226	18.0184	15.8828
	0.565697	1.00218	Pf09360	217149	Cisd3	ENSMUSG00000078695.8	Color2 [DarkGray]	1	4		11			mitochondrion	metal ion binding				1	2	1	137	0.001	4.216	9	15.7	9.79	1	0	0	2.86	17.3237	17.7003	18.5671	18.4526	20.2229	17.922
	0.321198	1.00206	Pf00004, Pf03215, Pf05496, Pf08542, Pf09848, Pf13086, Pf13177, Pf13191, Pf13401, Pf13481, Pf13604	106344	Rfc4	ENSMUSG00000022881.14	Color2 [DarkGray]	1	4		16		metabolic process;regulation of biological process;response to stimulus	nucleus	catalytic activity;DNA binding;nucleotide binding;protein binding	Activation of ATR in response to replication stress;Dual Incision in GG-NER;Dual incision in TC-NER;G2/M DNA damage checkpoint;Gap-filling DNA repair synthesis and ligation in GG-NER;Gap-filling DNA repair synthesis and ligation in TC-NER;HDR through Sing	DNA replication;Mismatch repair;Nucleotide excision repair	DNA Replication	3	8	3	364	0	6.315	7	39.8	6.7	3	56	0	16.49	20.3823	20.1665	23.8743	22.7755	23.0433	21.6105
	0.893523	1.00144	Pf00069, Pf01636, Pf07714	26413	Mapk1	ENSMUSG00000063358.15	Color2 [DarkGray]	1	4		16		cell communication;cell death;cell differentiation;cell proliferation;cellular homeostasis;metabolic process;regulation of biological process;response to stimulus;transport	cytoplasm;cytoskeleton;cytosol;endosome;Golgi;membrane;mitochondrion;nucleus	catalytic activity;nucleotide binding;protein binding;signal transducer activity	Activated TLR4 signalling;Activation of the AP-1 family of transcription factors;ERKs are inactivated;FCERI mediated MAPK activation;Gastrin-CREB signalling pathway via PKC and MAPK;Golgi Cisternae Pericentriolar Stack Reorganization;Growth hormone recept	Acute myeloid leukemia;Adherens junction;Adrenergic signaling in cardiomyocytes;AGE-RAGE signaling pathway in diabetic complications;Alcoholism;Aldosterone-regulated sodium reabsorption;Alzheimer's disease;Apoptosis;Axon guidance;B cell receptor signaling	Alzheimers Disease;Chemokine signaling pathway;Delta-Notch Signaling Pathway;EBV LMP1 signaling;EGFR1 Signaling Pathway;EPO Receptor Signaling;ErbB signaling pathway;ESC Pluripotency Pathways;Estrogen signaling;Focal Adhesion;Focal Adhesion-PI3K-Akt-mTOR-	4	23	4	358	0	15.234	18	41.2	6.98	4	221	0	23.3	21.7546	20.5055	21.6604	22.2288	22.9229	21.773
	0.51624	0.999647	Pf04427	67239	Rpf2	ENSMUSG00000038510.12	Color2 [DarkGray]	1	4		10		cell organization and biogenesis;metabolic process;regulation of biological process	nucleus	RNA binding				1	6	1	306	0.002	3.947	4	35.3	10.04	1	0	0	11.84	19.2239	17.66	19.0957	19.9411	20.6816	18.3557
	0.903742	0.999379	Pf00281, Pf00673	67025	Rpl11	ENSMUSG00000059291.15	Color2 [DarkGray]	1	4		4		cell organization and biogenesis;metabolic process;regulation of biological process;transport	cytoplasm;membrane;nucleus;ribosome	protein binding;RNA binding;structural molecule activity	Formation of a pool of free 40S subunits;GTP hydrolysis and joining of the 60S ribosomal subunit;L13a-mediated translational silencing of Ceruloplasmin expression;Major pathway of rRNA processing in the nucleolus and cytosol;Nonsense Mediated Decay (NMD)	Ribosome	Cytoplasmic Ribosomal Proteins;mRNA processing	8	101	8	178	0	42.187	42	20.2	9.6	8	18	0	214.66	25.5669	25.2601	26.3064	26.7612	27.3975	25.9729
	0.527148	0.999043	Pf01388, Pf12031	93760	Arid1a	ENSMUSG00000007880.16	Color2 [DarkGray]	1	4		4		cell differentiation;cell organization and biogenesis;metabolic process;regulation of biological process;response to stimulus;transport	nucleus	DNA binding;protein binding	RMTs methylate histone arginines;RUNX1 interacts with co-factors whose precise effect on RUNX1 targets is not known			1	1	1	2283	0.008	2.086	0	241.9	6.68	1	8	0	2.14	17.122	19.043	19.1839	19.1107	20.4386	18.7967
	0.918558	0.997953	Pf00836, Pf04111	20257	Stmn2	ENSMUSG00000027500.10	Color2 [DarkGray]	1	4		3		cell organization and biogenesis;metabolic process;regulation of biological process;response to stimulus	cytoplasm;endosome;Golgi;membrane	protein binding				3	15	3	179	0	9.099	18	20.8	8.32	3	0	0	16.81	20.168	20.4645	20.961	21.5499	22.3007	20.7366
	0.67164	0.997472	Pf00338	64657	Mrps10		Color2 [DarkGray]	1	4		17		metabolic process	mitochondrion;ribosome	structural molecule activity				2	7	2	160	0	7.609	16	18.7	8.84	2	0	0	16.58	19.0034	19.0636	19.595	19.9753	21.4407	19.2384
	1.44285	0.99655	Pf00362, Pf07965, Pf08725	16412	Itgb1	ENSMUSG00000025809.15	Color2 [DarkGray]	1	4		8		cell differentiation;cell growth;cell organization and biogenesis;cellular component movement;cellular homeostasis;metabolic process;regulation of biological process;response to stimulus;transport	cell surface;cytoplasm;endosome;membrane	metal ion binding;protein binding;receptor activity	Basigin interactions;ECM proteoglycans;Fibronectin matrix formation;Immunoregulatory interactions between a Lymphoid and a non-Lymphoid cell;Integrin cell surface interactions;Laminin interactions;Localization of the PINCH-ILK-PARVIN complex to focal adhe	Arrhythmogenic right ventricular cardiomyopathy (ARVC);Axon guidance;Bacterial invasion of epithelial cells;Cell adhesion molecules (CAMs);Dilated cardiomyopathy;ECM-receptor interaction;Focal adhesion;Hypertrophic cardiomyopathy (HCM);Leishmaniasis;Leuko	Factors and pathways affecting insulin-like growth factor (IGF1)-Akt signaling;Focal Adhesion;Focal Adhesion-PI3K-Akt-mTOR-signaling pathway;Integrin-mediated Cell Adhesion;PluriNetWork;Primary Focal Segmental Glomerulosclerosis FSGS;Signaling of Hepatocy	15	54	15	798	0	68.826	23	88.2	5.94	15	56	0	124.17	23.6822	22.7726	22.8066	24.2963	24.0746	23.8802
	0.534831	0.99634	Pf11261	238330	Irf2bpl	ENSMUSG00000034168.6	Color2 [DarkGray]	1	4		12		regulation of biological process	nucleus	metal ion binding				2	10	2	775	0	8.139	3	80.5	8.24	2	0	0	12.92	18.1993	18.8727	19.9503	19.7586	21.2213	19.0315
	0.821888	0.99557	Pf07679, Pf07686				Color2 [DarkGray]	1	4										2	99	2	112	0	33.867	26	12.2	7.94	2	0	0	236.97	29.5717	28.2584	28.1634	30.3056	29.4495	29.2252
	0.655912	0.993003	Pf13281, Pf13414, Pf13424, Pf13432	74196	Ttc27	ENSMUSG00000024078.6	Color2 [DarkGray]	1	4		17				protein binding				1	1	1	847	0.003	2.657	1	96.4	5.77	1	0	0	0	16.0654	16.5626	16.4319	17.5888	18.3643	16.0859
	0.48417	0.99166	Pf00076, Pf12923	74778	Rrp7a	ENSMUSG00000018040.9	Color2 [DarkGray]	1	4		15		cell organization and biogenesis;metabolic process	cytoplasm	RNA binding	Major pathway of rRNA processing in the nucleolus and cytosol	Ribosome biogenesis in eukaryotes		3	7	3	280	0	11.666	15	32.4	9.48	3	5	0	10.83	19.3354	18.4698	20.1277	20.3137	21.5981	18.9961
	0.843704	0.991293		71978	Ppp2r2a	ENSMUSG00000022052.8	Color2 [DarkGray]	1	4		14		metabolic process;regulation of biological process;response to stimulus	cytosol	catalytic activity;enzyme regulator activity;protein binding	Cyclin A/B1/B2 associated events during G2/M transition;Initiation of Nuclear Envelope Reformation;Nonsense Mediated Decay (NMD) enhanced by the Exon Junction Complex (EJC)	Adrenergic signaling in cardiomyocytes;AMPK signaling pathway;Chagas disease (American trypanosomiasis);Dopaminergic synapse;Hepatitis C;Hippo signaling pathway;mRNA surveillance pathway;PI3K-Akt signaling pathway;Sphingolipid signaling pathway;Tight junc	Glycogen Metabolism;IL-6 signaling Pathway;Wnt Signaling Pathway and Pluripotency	3	18	3	447	0	12.037	9	51.7	6.2	3	26	0	40.83	21.9892	20.9227	22.4512	22.9335	23.2117	22.1917
	0.632349	0.988828	Pf13499	19672	Rcn1	ENSMUSG00000005973.6	Color2 [DarkGray]	1	4		2			endoplasmic reticulum;organelle lumen	metal ion binding	Post-translational protein phosphorylation;Regulation of Insulin-like Growth Factor (IGF) transport and uptake by Insulin-like Growth Factor Binding Proteins (IGFBPs)			5	30	5	325	0	19.921	18	38.1	4.84	5	4	0	78.77	22.0833	22.2089	22.899	22.8428	24.6943	22.6205
	0.963043	0.987405	Pf03250	50876	Tmod2	ENSMUSG00000032186.15	Color2 [DarkGray]	1	4		9		cell communication;cell organization and biogenesis;regulation of biological process;response to stimulus	cytoplasm;cytoskeleton	protein binding				3	25	2	351	0	6.745	7	39.5	5.35	3	0	0	37.37	27.3999	25.8128	26.8984	27.6686	27.8842	27.5205
	0.841803	0.983477	Pf00458, Pf00587, Pf03129	353172	Gars	ENSMUSG00000029777.10	Color2 [DarkGray]	1	4		6		metabolic process	cytoplasm;cytosol;extracellular;mitochondrion	catalytic activity;nucleotide binding;protein binding		Aminoacyl-tRNA biosynthesis		3	20	3	729	0	7.335	4	81.8	6.65	3	1	0	29.73	20.9918	19.6474	20.9642	21.7722	21.8841	20.8975
	0.596997	0.980559	Pf01163, Pf06293	71340	Riok1	ENSMUSG00000021428.8	Color2 [DarkGray]	1	4		13		metabolic process;regulation of biological process	cytoplasm;membrane	catalytic activity;metal ion binding;nucleotide binding;transporter activity		Ribosome biogenesis in eukaryotes		3	25	3	567	0	13.931	7	64.9	6.57	3	1	0	36.99	20.559	19.4906	21.5348	21.5062	22.2677	20.7522
	0.443973	0.980237	Pf02513	278240	Spin2;Spin2c	ENSMUSG00000046550.8	Color2 [DarkGray]	1	4		X		regulation of biological process	nucleus					4	41	1	257	0	50.009	17	29.2	8.88	4	0	0	159.1	17.6046	16.8836	15.2457	17.7557	18.5587	16.3601
	0.747924	0.978367	Pf01205, Pf05773	16210	Impact	ENSMUSG00000024423.5	Color2 [DarkGray]	1	4		18		cell communication;cell differentiation;cell growth;regulation of biological process;response to stimulus	cytoplasm	protein binding				8	33	8	318	0	27.742	31	36.3	5.05	8	0	0	64.24	21.3807	21.2216	21.8521	22.5143	23.424	21.4513
	0.518459	0.978133	Pf04641	66404	2410001C21Rik;Rtfdc1	ENSMUSG00000027502.11	Color2 [DarkGray]	1	4		2		metabolic process	nucleus					1	4	1	307	0.002	3.704	3	33.9	8.81	1	0	0	10.24	17.2758	18.397	20.0023	19.677	19.8731	19.0593
	0.935586	0.977626	Pf00118	12469	Cct8	ENSMUSG00000025613.13	Color2 [DarkGray]	1	4		16		cell organization and biogenesis;metabolic process;regulation of biological process;transport	cytoplasm;cytoskeleton;cytosol	nucleotide binding;protein binding	Association of TriC/CCT with target proteins during biosynthesis;Cooperation of PDCL (PhLP1) and TRiC/CCT in G-protein beta folding;Neutrophil degranulation			18	92	18	548	0	75.722	41	59.5	5.62	18	8	0	202.54	23.9798	23.7433	24.1659	24.9972	25.7302	24.0945
	0.901905	0.97555	Pf00515, Pf07719, Pf13414	28185	Tomm70a	ENSMUSG00000022752.8	Color2 [DarkGray]	1	4		16			membrane;mitochondrion	protein binding	Pink/Parkin Mediated Mitophagy			3	10	3	611	0	7.558	4	67.5	7.53	3	2	0	22.52	20.003	20.1328	20.2873	20.9692	22.0431	20.3374
	0.800236	0.975362	Pf00515, Pf12569, Pf13414, Pf13432	66897	Naa16	ENSMUSG00000022020.14	Color2 [DarkGray]	1	4		14		metabolic process;regulation of biological process	cytoplasm;cytosol	catalytic activity;protein binding				1	7	1	864	0.001	6.019	1	101.2	8.35	1	0	0	12.27	19.2071	18.1969	19.0764	19.6582	20.6707	19.0775
	0.803597	0.975052	Pf00631	14707;100043507;102641276	Gng5;Gm15776;Gng5-ps;LOC100048410;LOC102641276	ENSMUSG00000068523.12	Color2 [DarkGray]	1	4		16;3;6		regulation of biological process;response to stimulus	membrane;mitochondrion	protein binding;signal transducer activity	Activation of G protein gated Potassium channels;Adrenaline,noradrenaline inhibits insulin secretion;Glucagon signaling in metabolic regulation;Glucagon-like Peptide-1 (GLP1) regulates insulin secretion;Glucagon-type ligand receptors;Inhibition of voltag	Alcoholism;Chemokine signaling pathway;Cholinergic synapse;Circadian entrainment;Dopaminergic synapse;GABAergic synapse;Glutamatergic synapse;Morphine addiction;Pathways in cancer;PI3K-Akt signaling pathway;Ras signaling pathway;Retrograde endocannabinoid	Calcium Regulation in the Cardiac Cell;Chemokine signaling pathway;Focal Adhesion-PI3K-Akt-mTOR-signaling pathway;G Protein Signaling Pathways;Myometrial Relaxation and Contraction Pathways	1	2	1	68	0.001	3.311	13	7.3	9.85	1	43	0	2.4	16.724	16.5663	17.3415	17.6018	18.8315	17.1237
	0.564339	0.974424	Pf00385, Pf01393	12417	Cbx3		Color2 [DarkGray]	1	4		6		cell organization and biogenesis;metabolic process;regulation of biological process	chromosome;nucleus	DNA binding;protein binding			Exercise-induced Circadian Regulation	8	79	6	183	0	65.743	47	20.8	5.22	8	2	3	241.72	24.2179	22.6311	23.8043	25.0235	25.2254	23.3277
	0.729256	0.972659	Pf00628, Pf00643	21849	Trim28	ENSMUSG00000005566.14	Color2 [DarkGray]	1	4		7		cell organization and biogenesis;defense response;metabolic process;regulation of biological process;response to stimulus	chromosome;nucleus	catalytic activity;DNA binding;metal ion binding;protein binding;RNA binding	Generic Transcription Pathway		PluriNetWork	23	245	23	834	0	155.423	30	88.8	5.77	23	4	0	592.61	25.8316	25.7387	26.0833	26.4939	28.0331	26.0446
	0.678235	0.971143	Pf00009, Pf03143, Pf03144	233870	Tufm	ENSMUSG00000073838.10	Color2 [DarkGray]	1	4		7		metabolic process;response to stimulus	membrane;mitochondrion	catalytic activity;nucleotide binding;RNA binding				12	83	12	452	0	66.691	35	49.5	7.56	12	0	0	193.59	23.3392	23.571	24.293	24.4769	25.8113	23.8284
	0.503731	0.970123		78266	Zfp687	ENSMUSG00000019338.13	Color2 [DarkGray]	1	4		3		metabolic process;regulation of biological process	cytoplasm;cytosol;nucleus	DNA binding;metal ion binding				2	8	2	1237	0.001	5.362	2	130.3	8.12	2	0	0	4.32	18.7739	17.1809	18.828	19.218	20.3566	18.1186
	0.737286	0.970058	Pf00013, Pf00076, Pf13014, Pf13893, Pf14259	140486	Igf2bp1	ENSMUSG00000013415.9	Color2 [DarkGray]	1	4		11		cell proliferation;regulation of biological process;transport	cytoplasm;cytosol;nucleus	RNA binding;translation regulator activity		MicroRNAs in cancer	mRNA processing	18	98	17	577	0	73.364	33	63.4	9.2	18	2	1	172.76	24.0183	23.7479	24.5632	25.0413	26.0573	24.1409
	0.871278	0.96896	Pf00270, Pf00271	212880	Ddx46	ENSMUSG00000021500.15	Color2 [DarkGray]	1	4		13		metabolic process;regulation of biological process	cytoplasm;membrane;nucleus	catalytic activity;nucleotide binding;RNA binding	mRNA Splicing - Major Pathway	Spliceosome		12	63	12	1032	0	45.319	12	117.4	9.26	12	5	0	110.85	23.5485	22.8262	23.9657	24.3461	25.1344	23.7668
	0.546957	0.968885	Pf00069, Pf07714	19134	Prpf4b	ENSMUSG00000021413.8	Color2 [DarkGray]	1	4		13		metabolic process	chromosome;nucleus;spliceosomal complex	catalytic activity;nucleotide binding;RNA binding			mRNA processing	7	28	7	1007	0	24.277	7	116.9	10.23	7	1	0	60.32	22.5553	20.2697	21.9976	23.1718	22.6727	21.8848
	0.523798	0.966949	Pf00004, Pf00910, Pf01078, Pf05496, Pf06068, Pf06414, Pf07724, Pf07726, Pf07728, Pf13173, Pf13191, Pf13207, Pf13238, Pf13401	67459	Nvl	ENSMUSG00000026516.8	Color2 [DarkGray]	1	4		1		metabolic process;regulation of biological process;response to stimulus	membrane;nucleus	catalytic activity;nucleotide binding;RNA binding		Ribosome biogenesis in eukaryotes		5	11	5	855	0	20.81	7	94.4	6.35	5	1	0	34.32	20.9441	19.7464	21.1232	21.6513	22.7195	20.3437
	1.28005	0.966814	Pf02463, Pf04111, Pf07888, Pf12128	381229	Ccdc147;Cfap58	ENSMUSG00000046585.8	Color2 [DarkGray]	1	4		19		metabolic process						1	3	1	873	0.004	2.483	1	103.5	8.16	1	0	0	3.85	20.0013	19.7761	20.3172	20.9079	21.588	20.4992
	0.578702	0.963822	Pf00118	15510	Hspd1	ENSMUSG00000025980.14	Color2 [DarkGray]	1	4		1		cell organization and biogenesis;cell proliferation;metabolic process;regulation of biological process;response to stimulus;transport	cell surface;cytoplasm;cytosol;endoplasmic reticulum;endosome;Golgi;membrane;mitochondrion;organelle lumen	catalytic activity;nucleotide binding;protein binding;RNA binding		Legionellosis;RNA degradation;Tuberculosis;Type I diabetes mellitus	SIDS Susceptibility Pathways	33	267	33	573	0	269.823	58	60.9	6.18	33	5	0	907.01	25.4586	25.9802	26.2193	26.3173	28.251	25.9812
	0.710464	0.962118	Pf02161, Pf08920, Pf12815, Pf13513	81898	Sf3b1		Color2 [DarkGray]	1	4		1		cell organization and biogenesis;metabolic process;regulation of biological process;response to stimulus	chromosome;nucleus;spliceosomal complex	DNA binding;protein binding;receptor activity;RNA binding;signal transducer activity			mRNA processing	5	17	5	1304	0	16.503	5	145.7	7.09	5	1	0	32.96	20.1057	19.6422	20.2309	21.0034	21.9554	19.9064
	0.770494	0.961546	Pf00022	11464	Actc1	ENSMUSG00000068614.7	Color2 [DarkGray]	1	4		2		cell organization and biogenesis;cellular component movement;regulation of biological process;response to stimulus	cytoplasm;cytoskeleton;membrane	catalytic activity;nucleotide binding;protein binding	Striated Muscle Contraction	Adrenergic signaling in cardiomyocytes;Cardiac muscle contraction;Dilated cardiomyopathy;Hypertrophic cardiomyopathy (HCM)	Myometrial Relaxation and Contraction Pathways;Striated Muscle Contraction	26	877	5	377	0	294.872	51	42	5.39	26	8	0	2242.12	26.1212	27.0645	27.8274	27.5319	28.5281	27.8377
	0.644202	0.960095	Pf00787, Pf09325	69178	Snx5	ENSMUSG00000027423.15	Color2 [DarkGray]	1	4		2		cell organization and biogenesis;transport	cytoplasm;cytosol;endosome;membrane	protein binding	Golgi Associated Vesicle Biogenesis	Endocytosis		5	13	5	404	0	17.515	16	46.8	6.62	5	6	0	23.81	20.9286	19.6859	21.0392	21.3984	22.4536	20.682
	0.725825	0.959443	Pf00254, Pf00515, Pf07719, Pf13371, Pf13414, Pf13424, Pf13432	14229	Fkbp5	ENSMUSG00000024222.16	Color2 [DarkGray]	1	4		17		metabolic process	cytoplasm;membrane;nucleus	catalytic activity;protein binding	HSP90 chaperone cycle for steroid hormone receptors (SHR)	Estrogen signaling pathway	TNF-alpha NF-kB Signaling Pathway	8	40	8	456	0	26.881	19	50.9	7.8	8	5	0	65.9	22.4084	22.0923	22.6045	23.3192	24.3479	22.3166
	0.379303	0.953671	Pf00514	16480	Jup	ENSMUSG00000001552.14	Color2 [DarkGray]	1	4		11	Acetyl [N-Term]	cell organization and biogenesis;cellular component movement;regulation of biological process;response to stimulus	cytoplasm;cytoskeleton;cytosol;membrane;nucleus	protein binding;signal transducer activity;structural molecule activity	Adherens junctions interactions;Formation of the cornified envelope;Neutrophil degranulation;VEGFR2 mediated vascular permeability	Acute myeloid leukemia;Arrhythmogenic right ventricular cardiomyopathy (ARVC);Pathways in cancer;Transcriptional misregulation in cancer	Wnt Signaling Pathway NetPath	2	11	2	745	0	6.377	3	81.7	6.14	2	20	0	15.51	19.006	18.5091	19.3701	19.6161	21.8233	18.3068
	0.659817	0.952592	Pf00355, Pf02921, Pf09165	66694	Uqcrfs1	ENSMUSG00000038462.3	Color2 [DarkGray]	1	4		13		metabolic process;response to stimulus;transport	membrane;mitochondrion	catalytic activity;metal ion binding;protein binding;transporter activity	Respiratory electron transport	Alzheimer's disease;Cardiac muscle contraction;Huntington's disease;Metabolic pathways;Non-alcoholic fatty liver disease (NAFLD);Oxidative phosphorylation;Parkinson's disease	Electron Transport Chain	1	2	1	274	0.004	2.422	3	29.3	8.7	1	12	0	4.55	17.5629	18.8392	18.3066	18.713	20.2644	18.589
	0.949453	0.950482	Pf00270, Pf00271, Pf00570, Pf08072, Pf09382	12144	Blm	ENSMUSG00000030528.12	Color2 [DarkGray]	1	4		7		cell differentiation;cell organization and biogenesis;metabolic process;regulation of biological process;response to stimulus	chromosome;cytoplasm;cytosol;nucleus	catalytic activity;DNA binding;metal ion binding;nucleotide binding;protein binding	G2/M DNA damage checkpoint;HDR through Single Strand Annealing (SSA);Meiotic Recombination;Mus musculus biological processes;Presynaptic phase of homologous DNA pairing and strand exchange;Processing of DNA double-strand break ends;Regulation of TP53 Acti	Fanconi anemia pathway;Homologous recombination		2	7	2	1416	0.002	3.327	1	158.3	7.27	2	31	0	0	19.04	17.7331	19.0407	19.8764	19.5008	19.288
	0.82748	0.950162	Pf00096, Pf07800, Pf13465	20841	Zfp143	ENSMUSG00000061079.14	Color2 [DarkGray]	1	4		7		metabolic process;regulation of biological process	nucleus	DNA binding;metal ion binding;protein binding	RNA polymerase II transcribes snRNA genes;RNA Polymerase III Transcription Initiation From Type 3 Promoter		PluriNetWork	1	2	1	638	0.012	1.925	1	69	6.19	1	7	0	0	18.0673	17.2909	17.8537	18.5558	19.5754	17.9311
	0.750918	0.948572	Pf06741, Pf07145, Pf09770, Pf14438	233871	Atxn2l		Color2 [DarkGray]	1	4		7		cell organization and biogenesis;regulation of biological process	cytoplasm;cytosol;membrane;nucleus	protein binding;RNA binding				13	49	13	1074	0	47.058	15	113	8.59	13	0	0	75.41	22.432	22.3132	23.0942	23.1948	24.6008	22.8896
	0.841788	0.948097	Pf01248	20042	Rps12		Color2 [DarkGray]	1	4		10		metabolic process	cytoplasm;cytosol;membrane;ribosome	RNA binding;structural molecule activity			Cytoplasmic Ribosomal Proteins	8	87	8	132	0	48.023	44	14.5	7.24	8	1	0	197.3	25.0424	25.3276	25.5057	26.1458	27.1581	25.4161
	0.4673	0.947568	Pf01193, Pf13656	20018	Polr1d	ENSMUSG00000029642.11	Color2 [DarkGray]	1	4		5	Acetyl [N-Term]	metabolic process;regulation of biological process	nucleus	catalytic activity;DNA binding;protein binding	B-WICH complex positively regulates rRNA expression;Mus musculus biological processes;NoRC negatively regulates rRNA expression;RNA Polymerase I Chain Elongation;RNA Polymerase I Promoter Escape;RNA Polymerase I Transcription Initiation;RNA Polymerase I T	Cytosolic DNA-sensing pathway;Epstein-Barr virus infection;Metabolic pathways;Purine metabolism;Pyrimidine metabolism;RNA polymerase	Eukaryotic Transcription Initiation;Purine metabolism;TNF-alpha NF-kB Signaling Pathway	1	1	1	133	0.003	3.051	8	15.1	6.9	1	26	0	2.11	19.0168	17.608	19.9631	19.7333	20.7978	18.8995
	0.998627	0.945901	Pf09270, Pf09271	19664	Rbpj	ENSMUSG00000039191.12	Color2 [DarkGray]	1	4		5		cell differentiation;cell organization and biogenesis;defense response;metabolic process;regulation of biological process;response to stimulus;transport	cytoplasm;nucleus	DNA binding;protein binding	NOTCH1 Intracellular Domain Regulates Transcription;NOTCH2 intracellular domain regulates transcription;Notch-HLH transcription pathway;RUNX3 regulates NOTCH signaling	Epstein-Barr virus infection;Notch signaling pathway;Th1 and Th2 cell differentiation;Viral carcinogenesis	Delta-Notch Signaling Pathway;Notch Signaling Pathway;PluriNetWork;Ptf1a related regulatory pathway	1	10	1	526	0.002	3.667	2	58.5	8.13	1	20	0	17.31	18.4034	17.625	18.3376	19.7731	18.8967	18.534
	0.635215	0.945674	Pf00096, Pf00856, Pf02892, Pf13465	70673	Prdm16	ENSMUSG00000039410.16	Color2 [DarkGray]	1	4		4		cell differentiation;metabolic process;regulation of biological process	cytosol;nucleus	DNA binding;metal ion binding;protein binding	PKMTs methylate histone lysines			1	8	1	1275	0.018	1.76	1	140.8	6.1	1	3	0	15.72	21.8298	22.0944	22.9515	22.9716	24.3476	22.3935
	0.445345	0.945005	Pf07767	68077	Gltscr2;Nop53	ENSMUSG00000041560.12	Color2 [DarkGray]	1	4		7		cell organization and biogenesis;metabolic process;regulation of biological process;response to stimulus;transport	cytosol;nucleus	protein binding;RNA binding		Herpes simplex infection		1	1	1	484	0.04	1.395	2	55.8	10.35	1	1	0	0	17.1992	16.6796	18.0119	18.882	19.2398	16.6039
	0.663715	0.944364	Pf13499	12321	Calu	ENSMUSG00000029767.16	Color2 [DarkGray]	1	4		6			endoplasmic reticulum;extracellular;Golgi;membrane;organelle lumen	enzyme regulator activity;metal ion binding;protein binding	Post-translational protein phosphorylation;Regulation of Insulin-like Growth Factor (IGF) transport and uptake by Insulin-like Growth Factor Binding Proteins (IGFBPs)			3	14	3	315	0	12.77	10	37	4.67	3	4	0	33.85	20.7146	20.7899	21.5064	21.6005	23.1045	21.1389
	0.652407	0.943218	Pf00044, Pf02800	14433;100042025;100042746	Gapdh;Gm20899;LOC100042025;Gapdh-ps15;Gm12033	ENSMUSG00000057666.18	Color2 [DarkGray]	1	4		11;6;Y		cell death;cell organization and biogenesis;defense response;development;metabolic process;regulation of biological process;response to stimulus	cytoplasm;cytoskeleton;cytosol;membrane;mitochondrion;nucleus	catalytic activity;enzyme regulator activity;nucleotide binding;protein binding		Alzheimer's disease;Biosynthesis of amino acids;Carbon metabolism;Glycolysis / Gluconeogenesis;HIF-1 signaling pathway;Metabolic pathways	Glycolysis and Gluconeogenesis	25	573	25	333	0	412.647	76	35.8	8.25	25	7	0	1883.87	28.8185	28.844	28.7917	29.686	30.9293	28.6686
	0.474253	0.941093	Pf00400	545085	Wdr70		Color2 [DarkGray]	1	4		15				protein binding				1	5	1	657	0.002	3.105	2	73.1	5.97	1	0	0	2.18	18.032	17.2273	17.6543	19.243	19.5616	16.9322
	1.02508	0.940711	Pf03297	75617	Rps25	ENSMUSG00000009927.9	Color2 [DarkGray]	1	4		9		cell organization and biogenesis	nucleus;ribosome	RNA binding;structural molecule activity	Formation of a pool of free 40S subunits;Formation of the ternary complex, and subsequently, the 43S complex;GTP hydrolysis and joining of the 60S ribosomal subunit;L13a-mediated translational silencing of Ceruloplasmin expression;Nonsense Mediated Decay	Ribosome	Cytoplasmic Ribosomal Proteins	6	74	6	125	0	25.138	31	13.7	10.11	6	18	0	192.78	26.1309	25.9734	26.7851	27.2188	27.8558	26.637
	0.801609	0.939923	Pf00118	12461	Cct2	ENSMUSG00000034024.8	Color2 [DarkGray]	1	4		10		cell organization and biogenesis;metabolic process;regulation of biological process;transport	cytoplasm;cytosol	nucleotide binding;protein binding	Association of TriC/CCT with target proteins during biosynthesis;Cooperation of PDCL (PhLP1) and TRiC/CCT in G-protein beta folding;Neutrophil degranulation			16	73	16	535	0	84.418	43	57.4	6.4	16	8	0	220.45	23.6179	23.7718	24.1784	24.9222	25.6191	23.8466
	0.567103	0.939611	Pf00176, Pf00271, Pf11496	15201	Hells	ENSMUSG00000025001.11	Color2 [DarkGray]	1	4		19		cell differentiation;cell division;cell organization and biogenesis;cell proliferation;development;metabolic process;regulation of biological process	nucleus	catalytic activity;nucleotide binding;protein binding			Apoptosis;PluriNetWork	12	61	12	821	0	56.102	17	95.1	8	12	2	0	119.22	22.1593	22.763	22.5374	23.6723	24.5228	22.0834
	0.666731	0.937956	Pf00623, Pf04983, Pf04990, Pf04992, Pf04997, Pf04998, Pf05000	20020	Polr2a	ENSMUSG00000005198.15	Color2 [DarkGray]	1	4		11		metabolic process;regulation of biological process;response to stimulus	cytoplasm;nucleus	catalytic activity;DNA binding;metal ion binding;protein binding;RNA binding	Dual incision in TC-NER;FGFR2 alternative splicing;Formation of RNA Pol II elongation complex;Formation of TC-NER Pre-Incision Complex;Formation of the Early Elongation Complex;Gap-filling DNA repair synthesis and ligation in TC-NER;mRNA Capping;mRNA Spli	Epstein-Barr virus infection;Herpes simplex infection;Huntington's disease;Metabolic pathways;Purine metabolism;Pyrimidine metabolism;RNA polymerase	Estrogen signaling;Eukaryotic Transcription Initiation;mRNA processing;Purine metabolism	14	48	14	1970	0	52.123	9	217	7.37	14	45	0	70.42	22.3172	21.766	22.6185	23.1877	24.1807	22.1473
	1.05557	0.936156	Pf00400, Pf04762	12237	Bub3	ENSMUSG00000066979.6	Color2 [DarkGray]	1	4		7		cell division;cell organization and biogenesis;metabolic process;regulation of biological process	chromosome;nucleus	protein binding	Amplification of signal from unattached kinetochores via a MAD2 inhibitory signal;APC-Cdc20 mediated degradation of Nek2A;Cdc20:Phospho-APC/C mediated degradation of Cyclin A;Inactivation of APC/C via direct inhibition of the APC/C complex;Resolution o	Cell cycle;HTLV-I infection		1	3	1	326	0.002	3.249	4	36.9	6.84	1	28	0	4.06	19.641	18.8428	19.2382	20.3854	20.6461	19.4989
	0.678702	0.934151	Pf15293	68564	Nufip2	ENSMUSG00000037857.16	Color2 [DarkGray]	1	4		11			cytoplasm;cytosol;membrane;nucleus;ribosome	RNA binding				5	35	5	692	0	23.165	9	75.6	8.7	5	0	0	66.71	20.4419	20.5357	21.1751	21.6102	22.6789	20.6661
	0.749038	0.934125	Pf00240, Pf00443, Pf06337, Pf13423	170707	Usp48		Color2 [DarkGray]	1	4		4		metabolic process	cytoplasm;cytosol;membrane;mitochondrion;nucleus	catalytic activity;protein binding				7	36	7	1053	0	21.464	8	120.6	6.25	7	0	0	40.15	21.1638	20.8124	21.3796	21.8787	23.0775	21.202
	0.477116	0.933009	Pf00079	20701	Serpina1b	ENSMUSG00000071178.11	Color2 [DarkGray]	1	4		12		defense response;metabolic process;regulation of biological process;response to stimulus	endoplasmic reticulum;extracellular;Golgi	enzyme regulator activity;protein binding	Cargo concentration in the ER;COPII (Coat Protein 2) Mediated Vesicle Transport;Neutrophil degranulation;Platelet degranulation;Post-translational protein phosphorylation;Regulation of Insulin-like Growth Factor (IGF) transport and uptake by Insulin-like	Complement and coagulation cascades		8	117	2	413	0	70.584	26	45.9	5.54	8	19	1	360.19	22.3589	19.8808	20.9748	21.5111	21.5909	22.9114
	0.877991	0.930237	Pf00307, Pf00681, Pf03501, Pf07812, Pf11971	18810	Plec	ENSMUSG00000022565.15	Color2 [DarkGray]	1	4		15		cell organization and biogenesis;response to stimulus	cytoplasm;cytoskeleton;cytosol;membrane	protein binding;RNA binding;structural molecule activity	Assembly of collagen fibrils and other multimeric structures;Caspase-mediated cleavage of cytoskeletal proteins;Type I hemidesmosome assembly		Alpha6-Beta4 Integrin Signaling Pathway;EGFR1 Signaling Pathway	23	70	23	4691	0	79.639	7	533.9	5.96	23	13	0	105.36	22.299	22.9463	23.8944	23.9546	24.281	23.6947
	0.550387	0.927993	Pf00180	269951	Idh2	ENSMUSG00000030541.16	Color2 [DarkGray]	1	4		7		metabolic process;regulation of biological process	cytosol;membrane;mitochondrion	catalytic activity;metal ion binding;nucleotide binding	Citric acid cycle (TCA cycle);Transcriptional activation of mitochondrial biogenesis	2-Oxocarboxylic acid metabolism;Biosynthesis of amino acids;Carbon metabolism;Citrate cycle (TCA cycle);Glutathione metabolism;Metabolic pathways;Peroxisome	TCA Cycle	18	83	17	452	0	64.261	47	50.9	8.69	18	15	1	135.04	24.1247	22.0121	23.7951	24.5797	24.6082	23.528
	0.728595	0.926802	Pf03931	67923;102642819	Tceb1;Eloc;LOC101056616;LOC102642819	ENSMUSG00000079658.9	Color2 [DarkGray]	1	4		1;2		metabolic process;regulation of biological process	nucleus	catalytic activity;protein binding	Formation of RNA Pol II elongation complex;Interleukin-7 signaling;Neddylation;Oxygen-dependent proline hydroxylation of Hypoxia-inducible Factor Alpha;RNA Polymerase II Pre-transcription Events;TP53 Regulates Transcription of DNA Repair Genes	HIF-1 signaling pathway;Pathways in cancer;Renal cell carcinoma;Ubiquitin mediated proteolysis		1	13	1	112	0	7.52	13	12.5	4.78	1	24	0	17.02	19.5879	19.1504	19.6974	20.303	21.419	19.4941
	0.869025	0.92669	Pf00076, Pf08075, Pf13893, Pf14259	71514	Sfpq	ENSMUSG00000028820.13	Color2 [DarkGray]	1	4		4		cell organization and biogenesis;defense response;metabolic process;regulation of biological process;response to stimulus	chromosome;cytoplasm;nucleus	DNA binding;protein binding;RNA binding	PTK6 Regulates Proteins Involved in RNA Processing		mRNA processing	15	90	15	699	0	74.012	26	75.4	9.44	15	5	0	192.71	23.6887	23.7668	24.0071	24.5568	25.6698	24.016
	0.687812	0.926476	Pf10147	102060	Gadd45gip1	ENSMUSG00000033751.5	Color2 [DarkGray]	1	4		8		regulation of biological process	mitochondrion;nucleus;ribosome	protein binding	Mitochondrial translation elongation;Mitochondrial translation termination		PluriNetWork	1	1	1	222	0.037	1.431	4	25.8	10.27	1	6	0	0	16.9099	17.3702	17.6537	18.1543	19.27	17.289
	0.346228	0.92581	Pf07814	218914	Wapal;Wapl	ENSMUSG00000041408.16	Color2 [DarkGray]	1	4		14		cell division;cell organization and biogenesis;regulation of biological process;response to stimulus	chromosome;cytoplasm;nucleus		Cohesin Loading onto Chromatin;Establishment of Sister Chromatid Cohesion;Resolution of Sister Chromatid Cohesion;Separation of Sister Chromatids			2	4	2	1200	0.001	5.055	2	134	5.41	2	12	0	3.95	18.4282	17.5264	20.3042	18.958	21.1742	18.904
	0.613102	0.924616	Pf06424, Pf13414, Pf14559	68879	Prpf6	ENSMUSG00000002455.14	Color2 [DarkGray]	1	4		2		cell organization and biogenesis;metabolic process;regulation of biological process	membrane;nucleus;spliceosomal complex	protein binding;RNA binding	mRNA Splicing - Major Pathway;mRNA Splicing - Minor Pathway	Spliceosome	mRNA processing	4	25	4	941	0	18.004	5	106.7	8.09	4	7	0	36.33	20.5878	20.9716	21.4763	21.4656	23.1768	21.1671
	0.637795	0.921059	Pf01979, Pf07969, Pf13147, Pf13594	12934	Dpysl2	ENSMUSG00000022048.8	Color2 [DarkGray]	1	4		14		cell differentiation;cell organization and biogenesis;cellular component movement;development;regulation of biological process;response to stimulus;transport	cytoplasm;cytoskeleton;cytosol;membrane;mitochondrion	catalytic activity;protein binding	CRMPs in Sema3A signaling;Recycling pathway of L1	Axon guidance	PluriNetWork	1	2	1	572	0.002	3.086	2	62.2	6.38	1	8	0	4.4	17.1974	17.0264	17.819	17.61	19.4775	17.7185
	0.412531	0.915498	Pf00622, Pf02037, Pf13671	68693	Hnrnpul2	ENSMUSG00000071659.3	Color2 [DarkGray]	1	4		19			membrane;nucleus	protein binding;RNA binding				12	66	12	745	0	36.117	15	84.9	4.89	12	0	0	98.96	23.4921	21.5614	23.7307	24.4534	24.5266	22.5507
	0.740602	0.912599	Pf07890	67223	Rrp15	ENSMUSG00000001305.5	Color2 [DarkGray]	1	4		1		metabolic process						1	2	1	281	0.026	1.615	2	31	8.76	1	0	0	0	18.1228	17.2506	18.6474	19.0383	19.5311	18.1893
	0.828735	0.907941	Pf01399, Pf10602	66413	Psmd6	ENSMUSG00000021737.3	Color2 [DarkGray]	1	4		14		metabolic process;regulation of biological process	proteasome	enzyme regulator activity;protein binding	ABC-family proteins mediated transport;Activation of NF-kappaB in B cells;Antigen processing: Ubiquitination & Proteasome degradation;APC/C:Cdc20 mediated degradation of Securin;APC/C:Cdh1 mediated degradation of Cdc20 and other APC/C:Cdh1 targeted protei	Epstein-Barr virus infection;Proteasome	Proteasome Degradation;TNF-alpha NF-kB Signaling Pathway	2	5	2	389	0.001	5.83	5	45.5	5.52	2	130	0	6.35	19.1837	18.0492	18.4675	19.5066	20.1251	18.7925
	0.309141	0.907725	Pf10034	244745	Dpy19l1	ENSMUSG00000043067.15	Color2 [DarkGray]	1	4		9		metabolic process	membrane	catalytic activity				2	5	2	746	0.001	4.438	2	84.1	9.16	2	0	0	9.56	20.5495	17.7003	20.14	21.399	18.7899	20.924
	0.530896	0.907137	Pf02290	20813;102642637	Srp14;LOC100504988;LOC102642637	ENSMUSG00000009549.14	Color2 [DarkGray]	1	4		2		cell organization and biogenesis;response to stimulus;transport	cytoplasm;nucleus	RNA binding	Neutrophil degranulation;SRP-dependent cotranslational protein targeting to membrane;Translation	Protein export	mRNA processing	1	7	1	110	0.002	3.643	11	12.5	10.17	1	8	0	10.97	18.5471	17.9052	19.9976	19.9252	20.344	18.9021
	1.30477	0.905538	Pf00117, Pf00733, Pf00958, Pf01171, Pf02540, Pf03054, Pf06508, Pf07722	229363	Gmps	ENSMUSG00000027823.9	Color2 [DarkGray]	1	4		3		metabolic process	cytoplasm;cytosol	catalytic activity;nucleotide binding	Purine ribonucleoside monophosphate biosynthesis	Drug metabolism - other enzymes;Metabolic pathways;Purine metabolism	Purine metabolism	2	10	2	693	0	7.575	3	76.7	6.73	2	8	0	20.28	19.056	18.796	19.3113	20.2312	20.2666	19.382
	0.784598	0.904469	Pf00763, Pf01268, Pf02882	270685	Mthfd1l	ENSMUSG00000040675.17	Color2 [DarkGray]	1	4		10		metabolic process	membrane;mitochondrion	catalytic activity;nucleotide binding;protein binding	Metabolism of folate and pterines	Metabolic pathways;One carbon pool by folate	One Carbon Metabolism	14	63	12	977	0	52.891	17	105.7	7.02	14	7	0	136.48	23.6069	22.5475	24.107	24.752	24.39	23.8329
	0.525881	0.903545	Pf00253	64659	Mrps14	ENSMUSG00000058267.13	Color2 [DarkGray]	1	4		1		metabolic process	mitochondrion;ribosome	protein binding;RNA binding;structural molecule activity	Mitochondrial translation elongation;Mitochondrial translation termination	Ribosome		2	6	2	128	0	6.935	19	14.9	11.39	2	6	0	4.49	18.2768	17.6917	18.4791	18.993	20.3251	17.8401
	0.461175	0.903534	Pf05347, Pf13232, Pf13233	67130	Ndufa6	ENSMUSG00000022450.5	Color2 [DarkGray]	1	4		15		metabolic process;response to stimulus;transport	membrane;mitochondrion		Complex I biogenesis	Alzheimer's disease;Huntington's disease;Metabolic pathways;Non-alcoholic fatty liver disease (NAFLD);Oxidative phosphorylation;Parkinson's disease	Electron Transport Chain;Oxidative phosphorylation	1	1	1	131	0.003	2.662	8	15.3	10.11	1	13	0	0	17.1124	17.5996	17.9916	17.5553	20.0805	17.7784
	0.804022	0.903221	Pf02779, Pf02780	68263	Pdhb	ENSMUSG00000021748.8	Color2 [DarkGray]	1	4		14		metabolic process	mitochondrion;nucleus;organelle lumen	catalytic activity	Glyoxylate metabolism and glycine degradation;Regulation of pyruvate dehydrogenase (PDH) complex;Signaling by Retinoic Acid	Carbon metabolism;Central carbon metabolism in cancer;Citrate cycle (TCA cycle);Glucagon signaling pathway;Glycolysis / Gluconeogenesis;HIF-1 signaling pathway;Metabolic pathways;Pyruvate metabolism	Glycolysis and Gluconeogenesis;TCA Cycle	4	11	4	359	0	14.441	13	38.9	6.87	4	20	0	26.1	22.6326	21.9325	22.7362	23.3691	24.1067	22.5352
	0.804324	0.900764	Pf00334	18102	Nme1	ENSMUSG00000037601.11	Color2 [DarkGray]	1	4		11		cell differentiation;cellular homeostasis;metabolic process;regulation of biological process;response to stimulus;transport	cytoplasm;cytosol;membrane;mitochondrion;nucleus	catalytic activity;DNA binding;metal ion binding;nucleotide binding;protein binding;RNA binding	Interconversion of nucleotide di- and triphosphates	Metabolic pathways;Purine metabolism;Pyrimidine metabolism	Purine metabolism	3	13	1	152	0	8.3	20	17.2	7.37	3	7	2	16.07	20.9062	20.0512	20.6562	21.3199	22.273	20.7231
	0.869205	0.900551	Pf03178, Pf10433	101943	Sf3b3	ENSMUSG00000033732.10	Color2 [DarkGray]	1	4		8		metabolic process;regulation of biological process	nucleus;spliceosomal complex	protein binding;RNA binding	mRNA Splicing - Major Pathway;mRNA Splicing - Minor Pathway	Spliceosome	mRNA processing	2	11	2	1217	0.001	6.068	2	135.5	5.26	2	7	0	7.3	20.103	19.2255	19.7668	20.6294	21.2913	19.8763
	0.638454	0.898896	Pf00536, Pf06467, Pf07647	13619	Phc1		Color2 [DarkGray]	1	4		6		cell organization and biogenesis;development;metabolic process;response to stimulus	nucleus	DNA binding;metal ion binding;protein binding			PluriNetWork	2	4	2	1012	0.001	5.472	3	106.3	9.07	2	1	0	1.61	18.4897	17.1217	18.5697	19.1092	19.6129	18.1557
	0.717209	0.897713	Pf00035, Pf00397	94223	Dgcr8	ENSMUSG00000022718.11;ENSMUSG00000106687.4	Color2 [DarkGray]	1	4		16;CHR_MG3833_MG4220_PATCH		metabolic process;regulation of biological process	cytoplasm;nucleus	catalytic activity;metal ion binding;protein binding;RNA binding				1	5	1	773	0.011	1.949	1	86.3	6.06	1	0	0	0	17.1486	16.9963	18.2412	18.5577	18.962	17.5595
	0.439012	0.895728	Pf00229, Pf00386, Pf01391	12262	C1qc	ENSMUSG00000036896.5	Color2 [DarkGray]	1	4		4		defense response;metabolic process;regulation of biological process;response to stimulus	extracellular;membrane	protein binding	Classical antibody-mediated complement activation;Regulation of Complement cascade	Chagas disease (American trypanosomiasis);Complement and coagulation cascades;Pertussis;Prion diseases;Staphylococcus aureus infection;Systemic lupus erythematosus	Complement Activation, Classical Pathway;Complement and Coagulation Cascades;Microglia Pathogen Phagocytosis Pathway;Oxidative Damage;TYROBP Causal Network	3	20	3	246	0	13.694	16	26	8.54	3	18	0	41.8	22.6955	20.236	21.5106	23.3976	21.8163	21.9154
[truncated: 794 more rows]

## Sheet: Abundances MPP81-729
Supplementary Data 2: Abundances abundances obtained from LC-MS/MS of FLAG pull-downs of MPP81-729 in Mpp8mAID;OsTIR1 cells
[truncated: 1,630 more rows]

## Sheet: Abundances MPP8112-858
Supplementary Data 2: Abundances abundances obtained from LC-MS/MS of FLAG pull-downs of MPP8112-858 in Mpp8mAID;OsTIR1 cells
[truncated: 1,630 more rows]

## Sheet: Abundances TasorFlag 
Supplementary Data 2: Abundances abundances obtained from LC-MS/MS of FLAG pull-downs in TasorFlag2 mESCs.
[truncated: 1,383 more rows]
