# Supplementary material for: MPP8 is essential for sustaining self-renewal of ground-state pluripotent stem cells
Source: Nat Commun. 2021 May 24;12:3034. doi: 10.1038/s41467-021-23308-4 (PMC8144423; doi:10.1038/s41467-021-23308-4)
Supplement: Supplementary file 8 — Supplmentary Data 4 [file 41467_2021_23308_MOESM8_ESM.xlsx]

## Sheet: Sheet1
PeakID (cmd=annotatePeaks.pl /data/helin/Iris/ProcessedData/ChIP_H3K9me3_2020-01-13/average_plots/woheader_MPP8ChIPseq_peaks_epic2.bed mm10)	Chr	Start	End	Strand	Peak Score	Focus Ratio/Region Size	Annotation	Distance to TSS	Nearest PromoterID	Entrez ID	Nearest Unigene	Nearest Refseq	Nearest Ensembl	Gene Name	Gene Alias	Gene Description	Gene Type
epic_12.717602934316185	chrX	103480801	103491999	+	12.7176	NA	Intergenic	-3167	NR_001463	213742	Mm.274770	NR_001463	ENSMUSG00000086503	Xist	A430022B11|AI314753	inactive X specific transcripts	ncRNA
epic_8.290218041408721	chr7	41167801	41169199	+	8.29022	NA	Intergenic	-78657	NR_131068	77001	Mm.489049	NR_131068	ENSMUSG00000108490	1700110I07Rik	Gm44522	RIKEN cDNA 1700110I07 gene	ncRNA
epic_8.087072032537687	chr2	80809201	80810199	+	8.08707	NA	Intergenic	170436	NM_001190179	69482	Mm.29200	NM_027091	ENSMUSG00000026999	Nup35	2310006I24Rik|35kDa|5330402E05Rik|MP44|NO44	nucleoporin 35	protein-coding
epic_7.77973199523245	chr15	34804001	34812599	+	7.77973	NA	Intergenic	-29055	NM_181317	16539	Mm.71045	NM_181317	ENSMUSG00000050963	Kcns2	E130006J24Rik|Kv9.2	K+ voltage-gated channel, subfamily S, 2	protein-coding
epic_7.500216553666454	chr13	78962201	78965799	+	7.50022	NA	Intergenic	-765127	NM_010151	13865	Mm.439653	NM_010151	ENSMUSG00000069171	Nr2f1	COUP-TF1|COUP-TFI|COUPTFA|EAR-3|EAR3|Erbal3|SVP44|Tcfcoup1	nuclear receptor subfamily 2, group F, member 1	protein-coding
epic_6.860810285367543	chr4	26290601	26295999	+	6.86081	NA	Intergenic	53352	NM_172865	242362	Mm.245602	NM_172865	ENSMUSG00000040520	Manea	4932703L02Rik	mannosidase, endo-alpha	protein-coding
epic_6.69027218483329	chr11	93327001	93330399	+	6.69027	NA	intron (NM_001361707, intron 4 of 9)	229410	NM_028296	72605	Mm.342160	NM_028296	ENSMUSG00000056158	Car10	2700029L05Rik|BB085816|Ca10	carbonic anhydrase 10	protein-coding
epic_6.662209375609985	chr2	21990601	21996599	+	6.66221	NA	Intergenic	-233903	NM_148413	667663	Mm.330033	NM_148413	ENSMUSG00000025716	Myo3a	9030416P08Rik	myosin IIIA	protein-coding
epic_6.571558250090768	chr8	43282201	43301199	+	6.57156	NA	Intergenic	15309	NM_009556	22702	Mm.285848	NM_009556	ENSMUSG00000051176	Zfp42	Rex-1|Rex1|Zfp-42	zinc finger protein 42	protein-coding
epic_6.542985138501591	chr5	36245801	36248399	+	6.54299	NA	intron (NM_030889, intron 1 of 26)	43079	NM_175249	76943	Mm.44242	NM_175249	ENSMUSG00000043430	Psapl1	2310020A21Rik	prosaposin-like 1	protein-coding
epic_6.441058532884624	chr2	22079001	22081799	+	6.44106	NA	Intergenic	-147103	NM_148413	667663	Mm.330033	NM_148413	ENSMUSG00000025716	Myo3a	9030416P08Rik	myosin IIIA	protein-coding
epic_6.289664419874402	chr5	36240401	36242799	+	6.28966	NA	intron (NM_030889, intron 1 of 26)	37579	NM_175249	76943	Mm.44242	NM_175249	ENSMUSG00000043430	Psapl1	2310020A21Rik	prosaposin-like 1	protein-coding
epic_6.118440301270573	chr19	56508801	56519599	+	6.11844	NA	Intergenic	33922	NM_001360437	55947	Mm.2805	NM_018831	ENSMUSG00000025077	Dclre1a	2810043H12Rik|AU022226|Pso2|Smn1a|Snm1|mKIAA0086	DNA cross-link repair 1A	protein-coding
epic_6.115939235607156	chr4	31784601	31790399	+	6.11594	NA	Intergenic	-176607	NM_009316	26409	Mm.258589	NM_009316	ENSMUSG00000028284	Map3k7	B430101B05|C87327|Tak1	mitogen-activated protein kinase kinase kinase 7	protein-coding
epic_5.9123573470432556	chr4	16449801	16459599	+	5.91236	NA	Intergenic	290590	NR_045765	100415915	Mm.387180	NR_045765	ENSMUSG00000085112	A530072M11Rik	-	RIKEN cDNA gene A530072M11	ncRNA
epic_5.838649888735972	chr2	52122201	52135799	+	5.83865	NA	Intergenic	56163	NM_175238	51869	Mm.254530	NM_175238	ENSMUSG00000036202	Rif1	5730435J01Rik|6530403D07Rik|AU016181|AW549474|D2Ertd145e	replication timing regulatory factor 1	protein-coding
epic_5.4062544373649235	chr7	143210201	143252199	+	5.40625	NA	non-coding (NR_001461, exon 1 of 1)	65347	NR_001461	63830	Mm.356096	NR_001461	ENSMUSG00000101609	Kcnq1ot1	Kvlqt1-as|Lit1|Tssc8	KCNQ1 overlapping transcript 1	ncRNA
epic_5.366823418971416	chr3	91101401	91118999	+	5.36682	NA	Intergenic	-19395	NM_001101461	229550	Mm.98335	NM_001101461	ENSMUSG00000091175	9130204L05Rik	Gm127	RIKEN cDNA 9130204L05 gene	protein-coding
epic_5.311527523337643	chr4	83072201	83078399	+	5.31153	NA	Intergenic	-23134	NM_001198811	329872	Mm.242337	NM_177863	ENSMUSG00000059049	Frem1	BC037594|D430009N09|D630008K06|crf11|eye<m02Jus>|eyes2|heb|qbrick	Fras1 related extracellular matrix protein 1	protein-coding
epic_5.28110068133494	chr5	8697601	8705399	+	5.2811	NA	intron (NM_011076, intron 11 of 29)	-78548	NM_198620	242819	Mm.332192	NM_198620	ENSMUSG00000040570	Rundc3b	Gm440	RUN domain containing 3B	protein-coding
epic_5.232811315171444	chrX	169981201	169982199	+	5.23281	NA	intron (NM_001290504, intron 4 of 9)	-2783	NR_029457	654820	Mm.34441	NM_001039559	ENSMUSG00000072844	G530011O06Rik	-	RIKEN cDNA G530011O06 gene	ncRNA
epic_5.2318871167759715	chr13	23692201	23693399	+	5.23189	NA	TTS (NM_023422)	-3011	NM_010377	107970	Mm.8048	NM_010377	ENSMUSG00000036211	Hist1h1t	H1.6|H1ft|H1t	histone cluster 1, H1t	protein-coding
epic_5.108695671561139	chr4	103562201	103566799	+	5.1087	NA	Intergenic	-55000	NM_001369048	13131	Mm.289682	NM_010014	ENSMUSG00000028519	Dab1	AI956902|C630028C02Rik|scm|scr|scrambler|yot	disabled 1	protein-coding
epic_5.06783115508644	chr8	71932001	71938999	+	5.06783	NA	TTS (NM_133358)	12675	NM_133358	170938	Mm.480419	NM_133358	ENSMUSG00000066880	Zfp617	Zfps11-6	zinc finger protein 617	protein-coding
epic_5.04763556393292	chr6	107877801	107882399	+	5.04764	NA	Intergenic	-184945	NM_001276356	74729	Mm.56539	NM_178391	ENSMUSG00000034639	Setmar	5830404F24Rik|Etet2	SET domain without mariner transposase fusion	protein-coding
epic_4.9369967364356295	chr2	80800401	80808399	+	4.937	NA	Intergenic	165136	NM_001190179	69482	Mm.29200	NM_027091	ENSMUSG00000026999	Nup35	2310006I24Rik|35kDa|5330402E05Rik|MP44|NO44	nucleoporin 35	protein-coding
epic_4.933963917027552	chr13	81063801	81066599	+	4.93396	NA	intron (NR_015587, intron 1 of 1)	101126	NR_015587	319983	Mm.343027	NR_015587	ENSMUSG00000097098	9330111N05Rik	-	RIKEN cDNA 9330111N05 gene	ncRNA
epic_4.918832152816672	chr5	9171601	9175599	+	4.91883	NA	Intergenic	-11824	NR_152861	23857	Mm.22480	NM_011806	ENSMUSG00000042508	Dmtf1	Dimp|Dmp1	cyclin D binding myb-like transcription factor 1	protein-coding
epic_4.673320727897849	chr12	51223201	51230199	+	4.67332	NA	Intergenic	-121530	NM_001167964	217558	Mm.253264	NM_001015099	ENSMUSG00000035293	G2e3	6030408C04Rik|9030416F18|AW046379|D930034K21Rik|mKIAA1333	G2/M-phase specific E3 ubiquitin ligase	protein-coding
epic_4.673133570479831	chrX	150151201	150163599	+	4.67313	NA	Intergenic	155964	NM_001101501	333588	Mm.159296	NM_001101501		Gm15104	-	predicted gene 15104	protein-coding
epic_4.64056817974478	chr9	93009401	93013399	+	4.64057	NA	Intergenic	-5667	NR_040756	78349	Mm.52612	NR_040756	ENSMUSG00000100294	1700034K08Rik	-	RIKEN cDNA 1700034K08 gene	ncRNA
epic_4.636628817962315	chr11	120338801	120351799	+	4.63663	NA	TTS (NM_001313923)	2113	NR_105900	102465564		NR_105900	ENSMUSG00000098955	Mir6935	Gm27344|mmu-mir-6935	microRNA 6935	ncRNA
epic_4.626999266938509	chr8	98834601	98838599	+	4.627	NA	Intergenic	-175287	NR_110579	100873092	Mm.414599	NR_110579	ENSMUSG00000089819	Gm15679	-	predicted gene 15679	ncRNA
epic_4.607399726218339	chr7	42570601	42587599	+	4.6074	NA	TTS (NM_001362112)	13445	NM_001362112	637776		NM_001362112		Zfp977	EG637776|Gm7221	zinc finger protein 977	protein-coding
epic_4.5356283749997015	chr7	127230801	127244199	+	4.53563	NA	3' UTR (NM_001360912, exon 2 of 2)	-4370	NR_030674	100043580	Mm.482209	NR_030674	ENSMUSG00000000486	Gm4532	-	predicted gene 4532	ncRNA
epic_4.5203863806035205	chr7	114258601	114267199	+	4.52039	NA	Intergenic	-8220	NM_033370	70349	Mm.277024	NM_033370	ENSMUSG00000030754	Copb1	2610019B04Rik	coatomer protein complex, subunit beta 1	protein-coding
epic_4.481519910648486	chr2	52136801	52148999	+	4.48152	NA	intron (NM_010889, intron 156 of 156)	70063	NM_175238	51869	Mm.254530	NM_175238	ENSMUSG00000036202	Rif1	5730435J01Rik|6530403D07Rik|AU016181|AW549474|D2Ertd145e	replication timing regulatory factor 1	protein-coding
epic_4.468571790111703	chr2	135645801	135660199	+	4.46857	NA	Intergenic	-6547	NM_001355155	18798	Mm.38009	NM_013829	ENSMUSG00000039943	Plcb4	A930039J07Rik|AI854601|C230058B11Rik	phospholipase C, beta 4	protein-coding
epic_4.25607086834331	chr12	116058201	116071199	+	4.25607	NA	Intergenic	-13026	NM_009511	22355	Mm.395245	NM_009511	ENSMUSG00000011171	Vipr2	VPAC2|VPAC2R|Vip2	vasoactive intestinal peptide receptor 2	protein-coding
epic_4.24895152838714	chr10	27815401	27824199	+	4.24895	NA	Intergenic	-202858	NM_008481	16773	Mm.256087	NM_008481	ENSMUSG00000019899	Lama2	5830440B04|dy|mKIAA4087|mer|merosin	laminin, alpha 2	protein-coding
epic_4.224890493945863	chrX	169969801	169980399	+	4.22489	NA	TTS (NR_029457)	3817	NR_029457	654820	Mm.34441	NM_001039559	ENSMUSG00000072844	G530011O06Rik	-	RIKEN cDNA G530011O06 gene	ncRNA
epic_4.222224690731485	chr17	23813001	23831799	+	4.22222	NA	promoter-TSS (NR_039586)	-891	NR_039586	100628593		NR_039586	ENSMUSG00000092981	Mir5125	mmu-mir-5125|mu-mir-5125	microRNA 5125	ncRNA
epic_4.149558949873125	chr7	41156401	41166399	+	4.14956	NA	Intergenic	-71557	NR_131068	77001	Mm.489049	NR_131068	ENSMUSG00000108490	1700110I07Rik	Gm44522	RIKEN cDNA 1700110I07 gene	ncRNA
epic_4.113059208688605	chr17	21909001	21929199	+	4.11306	NA	Intergenic	-9174	NM_001256493	70081	Mm.245648	NM_001256493	ENSMUSG00000078546	Zfp995	2210404O09Rik	zinc finger protein 995	protein-coding
epic_4.041556551341811	chr10	82002401	82021199	+	4.04156	NA	Intergenic	-36323	NM_001319203	408062	Mm.391409	NM_001024626	ENSMUSG00000061371	Zfp873	-	zinc finger protein 873	protein-coding
epic_3.980214423172911	chrX	60066601	60077199	+	3.98021	NA	intron (NM_001358999, intron 18 of 23)	72436	NM_001305797	14071	Mm.391283	NM_007979	ENSMUSG00000031138	F9	AW111646|Cf-9|Cf9	coagulation factor IX	protein-coding
epic_3.9404122789411824	chr11	101607201	101615599	+	3.94041	NA	intron (NM_001256318, intron 2 of 2)	700	NM_001256318	666331	Mm.303457	NM_001256318		LOC666331	-	uncharacterized LOC666331	protein-coding
epic_3.9385367852339273	chr14	55055601	55066799	+	3.93854	NA	TTS (NM_001039198)	-11891	NR_004444	432855	Mm.490799	NR_004444		Zfhx2os	Zfhx2as	zinc finger homeobox 2, opposite strand	ncRNA
epic_3.9038947776800326	chr3	58595401	58607799	+	3.90389	NA	Intergenic	24964	NM_001040396	69227	Mm.270950	NM_001040396	ENSMUSG00000075700	Selenot	2810407C02Rik|5730408P04Rik|Selt	selenoprotein T	protein-coding
epic_3.8973182280436705	chr2	160621201	160658799	+	3.89732	NA	Intergenic	-5897	NM_009408	21969	Mm.217233	NM_009408	ENSMUSG00000070544	Top1	AI467334|D130064I21Rik|Top-1	topoisomerase (DNA) I	protein-coding
epic_3.8488065805757903	chr5	23847401	23861399	+	3.84881	NA	non-coding (NR_045042, exon 4 of 4)	2167	NR_028536	100217436		NR_028536		Snord93	Gm22397|MBII-336	small nucleolar RNA, C/D box 93	snoRNA
epic_3.725678611304257	chr10	27782201	27812799	+	3.72568	NA	Intergenic	-180558	NM_008481	16773	Mm.256087	NM_008481	ENSMUSG00000019899	Lama2	5830440B04|dy|mKIAA4087|mer|merosin	laminin, alpha 2	protein-coding
epic_3.7058004517782432	chr16	25516001	25533799	+	3.7058	NA	Intergenic	-158865	NM_001127259	22061	Mm.20894	NM_011641	ENSMUSG00000022510	Trp63	AI462811|Ket|P51/P63|P63|P73l|Tp63|Trp53rp1	transformation related protein 63	protein-coding
epic_3.6674832899236107	chr9	15305201	15322399	+	3.66748	NA	intron (NR_028401, intron 7 of 11)	1189	NR_106108	102465758		NR_106108	ENSMUSG00000105847	Gm25500	Mir7650|mmu-mir-7650	predicted gene, 25500	ncRNA
epic_3.655925941010452	chr1	8933201	8963399	+	3.65593	NA	intron (NM_027671, intron 3 of 20)	351577	NM_001290393	71096	Mm.336395	NM_027671	ENSMUSG00000025909	Sntg1	4933426D16Rik|G1SYN|SYN4	syntrophin, gamma 1	protein-coding
