# Supplementary material for: MPP8 is essential for sustaining self-renewal of ground-state pluripotent stem cells
Source: Nat Commun. 2021 May 24;12:3034. doi: 10.1038/s41467-021-23308-4 (PMC8144423; doi:10.1038/s41467-021-23308-4)
Supplement: Supplementary file 9 — Source Data [file 41467_2021_23308_MOESM9_ESM.xlsx]

## Sheet: Fig. 1e
Competition assay mESCs
Normalized Data (Dispayed)
	Day0	Day 3	Day 5	Day 7	Day 9	Day 11	Day 13	Day 15
MPP8 24	100	86.1444	69.6435	27.9697	25.6798	15.0791	11.9363	11.7723
MPP8 27	100	85.0302	60.697	26.8243	16.8776	12.2155	8.50791	8.6463
MPP8 30	100	90.4856	85.2696	75.7412	67.3855	57.1404	46.9788	35.7053
Nat10 155	100	63.487	32.6751	21.1846	17.9675	16.0581	14.5188	11.3921
NC 4	100	100	100	100	100	100	100	100
Pcna 16	100	20.2427	17.7917	15.6733	16.9103	14.7133	13.6869	15.8327
Raw data
	Day0	Day 3	Day 5	Day 7	Day 9	Day 11	Day 13	Day 15
MPP8 24	72.7	65	53.3	20.2	18.7	10.8	7.92	7.36
MPP8 27	69.8	61.6	44.6	18.6	11.8	8.4	5.42	5.19
MPP8 30	72.3	67.9	64.9	54.4	48.8	40.7	31	22.2
Nat10 155	68.9	45.4	23.7	14.5	12.4	10.9	9.13	6.75
NC 4	60.7	63	63.9	60.3	60.8	59.8	55.4	52.2
Pcna 16	61.4	12.9	11.5	9.56	10.4	8.9	7.67	8.36

## Sheet: Fig. 1f
Competition assay NSCs
Normalized Data (Dispayed)
	Day0	Day 4	Day 8	Day 12	Day 14
MPP8 24	100	101.048	106.836	96.5183	92.3756
MPP8 27	100	97.9168	108.219	95.2096	96.6663
MPP8 30	100	88.4374	85.1035	80.5766	81.282
Nat10 155	100	41.7127	8.69974	5.70822	4.08343
NC 4	100	100	100	100	100
Pcna 16	100	27.2445	15.1147	16.2612
Raw data
	Day0	Day 4	Day 8	Day 12	Day 14
MPP8 24	58.2	44.2	35	29.5	23.5
MPP8 27	56.8	41.8	34.6	28.4	24
MPP8 30	50.1	33.3	24	21.2	17.8
Nat10 155	43.7	13.7	2.14	1.31	0.78
NC 4	31.8	23.9	17.9	16.7	13.9
Pcna 16	31.5	6.45	2.68	2.69

## Sheet: Fig. 1g
Competition assay MEFs
Normalized Data (Dispayed)
	Day0	Day 3	Day 5	Day 7	Day 9	Day 11	Day 13	Day 15
MPP8 24	100	97.805	97.4469	91.0955	93.7496	92.5284	98.0667	105.451
MPP8 27	100	98.2774	103.654	103.503	107.863	113.451	120.512	133.18
MPP8 30	100	105.498	116.756	120.042	131.276	143.759	157.896	173.367
Nat10 155	100	62.306	8.13415	3.67995	2.73478	1.85908	1.17335	0.86587
NC 4	100	100	100	100	100	100	100	100
Pcna 16	100	16.707	11.1826	2.26551	1.48645	0.878312	2.51172	0.625458
Raw Data
	Day0	Day 3	Day 5	Day 7	Day 9	Day 11	Day 13	Day 15
MPP8 24	82.5	79.9	68.6	58.8	53.8	47.5	45.2	45.2
MPP8 27	85.7	83.4	75.8	69.4	64.3	60.5	57.7	59.3
MPP8 30	80.6	84.2	80.3	75.7	73.6	72.1	71.1	72.6
Nat10 155	77.8	48	5.4	2.24	1.48	0.9	0.51	0.35
NC 4	81.8	81	69.8	64	56.9	50.9	45.7	42.5
Pcna 16	67.7	11.2	6.46	1.2	0.7	0.37	0.95	0.22

## Sheet: Fig. 1h
Uncropped Western Blots
									Loading order
								Lane	1	2	3
								Cell line	mESC	NSC	MEF

## Sheet: Fig. 2b
Uncropped Western Blots
										Loading order
									Lane	1	2	3	4	5	6	7
									Cell line	Mpp8mAID			Mpp8mAID; OsTIR1			E14
									Treatment	untreated	1h IAA	2h IAA	untreated	1h IAA	2h IAA	untreated

## Sheet: Fig. 2c
Growth curve 2i/LIF (displayed)
	Mpp8mAID; OsTIR1		Mpp8mAID; OsTIR1+ IAA		Mpp8mAID		Mpp8mAID + IAA
	mean	s.d.	mean	s.d.	mean	s.d.	mean	s.d.
Day 0	300000	0	300000	0	300000	0	300000	0
Day 2	883333	38188.1	316667	62915.3	1000000	156125	850000	217945
Day 4	2382500	553275	100000	22535	6685417	760354	3108333	880617
Day 6	14361884	243702	86806	60177	37306944	7296290	13770833	2276857
Growth curve 2i/LIF (raw)
	Mpp8mAID; OsTIR1			Mpp8mAID; OsTIR1+ IAA			Mpp8mAID			Mpp8mAID + IAA
	Rep 1	Rep 2	Rep 3	Rep 1	Rep 2	Rep 3	Rep 1	Rep 2	Rep 3	Rep 1	Rep 2	Rep 3
Day 0	300000	300000	300000	300000	300000	300000	300000	300000	300000	300000	300000	300000
Day 2	925000	875000	850000	375000	250000	325000	825000	1125000	1050000	950000	600000	1000000
Day 4	2.62083e+06	1750000	2.77667e+06	93750	125000	81250	7.5625e+06	6281250	6212500	3.95833e+06	2200000	3.16667e+06
Day 6	1.4633e+07	1.42917e+07	1.4161e+07	156250	50000	54166.7	3.84427e+07	43968750	29509375	1.12153e+07	1.55833e+07	1.45139e+07

## Sheet: Fig. 2d
Growth curve serum/LIF (displayed)
	Mpp8mAID; OsTIR1		Mpp8mAID; OsTIR1+ IAA		Mpp8mAID		Mpp8mAID + IAA
	mean	s.d.	mean	s.d.	mean	s.d.	mean	s.d.
Day 0	300000	0	300000	0	300000	0	300000	0
Day 2	2.57667e+06	434463	2.04033e+06	150998	2250000	335876	2.89167e+06	539869
Day 4	2.00122e+07	1813342	1.39781e+07	2042452	2.24458e+07	4567307	2.7966e+07	5.45595e+06
Day 6	1.67887e+08	1.53991e+07	55870903	1.0286e+07	223549016	6.63276e+07	279097917	4.16943e+07
Growth curve serum/LIF (raw)
	Mpp8mAID; OsTIR1			Mpp8mAID; OsTIR1+ IAA			Mpp8mAID			Mpp8mAID + IAA
	Rep 1	Rep 2	Rep 3	Rep 1	Rep 2	Rep 3	Rep 1	Rep 2	Rep 3	Rep 1	Rep 2	Rep 3
Day 0	300000	300000	300000	300000	300000	300000	300000	300000	300000	300000	300000	300000
Day 2	2830000	2075000	2825000	2130000	2125000	1866000	2700000	2225000	1825000	2950000	2325000	3400000
Day 4	21932500	1.83292e+07	19775000	12425000	1.62917e+07	13217500	24750000	2.54021e+07	1.71854e+07	22862500	27318750	3.37167e+07
Day 6	1.84599e+08	1.5427e+08	1.64792e+08	6.73021e+07	5.29479e+07	4.73627e+07	299062500	1.96866e+08	1.74718e+08	3.04833e+08	245868750	2.86592e+08

## Sheet: Fig. 2e
Cell cycle analysis
Cell cycle analysis (displayed)
	Sub G1		G1		G2/M		S
	mean	s.d.	mean	s.d.	mean	s.d.	mean	s.d.
Mpp8mAID; OsTIR1 untreated	0.315604	0.0931625	16.3959	1.4779	11.8028	1.07223	71.4856	2.42502
Mpp8mAID; OsTIR1 6 h	0.498725	0.195082	21.2939	5.1973	11.6167	1.14643	66.5906	4.17768
Mpp8mAID; OsTIR1 24 h	0.737489		25.3672		14.3372		59.5582
Mpp8mAID; OsTIR1 48 h	1.37157		51.4766		13.4445		33.7073
Mpp8mAID; OsTIR1 72 h	3.4357	3.44105	51.7654	7.13225	11.9727	4.48213	32.8262	8.17333
Mpp8mAID untreated	0.474164	0.136784	9.66381	0.186998	11.8398	0.196444	78.0222	0.225562
Mpp8mAID 72 h	0.514364	0.0458875	12.9945	0.292312	11.4385	0.343864	75.0527	0.577998
Cell cycle analysis (raw)
		Sub G1	G1	G2M	S
Mpp8mAID; OsTIR1 untreated	Rep 1	0.415358	14.6895	10.6372	74.2579
	Rep 2	0.230854	17.2639	12.7472	69.7581
	Rep 3	0.300601	17.2345	12.024	70.4409
Mpp8mAID; OsTIR1 6 h	Rep 1	0.720008	15.3128	12.5748	71.3924
	Rep 2	0.424586	23.8577	11.9288	63.7889
	Rep 3	0.351582	24.7112	10.3466	64.5907
Mpp8mAID; OsTIR1 24 h	Rep 1	1.06296	23.0989	14.0025	61.8357
	Rep 2	0.412019	27.6354	14.6719	57.2807
Mpp8mAID; OsTIR1 48 h	Rep 1	2.1492	48.8737	11.676	37.3011
	Rep 2	0.593936	54.0794	15.2131	30.1136
Mpp8mAID; OsTIR1 72 h	Rep 1	5.86889	46.7222	8.80333	38.6056
	Rep 2	1.00251	56.8087	15.142	27.0468
	Rep 3	2.51348	42.1288	13.1271	42.2306
Mpp8mAID untreated	Rep 1	0.608952	9.87516	11.6716	77.8443
	Rep 2	0.335468	9.59642	11.7922	78.2759
	Rep 3	0.478071	9.51985	12.0557	77.9464
Mpp8mAID 72 h	Rep 1	0.556962	13.1646	11.2405	75.038
	Rep 2	0.520355	13.1619	11.8355	74.4822
	Rep 3	0.465776	12.6569	11.2394	75.6379

## Sheet: Fig. 2f
Alkaline phosphatase staining Serum/LIF(counts/total [%])
Displayed values	Undifferentiated (AP+)		Mixed		Differentiated (AP-)
	mean	s.d.	mean	s.d.	mean	s.d.
Mpp8mAID; OsTIR1	62.7	0.543443	23	1.89977	14.3	2.26769
Mpp8mAID; OsTIR1 + IAA	43.3	2.71932	23	4.56972	33.7	3.18284
Raw data
		Undifferentiated (AP+)	Mixed	Differentiated (AP-)
Mpp8mAID; OsTIR1 1	Rep 1	62.2	20.9	16.9
Mpp8mAID; OsTIR1 2	Rep 2	62.6	24.5	13
Mpp8mAID; OsTIR1 3	Rep 3	63.3	23.7	13
Mpp8mAID; OsTIR1 + IAA 1	Rep 1	46.5	18.9	34.6
Mpp8mAID; OsTIR1 + IAA 2	Rep 2	41.6	22	36.4
Mpp8mAID; OsTIR1 + IAA 3	Rep 3	41.9	27.9	30.2

## Sheet: Fig. 2g
Alkaline phosphatase staining Serum-LIF (counts)
Displayed values	mean	s.d.
Mpp8mAID; OsTIR1	419	33.2866
Mpp8mAID; OsTIR1 + IAA	10.3333	1.1547
Mpp8mAID	402	33.2616
Mpp8mAID + IAA	383	3.51188
Raw data
		Counts
Mpp8mAID; OsTIR1	Rep 1	433
Mpp8mAID; OsTIR1	Rep 2	443
Mpp8mAID; OsTIR1	Rep 3	381
Mpp8mAID; OsTIR1 + IAA	Rep 1	11
Mpp8mAID; OsTIR1 + IAA	Rep 2	9
Mpp8mAID; OsTIR1 + IAA	Rep 3	11
Mpp8mAID	Rep 1	427
Mpp8mAID	Rep 2	414
Mpp8mAID	Rep 3	364
Mpp8mAID + IAA	Rep 1	379
Mpp8mAID + IAA	Rep 2	383
Mpp8mAID + IAA	Rep 3	386

[truncated: 36 more sheets: Fig. 2i, Fig. 2j, Fig. 3c, Fig. 3d, Fig. 4e, Fig. 5a, Fig. 5b, Fig. 5c, Fig. 6a, Fig. 6b, Fig. S1d, Fig. S1f, Fig. S2a, Fig. S2b, Fig. S3a, Fig. S3b, Fig. S3c, Fig. S3d, Fig. S4a, Fig. S4b …]
